# Supplementary material for: Comparative genomic study of the Penicillium genus elucidates a diverse pangenome and 15 lateral gene transfer events
Source: IMA Fungus. 2023 Feb 1;14:3. doi: 10.1186/s43008-023-00108-7 (PMC9893605; doi:10.1186/s43008-023-00108-7)
Supplement: Supplementary file 1 — Additional file 1. Overview of isolates and software versions used in the assembly process. [file 43008_2023_108_MOESM1_ESM.xlsx]

## Sheet: Table S1
Table S1: Overview of Penicillium isolates. Sequencing and genome statistics are given for all genome drafts. In genome drafts downloaded from NCBI, NA states that the information was not provided by the author.
Isolate	In-house sequenced	NCBI ref. nr.	SRA ref. nr.	Extraction method	Sequencing methods	No. of reads before trim	No. of bases before trimming	Trimming criteria	No. of reads used in the asembly	No. of bases used in the assembly	Mean read length (b)	Mean read qulity	C (#)	S (#)	D (#)	F (#)	M (#)	n (#)
P. alfredii 34128	Yes	JAPMSZ000000000	SRR21023315	PC and Gentip	R9.4.1	91621	1893790088	q≥80, l≥10kbp	54283	1691719575	31164.8	12.4	4120	4111	9	18	53	4191
P. angulare 27051	Yes	JAPZBL000000000	SRR21023314	GB and Gentip	R10.3	976616	5904025554	q≥80, l≥10kbp	153073	3039584250	19857.1	12	4100	4078	22	20	71	4191
P. angulare 30069	Yes	JAPQKH000000000	SRR21023303	GB and Gentip	R10.3	254417	3454635439	q≥80, l≥10kbp	105367	2856826142	27113.1	11.9	4136	4106	30	11	44	4191
P. antarcticum 31339	Yes	JAPZBM000000000	SRR21023292	PC and Gentip	R9.4.1	281548	6513540973	q≥80, l≥10kbp	176039	5976350766	33949	13.3	4155	4134	21	4	32	4191
P. argentinense 30761	Yes	JAPQKI000000000	SRR21023281	PC and Gentip	R9.4.1	165404	2019070983	q≥80, l≥10kbp	59017	1520062820	25756.4	12.4	4062	4035	27	26	103	4191
P. atrosanguineum 20685	Yes	JAPZBN000000000	SRR21023249	PC and Gentip	R9.4.1	111614	1694454351	q≥80, l≥10kbp	49804	1425658258	28625.4	13.6	4128	4115	13	17	46	4191
P. atrosanguineum 21472	Yes	JAPZBO000000000	SRR21023238	PC and Gentip	R9.4.1	207730	2097258998	q≥80, l≥10kbp	61745	1543874951	25004	13.5	4133	4111	22	18	40	4191
P. atrosanguineum 31632	Yes	JAPQKJ000000000	SRR21023227	GB and Gentip	R10.3	2546496	6593220087	q≥80, l≥10kbp	74783	1443144956	19297.8	8.6	4035	4006	29	59	97	4191
P. atrosanguineum 31633	Yes	JAPWDP000000000	SRR21023273	PC and Gentip	R9.4.1	304627	3109792328	q≥80, l≥10kbp	93473	2066894846	22112.2	13.5	4158	4149	9	11	22	4191
P. atrosanguineum 34669	Yes	JAPQKK000000000	SRR21023262	PC and Gentip	R10.3	664168	6739608398	q≥80, l≥10kbp	169562	3959827454	23353.3	8.9	4080	4058	22	50	61	4191
P. aurantiogriseum 35659	Yes	ASM1997785v1	SRR13616996	GB and Gentip	R9.4.1	397011	5570406204	q≥80, l≥10kbp	122822	3337368398	27172.4	12	4111	4097	14	45	35	4191
P. bovifimosum 22155	Yes	JAPQKL000000000	SRR21023313	PC and Gentip	R9.4.1	126835	2242392347	q≥80, l≥10kbp	66456	1989205275	29932.7	12.3	4127	4101	26	17	47	4191
P. brevicompactum 35665	Yes	JAPZBP000000000	SRR21023312	GB and Gentip	R9.4.1	417986	5086004240	q≥80, l≥10kbp	165226	4187954092	25346.8	11.9	4101	4080	21	22	68	4191
P. brevicompactum 35673	Yes	JAPZBQ000000000	SRR21023311	GB and Gentip	R9.4.1	648923	7530554380	q≥80, l≥10kbp	215595	6382030769	29601.9	12	4105	4090	15	23	63	4191
P. brevicompactum 35675	Yes	JAPZBR000000000	SRR21023310	PC and Gentip	R9.4.1	1400047	8067245018	q≥80, l≥10kbp	213176	5379369188	25234.4	12.2	4101	4085	16	28	62	4191
P. camemberti FM013 LCP06093	No	PcamFM013r2_polished	SRR12641536	Nucleospin Soil Kit	PacBio RSII	NA	NA	NA	NA	NA	NA	NA	3874	3861	13	171	146	4191
P. canescens 15449	Yes	JAQJZM000000000	SRR21023309	PC and Gentip	R9.4.1	111313	1957027800	q≥80, l≥8kbp	61836	1726378915	27918.7	13.4	4115	4077	38	38	38	4191
P. canescens 15450	Yes	JAQJZL000000000	SRR21023308	PC and Gentip	R9.4.1	199145	2977914082	q≥80, l≥8kbp	90334	2516569941	27858.5	13.4	4126	4089	37	27	38	4191
P. canescens 15451	Yes	JAQJZN000000000	SRR21023307	PC and Gentip	R9.4.1	91724	1610388933	q≥80, l≥8kbp	48133	1433727635	29786.8	13.4	4089	40511	38	55	47	4191
P. canescens 15452	Yes	JAQKAC000000000	SRR21023306	PC and Gentip	R9.4.1	190830	2592883155	q≥80, l≥8kbp	84710	2157480019	25469	13.2	4118	4070	39	37	36	4191
P. canescens 18980	Yes	JAQJZO000000000	SRR21023305	PC and Gentip	R9.4.1	159670	2145969421	q≥80, l≥8kbp	66362	1787246981	26931.8	13.3	4103	4062	41	51	37	4191
P. canescens 19259	Yes	JAQJZP000000000	SRR21023304	PC and Gentip	R9.4.1	630458	5542170260	q≥80, l≥10kbp	165619	3502321293	21146.9	13.4	4150	4113	37	10	31	4191
P. canariense 26290	Yes	JAPQKN000000000	SRR21023302	PC and Gentip	R9.4.1	935286	5130034906	q≥80, l≥10kbp	146374	2788507624	19050.6	12.4	4117	4110	7	19	55	4191
P. capsulatum 21917	Yes	JAPQKO000000000	SRR21023301	PC and Gentip	R9.4.1	807446	3927834718	q≥80, l≥10kbp	122295	2581269426	21106.9	12.5	4091	4075	16	22	78	4191
P. capsulatum ATCC48735	No	ASM94376v1	NA	NA	PacBio RSII single-molecular real-time and Illumina HiSeq 2500 platforms	NA	NA	NA	NA	NA	NA	NA	4175	4147	28	3	13	4191
P. capsulatum LiaoWQ-2011	No	ASM94377v1	NA	NA	Illumina and PacBio	NA	NA	NA	NA	NA	NA	NA	4178	4150	28	2	11	4191
P. cataractarum 29864	Yes	JAPZBS000000000	SRR21023300	PC and Gentip	R9.4.1	2116627	10805590037	q≥80, l≥10kbp	251694	3925933571	15598	12.3	4158	4138	20	9	24	4191
P. chermesinum 19713	Yes	JAPQKS000000000	SRR21023299	GB and Gentip	R10.3	1262451	2795531956	q≥80, l≥8kbp	46754	816299273	17459.5	8.8	3833	3816	17	102	256	4191
P. cf. viridicatum 20477	Yes	JAPQKQ000000000	SRR21023298	PC and Gentip	R9.4.1	397335	3757484653	q≥80, l≥10kbp	140283	2766305494	19719.5	13.2	4163	4149	14	15	13	4191
P. chrysogenum 19737	Yes	JAPVED000000000	SRR21023297	GB and Gentip	R9.4.1	2447413	16790515393	q≥80, l≥10kbp	490230	10051848457	20504.4	12	4139	4131	8	17	35	4191
P. chrysogenum 3361	Yes	JAPVEB000000000	SRR21023296	GB and Gentip	R9.4.1	2406349	14903078408	q≥80, l≥10kbp	369771	6556951770	17732.5	12.6	4124	4105	19	21	46	4191
P. chrysogenum 35668	Yes	JAPQKU000000000	SRR21023295	GB and Gentip	R9.4.1	295915	4073349498	q≥80, l≥10kbp	122822	3337368398	27172.4	12	4133	4118	15	23	35	4191
P. cinerascens 15544	Yes	JAPQKR000000000	SRR21023294	PC and Gentip	R9.4.1	466906	6476000520	q≥80, l≥10kbp	197206	5377596915	27268.9	13.8	4156	4103	53	11	24	4191
P. citrinum 23319	Yes	JAPQKT000000000	SRR21023293	PC and Gentip	R10.3	490319	8751420894	q≥80, l≥10kbp	146310	5288854217	36148.3	8.8	4059	4032	27	42	90	4191
P. concentricum 3081	Yes	JAPZBT000000000	SRR21023291	PC and Gentip	R9.4.1	452449	4501391135	q≥80, l≥10kbp	133784	3109045060	23239.3	13.7	4158	4150	8	12	21	4191
P. coprophilum 35676	Yes	JAPQKM000000000	SRR21023290	PC and Gentip	R9.4.1	459555	6585494584	q≥80, l≥10kbp	207226	5588374508	26967.5	12.2	4121	4100	21	19	51	4191
P. cosmopolitanum 29677	Yes	JAPZBU000000000	SRR21023289	PC and Gentip	R10.3	343812	3735941792	q≥80, l≥10kbp	78364	2260418557	28845.1	9.5	4017	3985	32	59	115	4191
P. crustosum 35664	Yes	JAPZBV000000000	SRR21023288	PC and Gentip	R9.4.1	637552	6333561413	q≥80, l≥10kbp	201676	4516771547	22396.2	11.8	4122	4110	12	35	34	4191
P. daleae 16125	Yes	JAPVEA000000000	SRR21023287	PC and Gentip	R9.4.1	128841	2051397172	q≥80, l≥10kbp	59537	1756871967	29508.9	12.3	4133	4111	22	20	38	4191
P. desertorum 17660	Yes	JAPWDO000000000	SRR21023286	GB and Gentip	R9.4.1	1445868	12146658724	q≥80, l≥10kbp	265178	5059375920	19079.2	8.7	4094	4061	33	55	42	4191
P. diatomitis 30728	Yes	JAPWDQ000000000	SRR21023285	PC and Gentip	R9.4.1	938950	5859220013	q≥80, l≥10kbp	177825	3191187406	17945.7	12.5	4095	4082	13	21	75	4191
P. digitatum DSM62840	No	ASM1229554v2	SRR11182940	Ezup column fungi genomic DNA purification kit	Illumina HiSeq X Ten sequencing and the PacBio RSII	NA	NA	q≥80, l≥1kbp	NA	NA	NA	NA	3968	3961	7	99	124	4191
P. digitatum PdW03	No	ASM1676781v1	SRR3373569	NA	PacBio; Illumina	NA	NA	NA	NA	NA	NA	NA	4153	4150	3	6	32	4191
P. expansum 35385	Yes	JAPWDR000000000	SRR21023284	GB and Gentip	R10.3	737263	2385289763	q≥80, l≥8kbp	48185	798825250	16578.3	8.8	4004	3991	13	90	97	4191
P. expansum R19	No	Pexp_R19	NA	NA	PacBio	NA	NA	NA	NA	NA	NA	NA	4174	4164	10	5	12	4191
P. fimorum 29495	Yes	JAPWDS000000000	SRR21023283	PC and Gentip	R9.4.1	191313	2150013173	q≥80, l≥10kbp	86609	1699545711	19623.2	13.6	4146	4134	12	13	32	4191
P. freii 34325	Yes	JAQIZX000000000	SRR21023282	GB and Gentip	R10.3	261425	3524268355	q≥80, l≥10kbp	106122	2769954078	26101.6	11.6	4158	4142	16	10	23	4191
P. frequentans 35677	Yes	JAQIZY000000000	SRR21023280	PC and Gentip	R9.4.1	227550	4086737833	q≥80, l≥10kbp	130832	3619622491	27666.2	12	4016	3971	45	96	79	4191
P. frequentans 35679	Yes	JAQIZZ000000000	SRR21023258	PC and Gentip	R9.4.1	369691	4296968138	q≥80, l≥10kbp	143430	3426072930	23886.7	12.1	4015	3981	34	87	89	4191
P. graminicola 19332	Yes	JAQJAA000000000	SRR21023257	PC and Gentip	R9.4.1	294645	3925580378	q≥80, l≥10kbp	134666	3135168175	23281.1	13.6	4102	4081	21	21	68	4191
P. graminicola 6001	Yes	JAQJAB000000000	SRR21023256	PC and Gentip	R9.4.1	270428	2707847211	q≥80, l≥10kbp	91915	2025801714	22039.9	13.7	4106	4071	35	25	60	4191
P. herquei 20771	Yes	JAQJVJ000000000	SRR21023255	GB and Gentip	R9.4.1	3395349	9931430741	q=90, l≥10kbp	152288	3076544678	20202.1	12.4	4093	4078	15	22	76	4191
P. herquei 29812	Yes	JAQJZK000000000	SRR21023254	PC and Gentip	R9.4.1	595315	5516029270	q≥80, l≥10kbp	189425	3739324344	19740.4	13.6	4116	4095	21	10	65	4191
P. hesseltinei 12396	Yes	JAPZBW000000000	SRR21023253	GB and Gentip	R10.3	716244	5560482621	q≥80, l≥10kbp	173000	3412128284	19723.3	12.1	4160	4149	11	9	22	4191
P. hetheringtonii 29057	Yes	JAQJAC000000000	SRR21023252	PC, GB, and Gentip	R10.3	3218551	7258509634	q≥80, l≥10kbp	62230	1382956778	22223.3	8.5	3988	3965	23	69	134	4191
P. hispanicum 35686	Yes	JAQJAD000000000	SRR21023251	GB and Gentip	R10.3	1220566	6844868169	q≥80, l≥10kbp	186516	3701743983	19846.8	12.1	4123	4111	12	17	51	4191
P. hordei 12815	Yes	JAQJAE000000000	SRR21023250	GB and Gentip	R10.3	400102	3799571955	q≥80, l≥10kbp	109604	2682418890	24473.7	11.7	4174	4155	19	4	13	4191
P. lagena 129212	Yes	JAQJAF000000000	SRR21023248	PC and Gentip	R9.4.1	327430	1972926311	q≥80, l≥10kbp	44919	1565381985	34849	12.7	4053	4029	24	42	96	4191
P. lapatayae 16267	Yes	JAQJZQ000000000	SRR21023247	GB and Gentip	R10.3	1564607	8836020694	q≥80, l≥10kbp	218195	4110498151	18838.6	12.1	4139	4097	42	9	43	4191
P. lividum 13676	Yes	JAQJAG000000000	SRR21023246	PC and Gentip	R9.4.1	606770	5886712776	q≥80, l≥10kbp	224801	4472996994	19897.6	13.2	4121	4097	24	18	52	4191
P. longicatenatum 33135	Yes	JAQJAH000000000	SRR21023245	PC and Gentip	R9.4.1	145001	2674654521	q≥80, l≥10kbp	73097	2351556314	32170.4	13.7	4127	4101	26	20	44	4191
P. longicatenatum 33191	Yes	JAQJAI000000000	SRR21023244	PC and Gentip	R9.4.1	181815	4381236540	q≥80, l≥10kbp	113870	4058591980	35642.3	13.8	4123	4103	20	20	48	4191
P. maclennaniae 15551	Yes	JAQJAJ000000000	SRR21023243	GB and Gentip	R10.3	731688	2238266748	q≥80, l≥10kbp	45557	1116173392	24500.6	8.5	3959	3948	11	101	131	4191
P. macrosclerotiorum 26536	Yes	JAQJAK000000000	SRR21023242	PC and Gentip	R9.4.1	993778	3803139880	q≥80, l≥10kbp	90828	1754027721	19311.5	12.5	4092	4076	16	32	67	4191
P. majusculum 35410	Yes	JAQJAL000000000	SRR21023241	GB and Gentip	R10.3	568262	3676913422	q≥80, l≥10kbp	111818	2348765194	21005.3	12	4167	4157	10	9	15	4191
P. malacaense 29712	Yes	JAQJZR000000000	SRR21023240	PC and Gentip	R9.4.1	960617	3304589003	q≥80, l≥10kbp	90580	1972238470	21773.4	13.3	4092	4076	16	19	80	4191
P. malachiteum 13176	Yes	JAQJAM000000000	SRR21023239	PC and Gentip	R9.4.1	309421	3974644987	q≥80, l≥8kbp	148726	3317212618	22304.2	13.9	4100	4089	11	13	78	4191
P. malachiteum 17514	Yes	JAQJAN000000000	SRR21023237	PC and Gentip	R9.4.1	110755	1221767226	q≥80, l≥8kbp	47954	974281780	20317	14	4066	4045	21	19	106	4191
P. malachiteum 17515	Yes	JAQJAO000000000	SRR21023236	PC and Gentip	R10.3	1035053	7423873105	q≥80, l≥10kbp	165743	3182815683	19203.3	8.8	4076	4061	15	34	81	4191
P. manginii 31320	Yes	JAQJAP000000000	SRR21023235	GB and Gentip	R10.3	914212	7401523694	q≥80, l≥10kbp	213955	5005463320	23394.9	8.9	4049	4010	39	45	97	4191
P. mononematosum 11891	Yes	JAQJZX000000000	SRR21023234	GB and Gentip	R10.3	1751067	2948759784	q≥80, l≥10kbp	50280	1264090214	25141	8.5	4057	4050	7	60	74	4191
P. cf. griseofulvum 16848	Yes	JAPZBX000000000	SRR21023233	PC and Gentip	R9.4.1	171615	1274778370	q≥80, l≥8kbp	44633	913062300	20457.1	13.7	4099	4079	20	41	51	4191
P. cf. griseofulvum 16849	Yes	JAPQKP000000000	SRR21023232	GB and Gentip	R9.4.1	389471	3163032057	q≥80, l≥8kbp	91128	2172306782	23838	13.9	4155	4134	21	8	28	4191
P. cf. griseofulvum 17755	Yes	JAPZBY000000000	SRR21023231	PC and Gentip	R9.4.1	229134	2288004501	q≥80, l≥8kbp	80849	1706990806	21113.3	13.4	4105	4090	15	8	78	4191
P. nucicola 29836	Yes	JAQJAQ000000000	SRR21023230	PC and Gentip	R9.4.1	2095267	11053641041	q≥80, l≥10kbp	282450	4229561075	14974.5	12.3	4145	4129	16	9	37	4191
P. odoratum 22623	Yes	JAQJAR000000000	SRR21023229	GB and Gentip	R10.3	473757	4755829137	q≥80, l≥10kbp	140191	3485821864	24864.8	12.3	4136	4112	24	18	37	4191
P. oxalicum SGAir0226	No	SGAir0226	SRR9067512-16	Agilent DNA Extraction kit followed by phenol chloroform isoamyl alcohol purification	PacBio RSII and HiSeq2500 sequencer	182430	NA	No filtering	182430	NA	NA	NA	4104	4098	6	24	63	4191
P. paradoxum 22861	Yes	JAQJAS000000000	SRR21023228	PC and Gentip	R9.4.1	411336	3283080269	q≥80, l≥10kbp	87479	2084452017	23828	12.5	4140	4136	4	14	37	4191
P. pasqualense 35674	Yes	JAQKAT000000000	SRR21023226	GB and Gentip	R9.4.1	2777723	21674771772	q=90, l≥20kbp	230408	8502320431	36901.2	12.5	4110	4080	30	30	51	4191
P. polonicum F7	No	ASM1346617v1	SRR10197402-7	NA	PacBio RSII	NA	NA	NA	NA	NA	NA	NA	4183	4170	13	3	5	4191
P. psychrosexuale 29551	Yes	JAQJAT000000000	SRR21023225	PC and Gentip	R9.4.1	1898028	10675046095	q≥80, l≥10kbp	273162	4742282051	17360.7	13.1	4162	4149	13	6	23	4191
P. pulvis 33274	Yes	JAQJAU000000000	SRR21023224	PC and Gentip	R9.4.1	139686	2519281924	q≥80, l≥10kbp	74713	2283851296	30568.3	13.8	4131	4105	26	19	41	4191
P. riverlandense 135883	Yes	JAQJAV000000000	SRR21023223	PC and Gentip	R9.4.1	367268	4859103000	q≥80, l≥10kbp	148198	3894729343	26280.6	12.7	4072	4044	28	37	82	4191
P. robsamsonii 29466	Yes	JAQJAW000000000	SRR21023279	PC and Gentip	R9.4.1	228751	4702187547	q≥80, l≥10kbp	147981	4312449737	29141.9	13.3	4149	4134	15	10	32	4191
P. cf. spinulosum 18751	Yes	JAQJZS000000000	SRR21023278	PC and Gentip	R9.4.1	231642	3839390478	q≥80, l≥10kbp	107929	3322459104	30783.7	13.8	4130	4110	20	24	37	4191
P. rubens 27055	Yes	JAQKAF000000000	SRR21023277	PC and Gentip	R9.4.1	251465	5939096267	q≥80, l≥10kbp	177754	5532920125	31126.8	13.2	4171	4163	8	7	13	4191
P. rubens 35670	Yes	JAQKAG000000000	SRR21023276	GB and Gentip	R9.4.1	445386	5335554651	q≥80, l≥10kbp	167101	4263564418	25514.9	12	4124	4111	13	19	48	4191
P. samsoniarum 33392	Yes	JAQJZT000000000	SRR21023275	PC and Gentip	R9.4.1	314869	4609943392	q≥80, l≥10kbp	163083	3813359963	23382.9	12.3	4148	4119	29	23	20	4191
P. scabrosum 17219	Yes	JAQJZU000000000	SRR21023274	GB and Gentip	R10.3	1737477	5263224757	q≥80, l≥10kbp	77418	1502247449	19404.4	8.7	4049	4020	29	61	80	4191
P. scabrosum 22717	Yes	JAQJZV000000000	SRR21023272	GB and Gentip	R10.3	1626033	2605665254	q≥80, l≥8kbp	43008	649344774	15098.2	8.6	3720	3709	11	153	318	4191
P. solitum #12	No	ASM1313803v1	SRR11536435	NA	ONT Minion	NA	NA	NA	NA	NA	NA	NA	4059	4039	23	70	62	4191
P. solitum 25940	Yes	JAQKAH000000000	SRR21023271	GB and Gentip	R10.3	345153	3903912960	q≥80, l≥10kbp	123608	3022349568	24451.1	12.1	4177	4167	10	7	7	4191
P. solitum RS1	No	ASM95277v2	SRR3177736	DNeasy plant maxi kit	PacBio RSII	NA	NA	NA	NA	NA	NA	NA	4179	4166	13	5	7	4191
P. soppii 18220	Yes	JAQKAI000000000	SRR21023270	PC and Gentip	R9.4.1	1256042	6462908233	q≥80, l≥10kbp	210765	3812543605	18089.1	12.4	4120	4113	7	23	48	4191
P. subrubescens 31985	Yes	JAQKAJ000000000	SRR21023269	PC and Gentip	R9.4.1	1077138	5789687596	q≥80, l≥10kbp	153142	2795349109	18253.3	12.5	4137	4114	23	24	30	4191
P. tannophilum 13549	Yes	JAQJZW000000000	SRR21023268	PC and Gentip	R9.4.1	314568	2982209430	q≥80, l≥10kbp	87678	2284499173	26055.6	13.6	4147	4113	34	23	21	4191
P. tannophilum 21756	Yes	JAQKAK000000000	SRR21023267	GB and Gentip	R10.3	135452	1398010137	q≥80, l≥10kbp	42902	1027230548	23943.7	12.1	4121	4084	37	31	39	4191
P. taxi 34144	Yes	JAQKAL000000000	SRR21023266	PC and Gentip	R9.4.1	230754	3031763426	q≥80, l≥10kbp	94801	2395454396	25268.2	12.4	3974	3962	12	27	190	4191
P. verhagenii 33310	Yes	JAQKAM000000000	SRR21023265	GB and Gentip	R10.3	1095810	5992852750	q≥80, l≥10kbp	133718	2602748651	19464.5	12.1	4114	4075	39	17	60	4191
P. verhagenii 33313	Yes	JAQKAN000000000	SRR21023264	GB and Gentip	R9.4.1	70692	642063568	q≥80, l≥8kbp	21216	442898442	20875.7	13.8	4005	3977	28	44	142	4191
P. verrucosum 35672	Yes	JAQKAO000000000	SRR21023263	GB and Gentip	R9.4.1	735594	6348249931	q≥80, l≥10kbp	185693	4674574586	25173.7	12	4116	4108	8	25	50	4191
P. viridicatum 34249	Yes	JAQKAP000000000	SRR21023261	GB and Gentip	R10.3	558270	6159950658	q≥80, l≥10kbp	189820	4430415731	23340.1	12.3	4176	4163	13	6	9	4191
P. vulpinum 29486	Yes	JAQKAQ000000000	SRR21023260	PC and Gentip	R9.4.1	674845	5852635473	q≥80, l≥10kbp	179006	4618640177	25801.6	13.5	4161	4156	5	11	19	4191
P. waksmanii 27052	Yes	JAQKAR000000000	SRR21023259	PC and Gentip	R10.3	1393633	9127830576	q≥80, l≥10kbp	230234	4578282722	19885.3	9.9	4044	4012	32	62	85	4191

## Sheet: Table S2
Table S2: Software versions used in the assembly process. In genome drafts downloaded from NCBI, NA states that the information was not provided by the author. Nanoplot v1.24.0 and Filtlong v0.2.0 are the same version used through out the samples sequenced in-house.
Isolate	In-house sequenced	Basecalling	Mapping	Asssembler	Polisher
P. alfredii 34128	Yes	Guppy v4.2.2	Minimap2 v2.17	Miniasm v0.3	Racon v1.3.3 and Medaka v1.0.1
P. angulare 27051	Yes	Guppy v3.6.1	Minimap2 v2.17	Miniasm v0.3	Racon v1.3.3 and Medaka v1.0.1
P. angulare 30069	Yes	Guppy v3.6.1	Minimap2 v2.17	Miniasm v0.3	Racon v1.3.3 and Medaka v1.0.1
P. antarcticum 31339	Yes	Guppy v3.6.1	Minimap2 v2.17	Miniasm v0.3	Racon v1.3.3 and Medaka v1.0.1
P. argentinense 30761	Yes	Guppy v4.2.2	Minimap2 v2.17	Miniasm v0.3	Racon v1.3.3 and Medaka v1.0.1
P. atrosanguineum 20685	Yes	Guppy v3.6.1	Minimap2 v2.17	Miniasm v0.3	Racon v1.3.3 and Medaka v1.0.1
P. atrosanguineum 21472	Yes	Guppy v3.6.1	Minimap2 v2.17	Miniasm v0.3	Racon v1.3.3 and Medaka v1.0.1
P. atrosanguineum 31632	Yes	Guppy v3.2.4	Minimap2 v2.15	Miniasm v0.3	Racon v1.3.3 and Medaka v0.8.1
P. atrosanguineum 31633	Yes	Guppy v3.6.1	Minimap2 v2.17	Miniasm v0.3	Racon v1.3.3 and Medaka v1.0.1
P. atrosanguineum 34669	Yes	Guppy v3.3.4	Minimap2 v2.15	Miniasm v0.3	Racon v1.3.3 and Medaka v0.8.1
P. aurantiogriseum 35659	Yes	Guppy v3.4.4	Minimap2 v2.15	Miniasm v0.3	Racon v1.3.3 and Medaka v0.11.5
P. bovifimosum 22155	Yes	Guppy v4.2.2	Minimap2 v2.17	Miniasm v0.3	Racon v1.3.3 and Medaka v1.0.1
P. brevicompactum 35665	Yes	Guppy v3.4.4	Minimap2 v2.15	Miniasm v0.3	Racon v1.3.3 and Medaka v0.11.5
P. brevicompactum 35673	Yes	Guppy v3.4.4	Minimap2 v2.15	Miniasm v0.3	Racon v1.3.3 and Medaka v0.11.5
P. brevicompactum 35675	Yes	Guppy v3.4.4	Minimap2 v2.15	Miniasm v0.3	Racon v1.3.3 and Medaka v0.11.5
P. camemberti FM013 LCP06093	No	NA	NA	Canu v1.8	Pilon v1.23
P. canescens 15449	Yes	Guppy v3.6.1	Minimap2 v2.17	Miniasm v0.3	Racon v1.3.3 and Medaka v1.0.1
P. canescens 15450	Yes	Guppy v3.6.1	Minimap2 v2.17	Miniasm v0.3	Racon v1.3.3 and Medaka v1.0.1
P. canescens 15451	Yes	Guppy v3.6.1	Minimap2 v2.17	Miniasm v0.3	Racon v1.3.3 and Medaka v1.0.1
P. canescens 15452	Yes	Guppy v3.6.1	Minimap2 v2.17	Miniasm v0.3	Racon v1.3.3 and Medaka v1.0.1
P. canescens 18980	Yes	Guppy v3.6.1	Minimap2 v2.17	Miniasm v0.3	Racon v1.3.3 and Medaka v1.0.1
P. canescens 19259	Yes	Guppy v3.6.1	Minimap2 v2.17	Miniasm v0.3	Racon v1.3.3 and Medaka v1.0.1
P. canariense 26290	Yes	Guppy v4.0.14	Minimap2 v2.17	Miniasm v0.3	Racon v1.3.3 and Medaka v1.0.1
P. capsulatum 21917	Yes	Guppy v4.2.2	Minimap2 v2.17	Miniasm v0.3	Racon v1.3.3 and Medaka v1.0.1
P. capsulatum ATCC48735	No	NA	NA	Celera Assembler v7.0	NA
P. capsulatum LiaoWQ-2011	No	NA	NA	Celera Assembler v7.0	NA
P. cataractarum 29864	Yes	Guppy v4.2.2	Minimap2 v2.17	Miniasm v0.3	Racon v1.3.3 and Medaka v1.2.3
P. chermesinum 19713	Yes	Guppy v3.2.4	Minimap2 v2.15	Miniasm v0.3	Racon v1.3.3 and Medaka v0.8.1
P. cf. viridicatum 20477	Yes	Guppy v4.2.2	Minimap2 v2.17	Miniasm v0.3	Racon v1.3.3 and Medaka v1.0.1
P. chrysogenum 19737	Yes	Guppy v3.4.4	Minimap2 v2.15	Miniasm v0.3	Racon v1.3.3 and Medaka v0.11.5
P. chrysogenum 3361	Yes	Guppy v3.3.4	Minimap2 v2.15	Miniasm v0.3	Racon v1.3.3 and Medaka v0.8.1
P. chrysogenum 35668	Yes	Guppy v3.4.4	Minimap2 v2.15	Miniasm v0.3	Racon v1.3.3 and Medaka v0.11.5
P. cinerascens 15544	Yes	Guppy v3.6.1	Minimap2 v2.17	Flye v2.6	Racon v1.3.3 and Medaka v1.0.1
P. citrinum 23319	Yes	Guppy v3.2.4	Minimap2 v2.15	Miniasm v0.3	Racon v1.3.3 and Medaka v0.8.1
P. concentricum 3081	Yes	Guppy v3.6.1	Minimap2 v2.17	Miniasm v0.3	Racon v1.3.3 and Medaka v1.0.1
P. coprophilum 35676	Yes	Guppy v3.4.4	Minimap2 v2.15	Miniasm v0.3	Racon v1.3.3 and Medaka v0.11.5
P. cosmopolitanum 29677	Yes	Guppy v3.3.4	Minimap2 v2.15	Miniasm v0.3	Racon v1.3.3 and Medaka v0.8.1
P. crustosum 35664	Yes	Guppy v3.4.4	Minimap2 v2.15	Miniasm v0.3	Racon v1.3.3 and Medaka v0.11.5
P. daleae 16125	Yes	Guppy v4.2.2	Minimap2 v2.17	Miniasm v0.3	Racon v1.3.3 and Medaka v1.0.1
P. desertorum 17660	Yes	Guppy v3.3.4	Minimap2 v2.15	Miniasm v0.3	Racon v1.3.3 and Medaka v0.8.1
P. diatomitis 30728	Yes	Guppy v4.0.14	Minimap2 v2.17	Miniasm v0.3	Racon v1.3.3 and Medaka v1.0.1
P. digitatum DSM62840	No	NA	NA	Celera Assembler v8.3 and Falcon v0.3.0	GATK v1.6-13
P. digitatum PdW03	No	NA	NA	Canu	NA
P. expansum 35385	Yes	Guppy v3.2.4	Minimap2 v2.15	Miniasm v0.3	Racon v1.3.3 and Medaka v0.8.1
P. expansum R19	No	NA	NA	HGAP v3	NA
P. fimorum 29495	Yes	Guppy v3.6.1	Minimap2 v2.17	Miniasm v0.3	Racon v1.3.3 and Medaka v1.0.1
P. freii 34325	Yes	Guppy v3.6.1	Minimap2 v2.17	Miniasm v0.3	Racon v1.3.3 and Medaka v1.0.1
P. frequentans 35677	Yes	Guppy v3.4.4	Minimap2 v2.15	Miniasm v0.3	Racon v1.3.3 and Medaka v0.11.5
P. frequentans 35679	Yes	Guppy v3.4.4	Minimap2 v2.15	Miniasm v0.3	Racon v1.3.3 and Medaka v0.11.5
P. graminicola 19332	Yes	Guppy v3.6.1	Minimap2 v2.17	Miniasm v0.3	Racon v1.3.3 and Medaka v1.0.1
P. graminicola 6001	Yes	Guppy v3.6.1	Minimap2 v2.17	Miniasm v0.3	Racon v1.3.3 and Medaka v1.0.1
P. herquei 20771	Yes	Guppy v3.2.4	Minimap2 v2.15	Miniasm v0.3	Racon v1.3.3 and Medaka v0.8.1
P. herquei 29812	Yes	Guppy v3.6.1	Minimap2 v2.17	Miniasm v0.3	Racon v1.3.3 and Medaka v1.0.1
P. hesseltinei 12396	Yes	Guppy v3.6.1	Minimap2 v2.17	Miniasm v0.3	Racon v1.3.3 and Medaka v1.0.1
P. hetheringtonii 29057	Yes	Guppy v3.2.4	Minimap2 v2.15	Miniasm v0.3	Racon v1.3.3 and Medaka v0.8.1
P. hispanicum 35686	Yes	Guppy v3.6.1	Minimap2 v2.17	Miniasm v0.3	Racon v1.3.3 and Medaka v1.0.1
P. hordei 12815	Yes	Guppy v3.6.1	Minimap2 v2.17	Miniasm v0.3	Racon v1.3.3 and Medaka v1.0.1
P. lagena 129212	Yes	Guppy v4.2.2	Minimap2 v2.17	Miniasm v0.3	Racon v1.3.3 and Medaka v1.0.1
P. lapatayae 16267	Yes	Guppy v3.6.1	Minimap2 v2.17	Miniasm v0.3	Racon v1.3.3 and Medaka v1.0.1
P. lividum 13676	Yes	Guppy v3.6.1	Minimap2 v2.17	Miniasm v0.3	Racon v1.3.3 and Medaka v1.0.1
P. longicatenatum 33135	Yes	Guppy v3.6.1	Minimap2 v2.17	Flye v2.6	Racon v1.3.3 and Medaka v1.0.1
P. longicatenatum 33191	Yes	Guppy v3.6.1	Minimap2 v2.17	Miniasm v0.3	Racon v1.3.3 and Medaka v1.0.1
P. maclennaniae 15551	Yes	Guppy v3.2.4	Minimap2 v2.15	Miniasm v0.3	Racon v1.3.3 and Medaka v0.8.1
P. macrosclerotiorum 26536	Yes	Guppy v4.0.14	Minimap2 v2.17	Miniasm v0.3	Racon v1.3.3 and Medaka v1.0.1
P. majusculum 35410	Yes	Guppy v3.6.1	Minimap2 v2.17	Miniasm v0.3	Racon v1.3.3 and Medaka v1.0.1
P. malacaense 29712	Yes	Guppy v4.2.2	Minimap2 v2.17	Miniasm v0.3	Racon v1.3.3 and Medaka v1.2.3
P. malachiteum 13176	Yes	Guppy v3.6.1	Minimap2 v2.17	Miniasm v0.3	Racon v1.3.3 and Medaka v1.0.1
P. malachiteum 17514	Yes	Guppy v3.6.1	Minimap2 v2.17	Miniasm v0.3	Racon v1.3.3 and Medaka v1.0.1
P. malachiteum 17515	Yes	Guppy v3.2.4	Minimap2 v2.15	Miniasm v0.3	Racon v1.3.3 and Medaka v0.8.1
P. manginii 31320	Yes	Guppy v3.2.4	Minimap2 v2.15	Miniasm v0.3	Racon v1.3.3 and Medaka v0.8.1
P. mononematosum 11891	Yes	Guppy v3.2.4	Minimap2 v2.15	Miniasm v0.3	Racon v1.3.3 and Medaka v0.8.1
P. cf. griseofulvum 16848	Yes	Guppy v3.6.1	Minimap2 v2.17	Miniasm v0.3	Racon v1.3.3 and Medaka v1.0.1
P. cf. griseofulvum 16849	Yes	Guppy v3.6.1	Minimap2 v2.17	Miniasm v0.3	Racon v1.3.3 and Medaka v1.0.1
P. cf. griseofulvum 17755	Yes	Guppy v3.6.1	Minimap2 v2.17	Miniasm v0.3	Racon v1.3.3 and Medaka v1.0.1
P. nucicola 29836	Yes	Guppy v4.2.2	Minimap2 v2.17	Miniasm v0.3	Racon v1.3.3 and Medaka v1.2.3
P. odoratum 22623	Yes	Guppy v3.6.1	Minimap2 v2.17	Miniasm v0.3	Racon v1.3.3 and Medaka v1.0.1
P. oxalicum SGAir0226	No	NA	NA	HGAP v3	Quiver and Pilon v1.16
P. paradoxum 22861	Yes	Guppy v4.2.2	Minimap2 v2.17	Miniasm v0.3	Racon v1.3.3 and Medaka v1.0.1
P. pasqualense 35674	Yes	Guppy v3.4.4	Minimap2 v2.15	Miniasm v0.3	Racon v1.3.3 and Medaka v0.11.5
P. polonicum F7	No	NA	NA	HGAP v2	NA
P. psychrosexuale 29551	Yes	Guppy v4.2.2	Minimap2 v2.17	Miniasm v0.3	Racon v1.3.3 and Medaka v1.2.3
P. pulvis 33274	Yes	Guppy v3.6.1	Minimap2 v2.17	Flye v2.6	Racon v1.3.3 and Medaka v1.0.1
P. riverlandense 135883	Yes	Guppy v4.2.2	Minimap2 v2.17	Miniasm v0.3	Racon v1.3.3 and Medaka v1.0.1
P. robsamsonii 29466	Yes	Guppy v3.6.1	Minimap2 v2.17	Miniasm v0.3	Racon v1.3.3 and Medaka v1.0.1
P. cf. spinulosum 18751	Yes	Guppy v3.6.1	Minimap2 v2.17	Flye v2.6	Racon v1.3.3 and Medaka v1.0.1
P. rubens 27055	Yes	Guppy v3.6.1	Minimap2 v2.17	Miniasm v0.3	Racon v1.3.3 and Medaka v1.0.1
P. rubens 35670	Yes	Guppy v3.4.4	Minimap2 v2.15	Miniasm v0.3	Racon v1.3.3 and Medaka v0.11.5
P. samsoniarum 33392	Yes	Guppy v4.2.2	Minimap2 v2.17	Miniasm v0.3	Racon v1.3.3 and Medaka v1.0.1
P. scabrosum 17219	Yes	Guppy v3.2.4	Minimap2 v2.15	Miniasm v0.3	Racon v1.3.3 and Medaka v0.8.1
P. scabrosum 22717	Yes	Guppy v3.2.4	Minimap2 v2.15	Miniasm v0.3	Racon v1.3.3 and Medaka v0.8.1
P. solitum #12	No	NA	NA	Canu v1.8	NA
P. solitum 25940	Yes	Guppy v3.6.1	Minimap2 v2.17	Miniasm v0.3	Racon v1.3.3 and Medaka v1.0.1
P. solitum RS1	No	NA	NA	HGAP v3	NA
P. soppii 18220	Yes	Guppy v4.2.2	Minimap2 v2.17	Miniasm v0.3	Racon v1.3.3 and Medaka v1.2.3
P. subrubescens 31985	Yes	Guppy v4.0.14	Minimap2 v2.17	Miniasm v0.3	Racon v1.3.3 and Medaka v1.0.1
P. tannophilum 13549	Yes	Guppy v3.6.1	Minimap2 v2.17	Miniasm v0.3	Racon v1.3.3 and Medaka v1.0.1
P. tannophilum 21756	Yes	Guppy v3.6.1	Minimap2 v2.17	Miniasm v0.3	Racon v1.3.3 and Medaka v1.0.1
P. taxi 34144	Yes	Guppy v4.2.2	Minimap2 v2.17	Miniasm v0.3	Racon v1.3.3 and Medaka v1.0.1
P. verhagenii 33310	Yes	Guppy v3.6.1	Minimap2 v2.17	Miniasm v0.3	Racon v1.3.3 and Medaka v1.0.1
P. verhagenii 33313	Yes	Guppy v3.6.1	Minimap2 v2.17	Miniasm v0.3	Racon v1.3.3 and Medaka v1.0.1
P. verrucosum 35672	Yes	Guppy v3.4.4	Minimap2 v2.15	Miniasm v0.3	Racon v1.3.3 and Medaka v0.11.5
P. viridicatum 34249	Yes	Guppy v3.6.1	Minimap2 v2.17	Miniasm v0.3	Racon v1.3.3 and Medaka v1.0.1
P. vulpinum 29486	Yes	Guppy v3.6.1	Minimap2 v2.17	Miniasm v0.3	Racon v1.3.3 and Medaka v1.0.1
P. waksmanii 27052	Yes	Guppy v3.3.4	Minimap2 v2.15	Miniasm v0.3	Racon v1.3.3 and Medaka v0.8.1
