# Supplementary material for: Comparative genomic study of the Penicillium genus elucidates a diverse pangenome and 15 lateral gene transfer events
Source: IMA Fungus. 2023 Feb 1;14:3. doi: 10.1186/s43008-023-00108-7 (PMC9893605; doi:10.1186/s43008-023-00108-7)
Supplement: Supplementary file 3 — Additional file 3. GO enrichment. [file 43008_2023_108_MOESM3_ESM.xlsx]

## Sheet: Core
In supplementary notes the terms core, softcore, shell, and cloud genome are used as described in the methods section. In the main text, the softcore and shell genome are referred to as the core and accessory genome, respectively as explained in the text.
Table S3: GO enrichment in orthogroups from the core genome. A representative for each orthogroup was choosen for the analysis.
GO	NS	enrichment	name	ratio_in_study	ratio_in_pop	p_uncorrected	depth	study_count	p_fdr_bh	study_items
GO:0008152	BP	e	metabolic process	428/2249	166942/1244528	1.09672e-13	1	428	1.60231e-10	Palfredii34128_00812, Palfredii34128_01249, Palfredii34128_02016, Palfredii34128_04070, Palfredii34128_04780, Palfredii34128_05609, Palfredii34128_07226, Palfredii34128_09950, Palfredii34128_10151, Pangulare27051_00132, Pangulare27051_01288, Pangulare27051_05536, Pangulare27051_05637, Pangulare27051_12461, Pangulare27051_13332, Pangulare30069_00763, Pangulare30069_02815, Pangulare30069_05640, Pan…
GO:0044237	BP	e	cellular metabolic process	328/2249	122733/1244528	1.49987e-12	2	328	9.77224e-10	Palfredii34128_00812, Palfredii34128_01249, Palfredii34128_02016, Palfredii34128_04780, Palfredii34128_05609, Palfredii34128_07226, Palfredii34128_10151, Pangulare27051_00132, Pangulare27051_01288, Pangulare27051_05536, Pangulare27051_05637, Pangulare27051_12461, Pangulare27051_13332, Pangulare30069_00763, Pangulare30069_05640, Pangulare30069_10084, Pantarcticum31339_01497, Pantarcticum31339_0196…
GO:0071704	BP	e	organic substance metabolic process	388/2249	151241/1244528	2.00662e-12	2	388	9.77224e-10	Palfredii34128_00812, Palfredii34128_01249, Palfredii34128_02016, Palfredii34128_04780, Palfredii34128_05609, Palfredii34128_07226, Palfredii34128_10151, Pangulare27051_00132, Pangulare27051_05536, Pangulare27051_05637, Pangulare27051_12461, Pangulare27051_13332, Pangulare30069_00763, Pangulare30069_02815, Pangulare30069_05640, Pangulare30069_10084, Pantarcticum31339_01497, Pantarcticum31339_0196…
GO:1901564	BP	e	organonitrogen compound metabolic process	198/2249	65798/1244528	7.92596e-12	3	198	2.82356e-09	Palfredii34128_02016, Palfredii34128_04780, Palfredii34128_10151, Pangulare27051_00132, Pangulare27051_05536, Pangulare27051_12461, Pangulare27051_13332, Pangulare30069_02815, Pangulare30069_05640, Pantarcticum31339_01497, Pantarcticum31339_03336, Pargentinense30761_00351, Pargentinense30761_08010, Pargentinense30761_09332, Patrosanguineum20685_03821, Patrosanguineum20685_08298, Patrosanguineum20…
GO:0008150	BP	e	biological_process	681/2249	298459/1244528	9.66311e-12	0	681	2.82356e-09	Palfredii34128_00088, Palfredii34128_00142, Palfredii34128_00812, Palfredii34128_01249, Palfredii34128_02016, Palfredii34128_02972, Palfredii34128_04070, Palfredii34128_04780, Palfredii34128_05609, Palfredii34128_07226, Palfredii34128_08010, Palfredii34128_09950, Palfredii34128_10151, Pangulare27051_00132, Pangulare27051_00951, Pangulare27051_01288, Pangulare27051_02017, Pangulare27051_05536, Pan…
GO:0044238	BP	e	primary metabolic process	348/2249	136847/1244528	1.02626e-10	2	348	2.49896e-08	Palfredii34128_00812, Palfredii34128_01249, Palfredii34128_02016, Palfredii34128_04780, Palfredii34128_05609, Palfredii34128_07226, Palfredii34128_10151, Pangulare27051_05536, Pangulare27051_05637, Pangulare27051_12461, Pangulare27051_13332, Pangulare30069_02815, Pangulare30069_05640, Pangulare30069_10084, Pantarcticum31339_01497, Pantarcticum31339_01966, Pantarcticum31339_03336, Pantarcticum3133…
GO:0006807	BP	e	nitrogen compound metabolic process	297/2249	114430/1244528	4.63513e-10	2	297	9.67419e-08	Palfredii34128_00812, Palfredii34128_02016, Palfredii34128_04780, Palfredii34128_05609, Palfredii34128_10151, Pangulare27051_00132, Pangulare27051_05536, Pangulare27051_05637, Pangulare27051_12461, Pangulare27051_13332, Pangulare30069_02815, Pangulare30069_05640, Pangulare30069_10084, Pantarcticum31339_01497, Pantarcticum31339_01966, Pantarcticum31339_03336, Pantarcticum31339_08455, Pargentinense…
GO:0009987	BP	e	cellular process	522/2249	227442/1244528	4.07656e-09	1	522	7.44482e-07	Palfredii34128_00088, Palfredii34128_00142, Palfredii34128_00812, Palfredii34128_01249, Palfredii34128_02016, Palfredii34128_04780, Palfredii34128_05609, Palfredii34128_07226, Palfredii34128_08010, Palfredii34128_10151, Pangulare27051_00132, Pangulare27051_00951, Pangulare27051_01288, Pangulare27051_02017, Pangulare27051_05536, Pangulare27051_05637, Pangulare27051_11347, Pangulare27051_12461, Pan…
GO:0044281	BP	e	small molecule metabolic process	80/2249	22975/1244528	6.81018e-08	2	80	1.10552e-05	Palfredii34128_01249, Pangulare27051_00132, Pangulare30069_00763, Pangulare30069_05640, Pantarcticum31339_03545, Pantarcticum31339_10951, Pargentinense30761_08485, Pargentinense30761_09332, Patrosanguineum21472_10125, Patrosanguineum31633_08191, Pbrevicompactum35665_04780, Pbrevicompactum35665_10921, Pbrevicompactum35673_05124, Pbrevicompactum35673_09765, Pbrevicompactum35675_00672, PcamembertiFM…
GO:0034660	BP	e	ncRNA metabolic process	38/2249	8309/1244528	4.0894e-07	7	38	5.97461e-05	Pangulare30069_05640, Pangulare30069_10084, Pargentinense30761_09332, Patrosanguineum31632_04913, Pbrevicompactum35665_11422, PcamembertiFM013_00429, Pcanescens15449_12131, Pcapsulatum21917_03416, Pcataractarum29864_01124, Pcataractarum29864_02978, Pcitrinum23319_06752, Pcoprophilum35676_01878, Pdaleae16125_07428, PdigitatumDSM62840_05488, Pfimorum29495_01728, Pfrequentans35679_09194, Pgraminicol…
GO:0043170	BP	e	macromolecule metabolic process	237/2249	94426/1244528	4.78497e-07	3	237	6.35531e-05	Palfredii34128_00812, Palfredii34128_02016, Palfredii34128_04780, Palfredii34128_05609, Palfredii34128_10151, Pangulare27051_05536, Pangulare27051_05637, Pangulare27051_12461, Pangulare27051_13332, Pangulare30069_02815, Pangulare30069_05640, Pangulare30069_10084, Pantarcticum31339_01497, Pantarcticum31339_01966, Pantarcticum31339_03336, Pantarcticum31339_08455, Pargentinense30761_00351, Pargentin…
GO:0046907	BP	e	intracellular transport	35/2249	7520/1244528	7.78204e-07	4	35	9.47463e-05	Pangulare30069_00228, Patrosanguineum20685_06646, Patrosanguineum21472_05994, Patrosanguineum31632_06180, Patrosanguineum34669_05917, Pbrevicompactum35675_02904, Pbrevicompactum35675_11815, PcamembertiFM013_12252, Pcanescens15452_09018, Pchermesinum19713_04366, Pchermesinum19713_07657, Pcitrinum23319_08891, Pcosmopolitanum29677_02136, Pcosmopolitanum29677_08882, Pcrustosum35664_03398, Pdaleae1612…
GO:0051649	BP	e	establishment of localization in cell	35/2249	7623/1244528	1.05106e-06	3	35	0.000118123	Pangulare30069_00228, Patrosanguineum20685_06646, Patrosanguineum21472_05994, Patrosanguineum31632_06180, Patrosanguineum34669_05917, Pbrevicompactum35675_02904, Pbrevicompactum35675_11815, PcamembertiFM013_12252, Pcanescens15452_09018, Pchermesinum19713_04366, Pchermesinum19713_07657, Pcitrinum23319_08891, Pcosmopolitanum29677_02136, Pcosmopolitanum29677_08882, Pcrustosum35664_03398, Pdaleae1612…
GO:0019538	BP	e	protein metabolic process	120/2249	41717/1244528	1.32485e-06	4	120	0.000138257	Palfredii34128_02016, Palfredii34128_04780, Palfredii34128_10151, Pangulare27051_05536, Pangulare27051_12461, Pangulare27051_13332, Pangulare30069_02815, Pantarcticum31339_01497, Pantarcticum31339_03336, Pargentinense30761_00351, Pargentinense30761_08010, Patrosanguineum20685_03821, Patrosanguineum20685_08298, Patrosanguineum20685_08646, Patrosanguineum31633_02020, Patrosanguineum31633_02943, Pat…
GO:0051641	BP	e	cellular localization	36/2249	8010/1244528	1.68868e-06	2	36	0.000164478	Pangulare30069_00228, Pargentinense30761_06162, Patrosanguineum20685_06646, Patrosanguineum21472_05994, Patrosanguineum31632_06180, Patrosanguineum34669_05917, Pbrevicompactum35675_02904, Pbrevicompactum35675_11815, PcamembertiFM013_12252, Pcanescens15452_09018, Pchermesinum19713_04366, Pchermesinum19713_07657, Pcitrinum23319_08891, Pcosmopolitanum29677_02136, Pcosmopolitanum29677_08882, Pcrustos…
GO:1901566	BP	e	organonitrogen compound biosynthetic process	64/2249	18685/1244528	2.2343e-06	4	64	0.00020402	Palfredii34128_10151, Pangulare27051_00132, Pangulare27051_05536, Patrosanguineum21472_10125, Patrosanguineum31633_02020, Pbrevicompactum35665_04780, Pbrevicompactum35665_08713, Pbrevicompactum35675_00672, PcamembertiFM013_09494, PcamembertiFM013_11320, Pcanescens18980_01657, Pcanariense26290_03001, Pcapsulatum21917_01373, Pcosmopolitanum29677_01124, Pcosmopolitanum29677_05455, Pcosmopolitanum296…
GO:0071702	BP	e	organic substance transport	32/2249	6915/1244528	2.53548e-06	4	32	0.000217902	Pangulare30069_00228, Patrosanguineum20685_06646, Pbrevicompactum35675_02904, Pbrevicompactum35675_11815, PcamembertiFM013_12252, Pchermesinum19713_04366, Pcinerascens15544_04645, Pcitrinum23319_08891, Pcosmopolitanum29677_02136, Pcosmopolitanum29677_08882, Pcrustosum35664_03398, Pdaleae16125_04455, Pdesertorum17660_08566, Pexpansum35385_08745, Pfimorum29495_04239, Pfrequentans35677_09181, Pgrami…
GO:0045184	BP	e	establishment of protein localization	29/2249	6039/1244528	3.66593e-06	4	29	0.000297552	Pangulare30069_00228, Pargentinense30761_06162, Patrosanguineum20685_06646, Pbrevicompactum35675_02904, Pbrevicompactum35675_11815, PcamembertiFM013_12252, Pchermesinum19713_04366, Pcitrinum23319_08891, Pcosmopolitanum29677_02136, Pcosmopolitanum29677_08882, Pcrustosum35664_03398, Pdaleae16125_04455, Pdesertorum17660_08566, Pexpansum35385_08745, Pfimorum29495_04239, Pfrequentans35677_09181, Pgram…
GO:0071705	BP	e	nitrogen compound transport	31/2249	6741/1244528	4.07539e-06	4	31	0.000304959	Pangulare30069_00228, Patrosanguineum20685_06646, Pbrevicompactum35675_02904, Pbrevicompactum35675_11815, PcamembertiFM013_12252, Pchermesinum19713_04366, Pcitrinum23319_08891, Pcosmopolitanum29677_02136, Pcosmopolitanum29677_08882, Pcrustosum35664_03398, Pdaleae16125_04455, Pdesertorum17660_08566, Pexpansum35385_08745, Pfimorum29495_04239, Pfrequentans35677_09181, Pgraminicola6001_06998, Pherque…
GO:0015031	BP	e	protein transport	28/2249	5756/1244528	4.22167e-06	5	28	0.000304959	Pangulare30069_00228, Patrosanguineum20685_06646, Pbrevicompactum35675_02904, Pbrevicompactum35675_11815, PcamembertiFM013_12252, Pchermesinum19713_04366, Pcitrinum23319_08891, Pcosmopolitanum29677_02136, Pcosmopolitanum29677_08882, Pcrustosum35664_03398, Pdaleae16125_04455, Pdesertorum17660_08566, Pexpansum35385_08745, Pfimorum29495_04239, Pfrequentans35677_09181, Pgraminicola6001_06998, Pherque…
GO:0019752	BP	e	carboxylic acid metabolic process	48/2249	12792/1244528	4.60992e-06	5	48	0.000304959	Pangulare27051_00132, Pangulare30069_05640, Pantarcticum31339_10951, Pargentinense30761_09332, Pbrevicompactum35665_10921, Pbrevicompactum35673_09765, PcamembertiFM013_00429, Pcataractarum29864_01124, Pcataractarum29864_02978, Pchrysogenum3361_01777, Pcosmopolitanum29677_01124, Pcosmopolitanum29677_05776, Pdaleae16125_04127, Pdaleae16125_06306, Pdesertorum17660_04590, Pdiatomitis30728_01900, Pdia…
GO:0006520	BP	e	cellular amino acid metabolic process	39/2249	9573/1244528	4.93878e-06	6	39	0.000304959	Pangulare30069_05640, Pargentinense30761_09332, Pbrevicompactum35665_10921, PcamembertiFM013_00429, Pcataractarum29864_01124, Pcataractarum29864_02978, Pcosmopolitanum29677_01124, Pcosmopolitanum29677_05776, Pdaleae16125_04127, Pdiatomitis30728_01900, Pdiatomitis30728_08978, PdigitatumDSM62840_05488, Pfrequentans35679_09194, Pgraminicola19332_03829, Phetheringtonii29057_08020, Phispanicum35686_08…
GO:0008104	BP	e	protein localization	29/2249	6143/1244528	5.04358e-06	3	29	0.000304959	Pangulare30069_00228, Pargentinense30761_06162, Patrosanguineum20685_06646, Pbrevicompactum35675_02904, Pbrevicompactum35675_11815, PcamembertiFM013_12252, Pchermesinum19713_04366, Pcitrinum23319_08891, Pcosmopolitanum29677_02136, Pcosmopolitanum29677_08882, Pcrustosum35664_03398, Pdaleae16125_04455, Pdesertorum17660_08566, Pexpansum35385_08745, Pfimorum29495_04239, Pfrequentans35677_09181, Pgram…
GO:0033036	BP	e	macromolecule localization	29/2249	6143/1244528	5.04358e-06	2	29	0.000304959	Pangulare30069_00228, Pargentinense30761_06162, Patrosanguineum20685_06646, Pbrevicompactum35675_02904, Pbrevicompactum35675_11815, PcamembertiFM013_12252, Pchermesinum19713_04366, Pcitrinum23319_08891, Pcosmopolitanum29677_02136, Pcosmopolitanum29677_08882, Pcrustosum35664_03398, Pdaleae16125_04455, Pdesertorum17660_08566, Pexpansum35385_08745, Pfimorum29495_04239, Pfrequentans35677_09181, Pgram…
GO:0043436	BP	e	oxoacid metabolic process	48/2249	12894/1244528	5.22465e-06	4	48	0.000304959	Pangulare27051_00132, Pangulare30069_05640, Pantarcticum31339_10951, Pargentinense30761_09332, Pbrevicompactum35665_10921, Pbrevicompactum35673_09765, PcamembertiFM013_00429, Pcataractarum29864_01124, Pcataractarum29864_02978, Pchrysogenum3361_01777, Pcosmopolitanum29677_01124, Pcosmopolitanum29677_05776, Pdaleae16125_04127, Pdaleae16125_06306, Pdesertorum17660_04590, Pdiatomitis30728_01900, Pdia…
GO:0006399	BP	e	tRNA metabolic process	28/2249	5836/1244528	5.42706e-06	8	28	0.000304959	Pangulare30069_05640, Pargentinense30761_09332, Pbrevicompactum35665_11422, PcamembertiFM013_00429, Pcanescens15449_12131, Pcapsulatum21917_03416, Pcataractarum29864_01124, Pcataractarum29864_02978, Pcoprophilum35676_01878, PdigitatumDSM62840_05488, Pfimorum29495_01728, Pfrequentans35679_09194, Pgraminicola19332_03829, Phetheringtonii29057_00766, Phetheringtonii29057_03595, Plagena129212_11671, P…
GO:0006082	BP	e	organic acid metabolic process	48/2249	13014/1244528	6.19136e-06	3	48	0.000335022	Pangulare27051_00132, Pangulare30069_05640, Pantarcticum31339_10951, Pargentinense30761_09332, Pbrevicompactum35665_10921, Pbrevicompactum35673_09765, PcamembertiFM013_00429, Pcataractarum29864_01124, Pcataractarum29864_02978, Pchrysogenum3361_01777, Pcosmopolitanum29677_01124, Pcosmopolitanum29677_05776, Pdaleae16125_04127, Pdaleae16125_06306, Pdesertorum17660_04590, Pdiatomitis30728_01900, Pdia…
GO:0006886	BP	e	intracellular protein transport	25/2249	5137/1244528	1.3305e-05	6	25	0.000694236	Pangulare30069_00228, Patrosanguineum20685_06646, Pbrevicompactum35675_02904, Pbrevicompactum35675_11815, PcamembertiFM013_12252, Pchermesinum19713_04366, Pcitrinum23319_08891, Pcosmopolitanum29677_02136, Pcosmopolitanum29677_08882, Pcrustosum35664_03398, Pdaleae16125_04455, Pdesertorum17660_08566, Pexpansum35385_08745, Pfimorum29495_04239, Pfrequentans35677_09181, Pgraminicola6001_06998, Plagena…
GO:0044267	BP	e	cellular protein metabolic process	94/2249	32412/1244528	1.46466e-05	5	94	0.000737886	Palfredii34128_02016, Palfredii34128_04780, Palfredii34128_10151, Pangulare27051_05536, Pangulare27051_12461, Pangulare27051_13332, Pantarcticum31339_03336, Pargentinense30761_08010, Patrosanguineum20685_08646, Patrosanguineum31633_02020, Patrosanguineum31633_02943, Pbovifimosum22155_04388, Pbrevicompactum35665_08713, Pbrevicompactum35673_10284, Pbrevicompactum35675_03719, PcamembertiFM013_09494,…
GO:0071840	BP	e	cellular component organization or biogenesis	43/2249	11871/1244528	2.90053e-05	2	43	0.00136699	Pangulare27051_01288, Pangulare27051_11347, Pantarcticum31339_01124, Pantarcticum31339_08455, Pargentinense30761_04646, Pargentinense30761_06263, Patrosanguineum31633_04832, Patrosanguineum34669_01469, Pbovifimosum22155_04860, Pbrevicompactum35665_06244, Pbrevicompactum35673_08830, Pbrevicompactum35675_02904, Pcapsulatum21917_00989, Pcataractarum29864_00648, Pchermesinum19713_02660, Pcitrinum2331…
GO:0034641	BP	e	cellular nitrogen compound metabolic process	180/2249	73565/1244528	5.46265e-05	3	180	0.00249404	Palfredii34128_00812, Palfredii34128_02016, Palfredii34128_05609, Palfredii34128_10151, Pangulare27051_00132, Pangulare27051_05536, Pangulare27051_05637, Pangulare30069_05640, Pangulare30069_10084, Pantarcticum31339_01966, Pantarcticum31339_08455, Pargentinense30761_04226, Pargentinense30761_08485, Pargentinense30761_09332, Patrosanguineum20685_03048, Patrosanguineum21472_10125, Patrosanguineum31…
GO:0016192	BP	e	vesicle-mediated transport	26/2249	6099/1244528	9.48756e-05	4	26	0.0042004	Pangulare30069_00228, Pangulare30069_12449, Patrosanguineum31632_06180, Pbrevicompactum35665_06244, Pbrevicompactum35673_05163, Pbrevicompactum35675_02904, Pbrevicompactum35675_11815, PcamembertiFM013_12252, Pcanescens15452_00739, Pcanariense26290_05962, Pcanariense26290_09112, Pchermesinum19713_04366, Pchermesinum19713_07657, Pcitrinum23319_08891, Pcosmopolitanum29677_02136, Pcrustosum35664_0743…
GO:0034470	BP	e	ncRNA processing	21/2249	4667/1244528	0.00018073	8	21	0.00776606	Pangulare30069_10084, Patrosanguineum31632_04913, Pbrevicompactum35665_11422, Pcanescens15449_12131, Pcapsulatum21917_03416, Pcitrinum23319_06752, Pcoprophilum35676_01878, Pdaleae16125_07428, Pfimorum29495_01728, Phetheringtonii29057_00766, Phetheringtonii29057_03595, Plongicatenatum33135_03888, Pmalacaense29712_06563, Pnucicola29836_05746, Pparadoxum22861_04667, Ppsychrosexuale29551_07903, Psams…
GO:0043412	BP	e	macromolecule modification	70/2249	24588/1244528	0.000335524	4	70	0.0140057	Palfredii34128_04780, Pangulare27051_12461, Pangulare27051_13332, Pantarcticum31339_03336, Pargentinense30761_08010, Patrosanguineum20685_08646, Patrosanguineum31633_02943, Pbovifimosum22155_04388, Pbrevicompactum35665_11422, Pbrevicompactum35673_10284, Pbrevicompactum35675_03719, Pcanescens15449_10879, Pcanariense26290_02829, Pcapsulatum21917_00358, Pcapsulatum21917_03416, PcapsulatumATCC48735_0…
GO:0007034	BP	e	vacuolar transport	7/2249	723/1244528	0.000405279	5	7	0.0164476	Patrosanguineum21472_05994, Patrosanguineum34669_05917, Pcanescens15452_09018, Pmaclennaniae15551_03271, Pmacrosclerotiorum26536_05020, Pmanginii31320_09204, Prubens27055_05556
GO:0043038	BP	e	amino acid activation	17/2249	3642/1244528	0.000475318	7	17	0.0182747	Pangulare30069_05640, Pargentinense30761_09332, PcamembertiFM013_00429, Pcataractarum29864_01124, Pcataractarum29864_02978, PdigitatumDSM62840_05488, Pfrequentans35679_09194, Pgraminicola19332_03829, Plagena129212_11671, Plividum13676_01364, Pmaclennaniae15551_05486, Pmanginii31320_04639, Pmanginii31320_10242, PoxalicumSGAir0226_01333, PoxalicumSGAir0226_04552, Pscabrosum22717_05995, Psubrubescen…
GO:0043039	BP	e	tRNA aminoacylation	17/2249	3642/1244528	0.000475318	9	17	0.0182747	Pangulare30069_05640, Pargentinense30761_09332, PcamembertiFM013_00429, Pcataractarum29864_01124, Pcataractarum29864_02978, PdigitatumDSM62840_05488, Pfrequentans35679_09194, Pgraminicola19332_03829, Plagena129212_11671, Plividum13676_01364, Pmaclennaniae15551_05486, Pmanginii31320_04639, Pmanginii31320_10242, PoxalicumSGAir0226_01333, PoxalicumSGAir0226_04552, Pscabrosum22717_05995, Psubrubescen…
GO:0019637	BP	e	organophosphate metabolic process	31/2249	8825/1244528	0.000598239	4	31	0.0224109	Palfredii34128_01249, Palfredii34128_07226, Pargentinense30761_08485, Patrosanguineum21472_10125, Patrosanguineum31633_03407, Pbrevicompactum35665_04780, Pbrevicompactum35673_09765, Pbrevicompactum35675_00672, Pbrevicompactum35675_04708, Pcapsulatum21917_01373, Pcosmopolitanum29677_09026, Pdaleae16125_06230, Pdaleae16125_10330, Pdiatomitis30728_02309, Pexpansum35385_01156, Pherquei20771_09551, Ph…
GO:0006793	BP	e	phosphorus metabolic process	65/2249	23124/1244528	0.000725258	3	65	0.025844	Palfredii34128_01249, Palfredii34128_07226, Pangulare27051_13332, Pargentinense30761_08010, Pargentinense30761_08485, Patrosanguineum21472_10125, Patrosanguineum31632_03532, Patrosanguineum31633_02943, Patrosanguineum31633_03407, Pbovifimosum22155_04388, Pbrevicompactum35665_04780, Pbrevicompactum35673_09765, Pbrevicompactum35673_10284, Pbrevicompactum35675_00672, Pbrevicompactum35675_03719, Pbre…
GO:0006796	BP	e	phosphate-containing compound metabolic process	65/2249	23124/1244528	0.000725258	4	65	0.025844	Palfredii34128_01249, Palfredii34128_07226, Pangulare27051_13332, Pargentinense30761_08010, Pargentinense30761_08485, Patrosanguineum21472_10125, Patrosanguineum31632_03532, Patrosanguineum31633_02943, Patrosanguineum31633_03407, Pbovifimosum22155_04388, Pbrevicompactum35665_04780, Pbrevicompactum35673_09765, Pbrevicompactum35673_10284, Pbrevicompactum35675_00672, Pbrevicompactum35675_03719, Pbre…
GO:0016043	BP	e	cellular component organization	36/2249	10844/1244528	0.000849272	3	36	0.0295425	Pangulare27051_01288, Pangulare27051_11347, Pantarcticum31339_08455, Pargentinense30761_04646, Pargentinense30761_06263, Patrosanguineum34669_01469, Pbovifimosum22155_04860, Pbrevicompactum35665_06244, Pbrevicompactum35673_08830, Pbrevicompactum35675_02904, Pcapsulatum21917_00989, Pchermesinum19713_02660, Pcitrinum23319_06149, Pdesertorum17660_01878, Pdiatomitis30728_00150, Pdiatomitis30728_01788…
GO:0043604	BP	e	amide biosynthetic process	34/2249	10169/1244528	0.000887443	5	34	0.0301524	Palfredii34128_10151, Pangulare27051_00132, Pangulare27051_05536, Patrosanguineum31633_02020, Pbrevicompactum35665_08713, PcamembertiFM013_09494, Pcanescens18980_01657, Pdaleae16125_01417, Pexpansum35385_06210, Pfimorum29495_10772, Pfreii34325_06650, Pfrequentans35679_02883, Pherquei20771_10345, Pherquei20771_12072, Phesseltinei12396_11365, Plagena129212_02522, Plongicatenatum33191_10827, Pmaclen…
GO:0009058	BP	e	biosynthetic process	150/2249	63840/1244528	0.0013345	2	150	0.043469	Palfredii34128_00812, Palfredii34128_01249, Palfredii34128_04070, Palfredii34128_07226, Palfredii34128_09950, Palfredii34128_10151, Pangulare27051_00132, Pangulare27051_05536, Pangulare27051_05637, Pangulare30069_00763, Pantarcticum31339_01966, Pargentinense30761_01471, Pargentinense30761_08485, Patrosanguineum20685_02198, Patrosanguineum21472_10125, Patrosanguineum31632_06175, Patrosanguineum316…
GO:0044249	BP	e	cellular biosynthetic process	131/2249	54524/1244528	0.00135568	3	131	0.043469	Palfredii34128_00812, Palfredii34128_01249, Palfredii34128_07226, Palfredii34128_10151, Pangulare27051_00132, Pangulare27051_05536, Pangulare27051_05637, Pangulare30069_00763, Pantarcticum31339_01966, Pargentinense30761_01471, Pargentinense30761_08485, Patrosanguineum21472_10125, Patrosanguineum31632_06175, Patrosanguineum31633_02020, Patrosanguineum31633_08191, Patrosanguineum34669_01139, Patros…
GO:0036211	BP	e	protein modification process	62/2249	22396/1244528	0.00140796	5	62	0.043469	Palfredii34128_04780, Pangulare27051_12461, Pangulare27051_13332, Pantarcticum31339_03336, Pargentinense30761_08010, Patrosanguineum20685_08646, Patrosanguineum31633_02943, Pbovifimosum22155_04388, Pbrevicompactum35673_10284, Pbrevicompactum35675_03719, Pcanescens15449_10879, Pcanariense26290_02829, Pcapsulatum21917_00358, PcapsulatumATCC48735_05325, Pcataractarum29864_04298, Pcataractarum29864_1…
GO:0006464	BP	e	cellular protein modification process	62/2249	22396/1244528	0.00140796	6	62	0.043469	Palfredii34128_04780, Pangulare27051_12461, Pangulare27051_13332, Pantarcticum31339_03336, Pargentinense30761_08010, Patrosanguineum20685_08646, Patrosanguineum31633_02943, Pbovifimosum22155_04388, Pbrevicompactum35673_10284, Pbrevicompactum35675_03719, Pcanescens15449_10879, Pcanariense26290_02829, Pcapsulatum21917_00358, PcapsulatumATCC48735_05325, Pcataractarum29864_04298, Pcataractarum29864_1…
GO:0006725	BP	e	cellular aromatic compound metabolic process	144/2249	60900/1244528	0.00144238	3	144	0.043469	Palfredii34128_00812, Palfredii34128_05609, Pangulare27051_05637, Pangulare30069_05640, Pangulare30069_10084, Pantarcticum31339_01966, Pantarcticum31339_08455, Pargentinense30761_04226, Pargentinense30761_08485, Pargentinense30761_09332, Patrosanguineum20685_03048, Patrosanguineum21472_10125, Patrosanguineum31632_04913, Patrosanguineum34669_01139, Patrosanguineum34669_01469, Patrosanguineum34669_…
GO:0044260	BP	e	cellular macromolecule metabolic process	165/2249	71295/1244528	0.00146052	4	165	0.043469	Palfredii34128_00812, Palfredii34128_02016, Palfredii34128_04780, Palfredii34128_05609, Palfredii34128_10151, Pangulare27051_05536, Pangulare27051_12461, Pangulare27051_13332, Pantarcticum31339_01497, Pantarcticum31339_01966, Pantarcticum31339_03336, Pantarcticum31339_08455, Pargentinense30761_08010, Patrosanguineum20685_08646, Patrosanguineum31633_02020, Patrosanguineum31633_02943, Patrosanguine…
GO:0006400	BP	e	tRNA modification	8/2249	1166/1244528	0.00148765	10	8	0.043469	Pbrevicompactum35665_11422, Pcapsulatum21917_03416, Pcoprophilum35676_01878, Pfimorum29495_01728, Phetheringtonii29057_00766, Phetheringtonii29057_03595, Pnucicola29836_05746, Pverhagenii33313_02609
GO:1901360	BP	e	organic cyclic compound metabolic process	147/2249	62523/1244528	0.00165223	3	147	0.0473317	Palfredii34128_00812, Palfredii34128_05609, Pangulare27051_05637, Pangulare30069_05640, Pangulare30069_10084, Pantarcticum31339_01966, Pantarcticum31339_08455, Pargentinense30761_04226, Pargentinense30761_08485, Pargentinense30761_09332, Patrosanguineum20685_02198, Patrosanguineum20685_03048, Patrosanguineum21472_10125, Patrosanguineum31632_04913, Patrosanguineum34669_01139, Patrosanguineum34669_…
GO:1901576	BP	e	organic substance biosynthetic process	136/2249	57355/1244528	0.00176715	3	136	0.0496501	Palfredii34128_00812, Palfredii34128_01249, Palfredii34128_07226, Palfredii34128_10151, Pangulare27051_00132, Pangulare27051_05536, Pangulare27051_05637, Pangulare30069_00763, Pantarcticum31339_01966, Pargentinense30761_01471, Pargentinense30761_08485, Patrosanguineum20685_02198, Patrosanguineum21472_10125, Patrosanguineum31632_06175, Patrosanguineum31633_02020, Patrosanguineum31633_08191, Patros…
GO:0055085	BP	p	transmembrane transport	89/2249	74995/1244528	1.61173e-05	4	89	0.000784913	Palfredii34128_00142, Pangulare27051_00951, Pangulare30069_04024, Pargentinense30761_06155, Patrosanguineum31632_05605, Patrosanguineum31633_01705, Patrosanguineum31633_03242, Pbrevicompactum35673_08053, Pbrevicompactum35675_00669, PcamembertiFM013_08911, Pcanescens15450_04785, Pcanescens15450_05642, Pcanescens15451_10464, Pcanescens19259_04769, Pcanescens19259_05811, Pcanescens19259_06871, Pcana…
GO:0005575	CC	e	cellular_component	314/2249	115489/1244528	6.15024e-13	0	314	1.83892e-10	Palfredii34128_00088, Palfredii34128_00142, Palfredii34128_02016, Palfredii34128_05609, Palfredii34128_07226, Palfredii34128_10151, Pangulare27051_00951, Pangulare27051_01288, Pangulare27051_05536, Pangulare27051_07703, Pangulare27051_11347, Pangulare30069_00228, Pangulare30069_04758, Pangulare30069_05319, Pangulare30069_12449, Pantarcticum31339_01124, Pantarcticum31339_01497, Pantarcticum31339_0…
GO:0032991	CC	e	protein-containing complex	96/2249	27432/1244528	2.4609e-09	1	96	3.67905e-07	Palfredii34128_02016, Pangulare30069_00228, Pantarcticum31339_01497, Pantarcticum31339_08455, Pargentinense30761_00351, Pargentinense30761_04226, Patrosanguineum20685_03048, Patrosanguineum31632_04913, Patrosanguineum31633_00673, Patrosanguineum34669_03323, Pbovifimosum22155_07432, Pbrevicompactum35665_11422, Pbrevicompactum35673_05163, Pbrevicompactum35673_08129, Pbrevicompactum35675_11215, Pbre…
GO:0110165	CC	e	cellular anatomical entity	231/2249	92537/1244528	1.05859e-06	1	231	9.79898e-05	Palfredii34128_00088, Palfredii34128_00142, Palfredii34128_02016, Palfredii34128_05609, Palfredii34128_07226, Palfredii34128_10151, Pangulare27051_00951, Pangulare27051_01288, Pangulare27051_05536, Pangulare27051_07703, Pangulare27051_11347, Pangulare30069_04758, Pangulare30069_05319, Pangulare30069_12449, Pantarcticum31339_01124, Pantarcticum31339_03336, Pantarcticum31339_08455, Pargentinense307…
GO:0043229	CC	e	intracellular organelle	74/2249	22498/1244528	1.63862e-06	3	74	9.79898e-05	Palfredii34128_00088, Palfredii34128_05609, Palfredii34128_10151, Pangulare27051_05536, Pangulare27051_11347, Pantarcticum31339_01124, Pantarcticum31339_08455, Pargentinense30761_04646, Pargentinense30761_06263, Patrosanguineum20685_08298, Patrosanguineum31633_00673, Patrosanguineum31633_02020, Patrosanguineum31633_04832, Patrosanguineum34669_01469, Patrosanguineum34669_02129, Pbovifimosum22155_0…
GO:0043226	CC	e	organelle	74/2249	22498/1244528	1.63862e-06	2	74	9.79898e-05	Palfredii34128_00088, Palfredii34128_05609, Palfredii34128_10151, Pangulare27051_05536, Pangulare27051_11347, Pantarcticum31339_01124, Pantarcticum31339_08455, Pargentinense30761_04646, Pargentinense30761_06263, Patrosanguineum20685_08298, Patrosanguineum31633_00673, Patrosanguineum31633_02020, Patrosanguineum31633_04832, Patrosanguineum34669_01469, Patrosanguineum34669_02129, Pbovifimosum22155_0…
GO:0043232	CC	e	intracellular non-membrane-bounded organelle	42/2249	12497/1244528	0.000184606	4	42	0.00745522	Palfredii34128_10151, Pangulare27051_05536, Pargentinense30761_06263, Patrosanguineum31633_00673, Patrosanguineum31633_02020, Patrosanguineum34669_01469, Pbovifimosum22155_04860, Pbrevicompactum35665_08713, PcamembertiFM013_09494, Pcanescens18980_01657, Pcapsulatum21917_03005, Pcataractarum29864_00648, Pdaleae16125_01417, PdigitatumPdW03_09301, Pexpansum35385_06210, Pfimorum29495_10772, Pfreii343…
GO:0043228	CC	e	non-membrane-bounded organelle	42/2249	12497/1244528	0.000184606	3	42	0.00745522	Palfredii34128_10151, Pangulare27051_05536, Pargentinense30761_06263, Patrosanguineum31633_00673, Patrosanguineum31633_02020, Patrosanguineum34669_01469, Pbovifimosum22155_04860, Pbrevicompactum35665_08713, PcamembertiFM013_09494, Pcanescens18980_01657, Pcapsulatum21917_03005, Pcataractarum29864_00648, Pdaleae16125_01417, PdigitatumPdW03_09301, Pexpansum35385_06210, Pfimorum29495_10772, Pfreii343…
GO:0005737	CC	e	cytoplasm	18/2249	3695/1244528	0.000199471	2	18	0.00745522	Pangulare27051_01288, Pangulare27051_07703, Pangulare30069_05319, Pargentinense30761_07394, Pbrevicompactum35673_05124, Pbrevicompactum35675_02904, Pcanescens18980_12914, Pcinerascens15544_10108, Pcoprophilum35676_01878, Plapatayae16267_05626, Plapatayae16267_08235, Pmaclennaniae15551_02583, Pmalachiteum17514_02451, Pmononematosum11891_10186, PpolonicumF7_04991, Ppsychrosexuale29551_00303, Pscabr…
GO:0043227	CC	e	membrane-bounded organelle	33/2249	10103/1244528	0.0013879	3	33	0.0414983	Palfredii34128_00088, Palfredii34128_05609, Pangulare27051_11347, Pantarcticum31339_01124, Pantarcticum31339_08455, Pargentinense30761_04646, Patrosanguineum20685_08298, Patrosanguineum31633_04832, Patrosanguineum34669_02129, Pcanariense26290_05309, Pchermesinum19713_02660, Pcinerascens15544_05406, Pcinerascens15544_07344, Pcinerascens15544_10108, Pconcentricum3081_11667, Pcosmopolitanum29677_088…
GO:0043231	CC	e	intracellular membrane-bounded organelle	33/2249	10103/1244528	0.0013879	4	33	0.0414983	Palfredii34128_00088, Palfredii34128_05609, Pangulare27051_11347, Pantarcticum31339_01124, Pantarcticum31339_08455, Pargentinense30761_04646, Patrosanguineum20685_08298, Patrosanguineum31633_04832, Patrosanguineum34669_02129, Pcanariense26290_05309, Pchermesinum19713_02660, Pcinerascens15544_05406, Pcinerascens15544_07344, Pcinerascens15544_10108, Pconcentricum3081_11667, Pcosmopolitanum29677_088…
GO:0005515	MF	e	protein binding	161/2249	49089/1244528	1.60377e-12	2	161	1.41132e-09	Palfredii34128_02488, Palfredii34128_04736, Pangulare27051_03873, Pangulare27051_07703, Pangulare27051_12517, Pangulare30069_04474, Pangulare30069_04628, Pangulare30069_07693, Pangulare30069_10689, Pangulare30069_12405, Pantarcticum31339_02356, Pantarcticum31339_10109, Pargentinense30761_06023, Pargentinense30761_07394, Pargentinense30761_08485, Patrosanguineum20685_04041, Patrosanguineum20685_06…
GO:0035639	MF	e	purine ribonucleoside triphosphate binding	172/2249	55511/1244528	2.11343e-11	4	172	9.29908e-09	Palfredii34128_03006, Palfredii34128_04216, Palfredii34128_07761, Pangulare27051_08592, Pangulare27051_13332, Pangulare30069_02980, Pangulare30069_03553, Pangulare30069_05640, Pangulare30069_12221, Pantarcticum31339_08455, Pargentinense30761_00313, Pargentinense30761_06385, Pargentinense30761_08010, Pargentinense30761_09332, Patrosanguineum20685_04041, Patrosanguineum20685_06016, Patrosanguineum2…
GO:0003674	MF	e	molecular_function	1034/2249	487050/1244528	4.58555e-11	0	1034	1.23767e-08	Palfredii34128_00142, Palfredii34128_00812, Palfredii34128_01249, Palfredii34128_02060, Palfredii34128_02488, Palfredii34128_02972, Palfredii34128_03006, Palfredii34128_03073, Palfredii34128_03925, Palfredii34128_04070, Palfredii34128_04216, Palfredii34128_04736, Palfredii34128_04780, Palfredii34128_05677, Palfredii34128_06974, Palfredii34128_07226, Palfredii34128_07761, Palfredii34128_08910, Pal…
GO:0032555	MF	e	purine ribonucleotide binding	173/2249	56702/1244528	6.71855e-11	6	173	1.23767e-08	Palfredii34128_03006, Palfredii34128_04216, Palfredii34128_07761, Pangulare27051_08592, Pangulare27051_13332, Pangulare30069_02980, Pangulare30069_03553, Pangulare30069_05640, Pangulare30069_12221, Pantarcticum31339_08455, Pargentinense30761_00313, Pargentinense30761_06385, Pargentinense30761_08010, Pargentinense30761_09332, Patrosanguineum20685_04041, Patrosanguineum20685_06016, Patrosanguineum2…
GO:0097367	MF	e	carbohydrate derivative binding	180/2249	59812/1244528	7.53898e-11	2	180	1.23767e-08	Palfredii34128_03006, Palfredii34128_04216, Palfredii34128_07761, Pangulare27051_08592, Pangulare27051_13332, Pangulare30069_02980, Pangulare30069_03553, Pangulare30069_05640, Pangulare30069_12221, Pantarcticum31339_08455, Pargentinense30761_00313, Pargentinense30761_06385, Pargentinense30761_08010, Pargentinense30761_09332, Patrosanguineum20685_04041, Patrosanguineum20685_06016, Patrosanguineum2…
GO:0032553	MF	e	ribonucleotide binding	178/2249	59128/1244528	8.43869e-11	5	178	1.23767e-08	Palfredii34128_03006, Palfredii34128_04216, Palfredii34128_07761, Pangulare27051_08592, Pangulare27051_13332, Pangulare30069_02980, Pangulare30069_03553, Pangulare30069_05640, Pangulare30069_12221, Pantarcticum31339_08455, Pargentinense30761_00313, Pargentinense30761_06385, Pargentinense30761_08010, Pargentinense30761_09332, Patrosanguineum20685_04041, Patrosanguineum20685_06016, Patrosanguineum2…
GO:0017076	MF	e	purine nucleotide binding	173/2249	57143/1244528	1.12026e-10	5	173	1.40832e-08	Palfredii34128_03006, Palfredii34128_04216, Palfredii34128_07761, Pangulare27051_08592, Pangulare27051_13332, Pangulare30069_02980, Pangulare30069_03553, Pangulare30069_05640, Pangulare30069_12221, Pantarcticum31339_08455, Pargentinense30761_00313, Pargentinense30761_06385, Pargentinense30761_08010, Pargentinense30761_09332, Patrosanguineum20685_04041, Patrosanguineum20685_06016, Patrosanguineum2…
GO:0005488	MF	e	binding	563/2249	243252/1244528	1.86069e-10	1	563	2.04676e-08	Palfredii34128_00812, Palfredii34128_02060, Palfredii34128_02488, Palfredii34128_02972, Palfredii34128_03006, Palfredii34128_03925, Palfredii34128_04216, Palfredii34128_04736, Palfredii34128_05677, Palfredii34128_07761, Palfredii34128_08910, Pangulare27051_01288, Pangulare27051_02613, Pangulare27051_03873, Pangulare27051_07703, Pangulare27051_08592, Pangulare27051_12517, Pangulare27051_13332, Pan…
GO:0005525	MF	e	GTP binding	40/2249	8289/1244528	5.2549e-08	8	40	4.62432e-06	Palfredii34128_04216, Pangulare30069_02980, Patrosanguineum20685_06016, Patrosanguineum31632_04313, Pbovifimosum22155_03979, Pbovifimosum22155_07534, Pbrevicompactum35665_07639, Pbrevicompactum35673_04132, PcamembertiFM013_02441, Pcataractarum29864_03684, Pchermesinum19713_04698, Pcitrinum23319_05760, Pcitrinum23319_05953, Pcrustosum35664_00437, Pdaleae16125_07846, Pdesertorum17660_08566, Pfimoru…
GO:0032561	MF	e	guanyl ribonucleotide binding	40/2249	8289/1244528	5.2549e-08	7	40	4.62432e-06	Palfredii34128_04216, Pangulare30069_02980, Patrosanguineum20685_06016, Patrosanguineum31632_04313, Pbovifimosum22155_03979, Pbovifimosum22155_07534, Pbrevicompactum35665_07639, Pbrevicompactum35673_04132, PcamembertiFM013_02441, Pcataractarum29864_03684, Pchermesinum19713_04698, Pcitrinum23319_05760, Pcitrinum23319_05953, Pcrustosum35664_00437, Pdaleae16125_07846, Pdesertorum17660_08566, Pfimoru…
GO:0019001	MF	e	guanyl nucleotide binding	40/2249	8628/1244528	1.4621e-07	6	40	1.16968e-05	Palfredii34128_04216, Pangulare30069_02980, Patrosanguineum20685_06016, Patrosanguineum31632_04313, Pbovifimosum22155_03979, Pbovifimosum22155_07534, Pbrevicompactum35665_07639, Pbrevicompactum35673_04132, PcamembertiFM013_02441, Pcataractarum29864_03684, Pchermesinum19713_04698, Pcitrinum23319_05760, Pcitrinum23319_05953, Pcrustosum35664_00437, Pdaleae16125_07846, Pdesertorum17660_08566, Pfimoru…
GO:0003824	MF	e	catalytic activity	554/2249	251798/1244528	3.85318e-07	1	554	2.82567e-05	Palfredii34128_01249, Palfredii34128_03006, Palfredii34128_03073, Palfredii34128_04070, Palfredii34128_04216, Palfredii34128_04780, Palfredii34128_06974, Palfredii34128_07226, Palfredii34128_09950, Pangulare27051_00132, Pangulare27051_01725, Pangulare27051_02017, Pangulare27051_02613, Pangulare27051_12461, Pangulare27051_13332, Pangulare30069_00731, Pangulare30069_02815, Pangulare30069_02980, Pan…
GO:0043168	MF	e	anion binding	213/2249	83423/1244528	5.96748e-07	3	213	4.03952e-05	Palfredii34128_03006, Palfredii34128_04216, Palfredii34128_07761, Pangulare27051_08592, Pangulare27051_13332, Pangulare30069_02980, Pangulare30069_03553, Pangulare30069_05640, Pangulare30069_08239, Pangulare30069_10637, Pangulare30069_12221, Pantarcticum31339_08455, Pantarcticum31339_09392, Pantarcticum31339_10951, Pargentinense30761_00313, Pargentinense30761_06385, Pargentinense30761_08010, Parg…
GO:0036094	MF	e	small molecule binding	227/2249	90546/1244528	1.01119e-06	2	227	6.35603e-05	Palfredii34128_03006, Palfredii34128_04216, Palfredii34128_07761, Pangulare27051_08592, Pangulare27051_13332, Pangulare30069_02980, Pangulare30069_03553, Pangulare30069_05640, Pangulare30069_08239, Pangulare30069_10637, Pangulare30069_12221, Pantarcticum31339_08455, Pantarcticum31339_09392, Pantarcticum31339_10951, Pargentinense30761_00313, Pargentinense30761_06385, Pargentinense30761_08010, Parg…
GO:0005524	MF	e	ATP binding	132/2249	47225/1244528	1.412e-06	8	132	8.28375e-05	Palfredii34128_03006, Palfredii34128_07761, Pangulare27051_08592, Pangulare27051_13332, Pangulare30069_03553, Pangulare30069_05640, Pangulare30069_12221, Pantarcticum31339_08455, Pargentinense30761_00313, Pargentinense30761_06385, Pargentinense30761_08010, Pargentinense30761_09332, Patrosanguineum20685_04041, Patrosanguineum21472_00399, Patrosanguineum31632_02434, Patrosanguineum31633_02943, Pbov…
GO:0032559	MF	e	adenyl ribonucleotide binding	133/2249	48416/1244528	3.20732e-06	7	133	0.000176402	Palfredii34128_03006, Palfredii34128_07761, Pangulare27051_08592, Pangulare27051_13332, Pangulare30069_03553, Pangulare30069_05640, Pangulare30069_12221, Pantarcticum31339_08455, Pargentinense30761_00313, Pargentinense30761_06385, Pargentinense30761_08010, Pargentinense30761_09332, Patrosanguineum20685_04041, Patrosanguineum21472_00399, Patrosanguineum31632_02434, Patrosanguineum31633_02943, Pbov…
GO:0000166	MF	e	nucleotide binding	208/2249	83445/1244528	4.04793e-06	4	208	0.000194639	Palfredii34128_03006, Palfredii34128_04216, Palfredii34128_07761, Pangulare27051_08592, Pangulare27051_13332, Pangulare30069_02980, Pangulare30069_03553, Pangulare30069_05640, Pangulare30069_08239, Pangulare30069_10637, Pangulare30069_12221, Pantarcticum31339_08455, Pargentinense30761_00313, Pargentinense30761_06385, Pargentinense30761_08010, Pargentinense30761_09332, Patrosanguineum20685_04041, …
GO:1901265	MF	e	nucleoside phosphate binding	208/2249	83445/1244528	4.04793e-06	3	208	0.000194639	Palfredii34128_03006, Palfredii34128_04216, Palfredii34128_07761, Pangulare27051_08592, Pangulare27051_13332, Pangulare30069_02980, Pangulare30069_03553, Pangulare30069_05640, Pangulare30069_08239, Pangulare30069_10637, Pangulare30069_12221, Pantarcticum31339_08455, Pargentinense30761_00313, Pargentinense30761_06385, Pargentinense30761_08010, Pargentinense30761_09332, Patrosanguineum20685_04041, …
GO:0030554	MF	e	adenyl nucleotide binding	133/2249	48519/1244528	4.20243e-06	6	133	0.000194639	Palfredii34128_03006, Palfredii34128_07761, Pangulare27051_08592, Pangulare27051_13332, Pangulare30069_03553, Pangulare30069_05640, Pangulare30069_12221, Pantarcticum31339_08455, Pargentinense30761_00313, Pargentinense30761_06385, Pargentinense30761_08010, Pargentinense30761_09332, Patrosanguineum20685_04041, Patrosanguineum21472_00399, Patrosanguineum31632_02434, Patrosanguineum31633_02943, Pbov…
GO:0016874	MF	e	ligase activity	31/2249	6910/1244528	1.01958e-05	2	31	0.000448614	Pangulare30069_05640, Pargentinense30761_09332, Pbrevicompactum35675_00672, PcamembertiFM013_00429, Pcanescens15449_12131, Pcataractarum29864_01124, Pcataractarum29864_02978, Pcosmopolitanum29677_05455, PdigitatumDSM62840_05488, Pfrequentans35679_09194, Pgraminicola19332_03829, Plagena129212_02522, Plagena129212_11671, Plividum13676_01364, Plongicatenatum33135_08594, Pmaclennaniae15551_05486, Pma…
GO:0140098	MF	e	catalytic activity, acting on RNA	36/2249	8980/1244528	1.55298e-05	3	36	0.000650772	Pangulare30069_05640, Pargentinense30761_09332, Patrosanguineum34669_01139, Patrosanguineum34669_02967, Pbrevicompactum35665_11422, Pbrevicompactum35675_06773, PcamembertiFM013_00429, Pcanescens15449_12131, Pcataractarum29864_01124, Pcataractarum29864_02978, Pcinerascens15544_05893, Pcinerascens15544_08367, PdigitatumDSM62840_05488, Pfrequentans35679_08502, Pfrequentans35679_09194, Pgraminicola19…
GO:0016740	MF	e	transferase activity	148/2249	57278/1244528	2.20097e-05	2	148	0.000880387	Palfredii34128_04070, Palfredii34128_07226, Palfredii34128_09950, Pangulare27051_00132, Pangulare27051_13332, Pangulare30069_04758, Pangulare30069_04773, Pantarcticum31339_03336, Pantarcticum31339_03545, Pantarcticum31339_09764, Pargentinense30761_01607, Pargentinense30761_03118, Pargentinense30761_04525, Pargentinense30761_08010, Patrosanguineum20685_08646, Patrosanguineum31632_03532, Patrosangu…
GO:0016818	MF	e	hydrolase activity, acting on acid anhydrides, in phosphorus-containing anhydrides	48/2249	14053/1244528	5.16114e-05	4	48	0.0019747	Palfredii34128_03006, Palfredii34128_04216, Pangulare30069_02980, Pangulare30069_05319, Pangulare30069_12221, Patrosanguineum20685_04041, Patrosanguineum21472_00399, Patrosanguineum31632_02434, Pbovifimosum22155_03979, Pbovifimosum22155_07493, Pbrevicompactum35673_04132, Pcanariense26290_05642, Pchermesinum19713_04698, Pchermesinum19713_06861, Pchermesinum19713_09013, Pcrustosum35664_00437, Pdale…
GO:0140640	MF	e	catalytic activity, acting on a nucleic acid	53/2249	16193/1244528	5.4575e-05	2	53	0.00200108	Pangulare30069_05640, Pargentinense30761_06385, Pargentinense30761_09332, Patrosanguineum31633_02167, Patrosanguineum34669_01139, Patrosanguineum34669_02967, Pbrevicompactum35665_11422, Pbrevicompactum35675_06773, PcamembertiFM013_00429, Pcanescens15449_12131, Pcanariense26290_07098, Pcataractarum29864_00564, Pcataractarum29864_01124, Pcataractarum29864_02978, Pchermesinum19713_09013, Pchrysogenu…
GO:0016817	MF	e	hydrolase activity, acting on acid anhydrides	48/2249	14259/1244528	6.26289e-05	3	48	0.00220454	Palfredii34128_03006, Palfredii34128_04216, Pangulare30069_02980, Pangulare30069_05319, Pangulare30069_12221, Patrosanguineum20685_04041, Patrosanguineum21472_00399, Patrosanguineum31632_02434, Pbovifimosum22155_03979, Pbovifimosum22155_07493, Pbrevicompactum35673_04132, Pcanariense26290_05642, Pchermesinum19713_04698, Pchermesinum19713_06861, Pchermesinum19713_09013, Pcrustosum35664_00437, Pdale…
GO:1901363	MF	e	heterocyclic compound binding	352/2249	159750/1244528	0.000102421	2	352	0.00300435	Palfredii34128_00812, Palfredii34128_03006, Palfredii34128_04216, Palfredii34128_05677, Palfredii34128_07761, Palfredii34128_08910, Pangulare27051_08592, Pangulare27051_13332, Pangulare30069_02980, Pangulare30069_03553, Pangulare30069_05640, Pangulare30069_08239, Pangulare30069_10637, Pangulare30069_12221, Pantarcticum31339_01966, Pantarcticum31339_08455, Pantarcticum31339_09392, Pantarcticum3133…
GO:0097159	MF	e	organic cyclic compound binding	352/2249	159750/1244528	0.000102421	2	352	0.00300435	Palfredii34128_00812, Palfredii34128_03006, Palfredii34128_04216, Palfredii34128_05677, Palfredii34128_07761, Palfredii34128_08910, Pangulare27051_08592, Pangulare27051_13332, Pangulare30069_02980, Pangulare30069_03553, Pangulare30069_05640, Pangulare30069_08239, Pangulare30069_10637, Pangulare30069_12221, Pantarcticum31339_01966, Pantarcticum31339_08455, Pantarcticum31339_09392, Pantarcticum3133…
GO:0003723	MF	e	RNA binding	39/2249	11241/1244528	0.000187753	4	39	0.00532976	PcamembertiFM013_00429, Pcanescens18980_12914, Pcanariense26290_04405, Pcataractarum29864_02978, Pcinerascens15544_05893, Pcinerascens15544_10108, Pcoprophilum35676_09825, Pdaleae16125_07428, Pfreii34325_06650, Pfreii34325_08552, Pfrequentans35679_08502, Phetheringtonii29057_09513, Phispanicum35686_00510, Phispanicum35686_00755, Plagena129212_00370, Plagena129212_10836, Plapatayae16267_08235, Pli…
GO:0008237	MF	e	metallopeptidase activity	18/2249	3719/1244528	0.000215411	4	18	0.00577273	Pangulare27051_02613, Pantarcticum31339_02356, Patrosanguineum31633_04094, Pbrevicompactum35673_01118, Pbrevicompactum35673_01453, PdigitatumPdW03_00270, Phispanicum35686_01048, Phispanicum35686_01904, Phispanicum35686_07500, Pmajusculum35410_11958, Pmanginii31320_03215, Pmanginii31320_04882, Probsamsonii29466_09919, Pcfspinulosum18751_00073, Psubrubescens31985_06997, Pverhagenii33310_03390, Pver…
GO:0016462	MF	e	pyrophosphatase activity	45/2249	13641/1244528	0.000222454	5	45	0.00577273	Palfredii34128_03006, Palfredii34128_04216, Pangulare30069_02980, Pangulare30069_05319, Pangulare30069_12221, Patrosanguineum20685_04041, Patrosanguineum21472_00399, Patrosanguineum31632_02434, Pbovifimosum22155_03979, Pbovifimosum22155_07493, Pbrevicompactum35673_04132, Pcanariense26290_05642, Pchermesinum19713_04698, Pchermesinum19713_06861, Pcrustosum35664_00437, Pdaleae16125_07846, Pdesertoru…
GO:0017111	MF	e	nucleoside-triphosphatase activity	43/2249	13113/1244528	0.000264217	6	43	0.00664317	Palfredii34128_03006, Palfredii34128_04216, Pangulare30069_02980, Pangulare30069_12221, Patrosanguineum20685_04041, Patrosanguineum21472_00399, Patrosanguineum31632_02434, Pbovifimosum22155_03979, Pbovifimosum22155_07493, Pbrevicompactum35673_04132, Pcanariense26290_05642, Pchermesinum19713_04698, Pchermesinum19713_06861, Pcrustosum35664_00437, Pdaleae16125_07846, Pdesertorum17660_08566, Pgramini…
GO:0140101	MF	e	catalytic activity, acting on a tRNA	20/2249	4570/1244528	0.00035961	4	20	0.00879046	Pangulare30069_05640, Pargentinense30761_09332, Pbrevicompactum35665_11422, PcamembertiFM013_00429, Pcataractarum29864_01124, Pcataractarum29864_02978, PdigitatumDSM62840_05488, Pfrequentans35679_09194, Pgraminicola19332_03829, Plagena129212_11671, Plividum13676_01364, Pmaclennaniae15551_05486, Pmanginii31320_04639, Pmanginii31320_10242, Pnucicola29836_05746, PoxalicumSGAir0226_01333, PoxalicumSG…
GO:0003899	MF	e	DNA-directed 5'-3' RNA polymerase activity	10/2249	1450/1244528	0.000387836	7	10	0.0092242	Patrosanguineum34669_01139, Patrosanguineum34669_02967, Pbrevicompactum35675_06773, Pcinerascens15544_08367, Pherquei20771_07692, Plagena129212_01232, Pmalachiteum17515_06788, Pscabrosum22717_06912, Pverhagenii33313_06659, Pwaksmanii27052_03196
GO:0004812	MF	e	aminoacyl-tRNA ligase activity	17/2249	3731/1244528	0.000618991	5	17	0.013967	Pangulare30069_05640, Pargentinense30761_09332, PcamembertiFM013_00429, Pcataractarum29864_01124, Pcataractarum29864_02978, PdigitatumDSM62840_05488, Pfrequentans35679_09194, Pgraminicola19332_03829, Plagena129212_11671, Plividum13676_01364, Pmaclennaniae15551_05486, Pmanginii31320_04639, Pmanginii31320_10242, PoxalicumSGAir0226_01333, PoxalicumSGAir0226_04552, Pscabrosum22717_05995, Psubrubescen…
GO:0016875	MF	e	ligase activity, forming carbon-oxygen bonds	17/2249	3731/1244528	0.000618991	3	17	0.013967	Pangulare30069_05640, Pargentinense30761_09332, PcamembertiFM013_00429, Pcataractarum29864_01124, Pcataractarum29864_02978, PdigitatumDSM62840_05488, Pfrequentans35679_09194, Pgraminicola19332_03829, Plagena129212_11671, Plividum13676_01364, Pmaclennaniae15551_05486, Pmanginii31320_04639, Pmanginii31320_10242, PoxalicumSGAir0226_01333, PoxalicumSGAir0226_04552, Pscabrosum22717_05995, Psubrubescen…
GO:0140096	MF	e	catalytic activity, acting on a protein	88/2249	33486/1244528	0.000670104	2	88	0.0143827	Palfredii34128_04780, Pangulare27051_02613, Pangulare27051_12461, Pangulare27051_13332, Pangulare30069_02815, Pantarcticum31339_02356, Pargentinense30761_01607, Pargentinense30761_08010, Patrosanguineum20685_03821, Patrosanguineum20685_08298, Patrosanguineum20685_08646, Patrosanguineum31633_02943, Patrosanguineum31633_04094, Pbovifimosum22155_04388, Pbrevicompactum35673_01118, Pbrevicompactum3567…
GO:0008235	MF	e	metalloexopeptidase activity	9/2249	1308/1244528	0.000757647	5	9	0.0158745	Pbrevicompactum35673_01118, Pbrevicompactum35673_01453, PdigitatumPdW03_00270, Phispanicum35686_01048, Phispanicum35686_01904, Phispanicum35686_07500, Pmanginii31320_03215, Pcfspinulosum18751_00073, Psubrubescens31985_06997
GO:0016772	MF	e	transferase activity, transferring phosphorus-containing groups	69/2249	25060/1244528	0.000889157	3	69	0.0180897	Palfredii34128_07226, Pangulare27051_13332, Pantarcticum31339_03545, Pargentinense30761_01607, Pargentinense30761_08010, Patrosanguineum31632_03532, Patrosanguineum31633_02943, Patrosanguineum34669_01139, Patrosanguineum34669_02967, Pbovifimosum22155_04388, Pbrevicompactum35665_04780, Pbrevicompactum35673_09765, Pbrevicompactum35673_10284, Pbrevicompactum35675_03719, Pbrevicompactum35675_04708, P…
GO:0098772	MF	e	molecular function regulator	20/2249	4869/1244528	0.000925039	1	20	0.0180897	Pbovifimosum22155_05767, Pbovifimosum22155_10014, Pcanescens19259_09739, Pcataractarum29864_05174, PdigitatumDSM62840_04327, PexpansumR19_07215, Pherquei29812_05228, Phetheringtonii29057_03091, Plagena129212_05733, Pmaclennaniae15551_09888, Pmacrosclerotiorum26536_04864, Pmalachiteum17514_05773, Pmalachiteum17515_00292, PoxalicumSGAir0226_05879, Pcfspinulosum18751_09552, Pcfspinulosum18751_09926,…
GO:0097747	MF	e	RNA polymerase activity	10/2249	1644/1244528	0.00100231	5	10	0.0187667	Patrosanguineum34669_01139, Patrosanguineum34669_02967, Pbrevicompactum35675_06773, Pcinerascens15544_08367, Pherquei20771_07692, Plagena129212_01232, Pmalachiteum17515_06788, Pscabrosum22717_06912, Pverhagenii33313_06659, Pwaksmanii27052_03196
GO:0034062	MF	e	5'-3' RNA polymerase activity	10/2249	1644/1244528	0.00100231	6	10	0.0187667	Patrosanguineum34669_01139, Patrosanguineum34669_02967, Pbrevicompactum35675_06773, Pcinerascens15544_08367, Pherquei20771_07692, Plagena129212_01232, Pmalachiteum17515_06788, Pscabrosum22717_06912, Pverhagenii33313_06659, Pwaksmanii27052_03196
GO:0008233	MF	e	peptidase activity	38/2249	11966/1244528	0.00108057	3	38	0.0198105	Palfredii34128_04780, Pangulare27051_02613, Pangulare27051_12461, Pangulare30069_02815, Pantarcticum31339_02356, Patrosanguineum20685_03821, Patrosanguineum20685_08298, Patrosanguineum31633_04094, Pbrevicompactum35673_01118, Pbrevicompactum35673_01453, Pcitrinum23319_02799, Pcrustosum35664_07335, Pdiatomitis30728_03721, Pdiatomitis30728_05669, PdigitatumPdW03_00270, Pgraminicola19332_08194, Pherq…
GO:0003697	MF	e	single-stranded DNA binding	6/2249	632/1244528	0.00114748	5	6	0.0206078	Patrosanguineum34669_01469, Pbrevicompactum35673_08830, Pdiatomitis30728_06263, Phordei12815_02160, Pmanginii31320_02709, Ppsychrosexuale29551_07259
GO:0016779	MF	e	nucleotidyltransferase activity	17/2249	3969/1244528	0.00119806	4	17	0.0210858	Patrosanguineum34669_01139, Patrosanguineum34669_02967, Pbrevicompactum35675_06773, Pcanariense26290_07098, Pcapsulatum21917_01284, Pcinerascens15544_08367, Pexpansum35385_05474, PexpansumR19_12203, Pherquei20771_07692, Plagena129212_01232, Pmalacaense29712_03816, Pmalachiteum17515_06788, Priverlandense135883_07424, Pscabrosum22717_06912, Pverhagenii33310_01516, Pverhagenii33313_06659, Pwaksmanii…
GO:0016757	MF	e	glycosyltransferase activity	25/2249	6798/1244528	0.00129805	3	25	0.0220357	Pantarcticum31339_03336, Pargentinense30761_03118, Patrosanguineum31633_06666, Pcanescens15449_10879, Pcanescens15449_12277, Pcataractarum29864_11086, Pcfviridicatum20477_03443, Pchrysogenum3361_11790, Pconcentricum3081_06802, Pdiatomitis30728_02309, PexpansumR19_05478, Pfimorum29495_01728, Pherquei20771_09551, Phetheringtonii29057_10274, Pmacrosclerotiorum26536_04422, Pmalacaense29712_00474, Pox…
GO:0016758	MF	e	hexosyltransferase activity	15/2249	3305/1244528	0.00130211	4	15	0.0220357	Pantarcticum31339_03336, Patrosanguineum31633_06666, Pcanescens15449_10879, Pcanescens15449_12277, Pcataractarum29864_11086, Pcfviridicatum20477_03443, Pconcentricum3081_06802, PexpansumR19_05478, Pherquei20771_09551, Phetheringtonii29057_10274, PoxalicumSGAir0226_06989, Pscabrosum22717_05087, Psoppii18220_08046, Pverhagenii33313_04672, Pwaksmanii27052_08212
GO:0000030	MF	e	mannosyltransferase activity	7/2249	944/1244528	0.00187751	5	7	0.0300401	Pantarcticum31339_03336, Patrosanguineum31633_06666, Pcanescens15449_10879, Phetheringtonii29057_10274, PoxalicumSGAir0226_06989, Pverhagenii33313_04672, Pwaksmanii27052_08212
GO:0005198	MF	e	structural molecule activity	35/2249	11002/1244528	0.00207648	1	35	0.0326035	Palfredii34128_10151, Pangulare27051_05536, Patrosanguineum31633_02020, Pbrevicompactum35665_08713, PcamembertiFM013_09494, PcamembertiFM013_12252, Pcanescens18980_01657, Pcanariense26290_05801, Pcapsulatum21917_03870, Pdaleae16125_01417, Pexpansum35385_06210, Pexpansum35385_08745, Pfimorum29495_10772, Pfreii34325_06650, Pfrequentans35679_02883, Pherquei20771_10345, Pherquei20771_12072, Phesselti…
GO:0016879	MF	e	ligase activity, forming carbon-nitrogen bonds	11/2249	2134/1244528	0.00211182	3	11	0.0326035	Pbrevicompactum35675_00672, Pcosmopolitanum29677_05455, Plagena129212_02522, Plongicatenatum33135_08594, Pmaclennaniae15551_05896, Pmaclennaniae15551_07539, Ppsychrosexuale29551_04656, Pscabrosum22717_00320, Psolitum12_09898, Pcanescens13549_07876, Pwaksmanii27052_12192
GO:0016787	MF	e	hydrolase activity	165/2249	72027/1244528	0.00242228	2	165	0.0364349	Palfredii34128_03006, Palfredii34128_04216, Palfredii34128_04780, Pangulare27051_01725, Pangulare27051_02613, Pangulare27051_12461, Pangulare30069_00731, Pangulare30069_02815, Pangulare30069_02980, Pangulare30069_05319, Pangulare30069_10935, Pangulare30069_12221, Pantarcticum31339_02356, Pargentinense30761_04226, Pargentinense30761_08485, Patrosanguineum20685_03821, Patrosanguineum20685_04041, Pa…
GO:0003676	MF	e	nucleic acid binding	151/2249	65338/1244528	0.00244279	3	151	0.0364349	Palfredii34128_00812, Palfredii34128_07761, Palfredii34128_08910, Pangulare30069_03553, Pantarcticum31339_01966, Pantarcticum31339_08455, Pargentinense30761_00313, Pargentinense30761_04226, Pargentinense30761_05118, Pargentinense30761_06385, Patrosanguineum31633_01173, Patrosanguineum34669_01469, Patrosanguineum34669_02967, Paurantiogriseum35659_04756, Pbovifimosum22155_03481, Pbovifimosum22155_0…
GO:0030145	MF	e	manganese ion binding	5/2249	516/1244528	0.00268354	6	5	0.0393586	Pbrevicompactum35673_01118, Pbrevicompactum35673_01453, Pbrevicompactum35673_05124, Pconcentricum3081_11667, Phispanicum35686_07500
GO:0016830	MF	e	carbon-carbon lyase activity	13/2249	2937/1244528	0.00325633	3	13	0.0444091	Pantarcticum31339_10951, PcamembertiFM013_11320, Pcanescens15452_00995, Pchrysogenum35668_06787, Pdaleae16125_06306, Pdesertorum17660_04590, Plividum13676_00085, Pmacrosclerotiorum26536_10019, Pmononematosum11891_06180, Pmononematosum11891_11463, Psoppii18220_08987, Pverhagenii33310_01182, Pverhagenii33313_02280
GO:0016646	MF	e	oxidoreductase activity, acting on the CH-NH group of donors, NAD or NADP as acceptor	5/2249	541/1244528	0.00328022	4	5	0.0444091	Pcosmopolitanum29677_09406, Pdiatomitis30728_08335, Phispanicum35686_08222, Pmacrosclerotiorum26536_11235, Pwaksmanii27052_12192
GO:0016645	MF	e	oxidoreductase activity, acting on the CH-NH group of donors	5/2249	541/1244528	0.00328022	3	5	0.0444091	Pcosmopolitanum29677_09406, Pdiatomitis30728_08335, Phispanicum35686_08222, Pmacrosclerotiorum26536_11235, Pwaksmanii27052_12192
GO:0030234	MF	e	enzyme regulator activity	17/2249	4353/1244528	0.00344507	2	17	0.0459343	Pbovifimosum22155_05767, Pbovifimosum22155_10014, Pcataractarum29864_05174, PdigitatumDSM62840_04327, PexpansumR19_07215, Pherquei29812_05228, Plagena129212_05733, Pmaclennaniae15551_09888, Pmacrosclerotiorum26536_04864, Pmalachiteum17514_05773, Pmalachiteum17515_00292, PoxalicumSGAir0226_05879, Pcfspinulosum18751_09552, Pcfspinulosum18751_09926, Psoppii18220_11185, Pverhagenii33313_06143, Pwaksm…
GO:0003924	MF	e	GTPase activity	22/2249	6160/1244528	0.0035576	7	22	0.0467267	Palfredii34128_04216, Pangulare30069_02980, Pbovifimosum22155_03979, Pbrevicompactum35673_04132, Pchermesinum19713_04698, Pcrustosum35664_00437, Pdaleae16125_07846, Pdesertorum17660_08566, Pgraminicola6001_08866, Pherquei29812_10127, Plagena129212_10224, Pmalachiteum13176_09411, Pmalachiteum17515_00646, Pmanginii31320_04869, PoxalicumSGAir0226_08350, Psoppii18220_06989, Ptannophilum21756_07732, P…
Table S4: GO purification in orthogroups from the core genome. A representative for each orthogroup was choosen for the analysis.
GO	NS	purification	name	ratio_in_study	ratio_in_pop	p_uncorrected	depth	study_count	p_fdr_bh	study_items
GO:0046914	MF	p	transition metal ion binding	76/2249	64141/1244528	7.12321e-05	5	76	0.00235764	Palfredii34128_00812, Palfredii34128_02972, Pangulare27051_02613, Pangulare30069_09106, Pangulare30069_10590, Patrosanguineum31633_00515, Paurantiogriseum35659_04756, Pbovifimosum22155_03481, Pbovifimosum22155_07062, Pbrevicompactum35673_01118, Pbrevicompactum35673_01453, Pbrevicompactum35673_05124, Pbrevicompactum35675_04629, Pcanescens15450_04615, Pcanescens15451_09091, Pcanescens15451_10598, P…
GO:0022857	MF	p	transmembrane transporter activity	89/2249	72703/1244528	7.23366e-05	2	89	0.00235764	Palfredii34128_00142, Pangulare27051_00951, Pangulare30069_04024, Patrosanguineum31632_05605, Patrosanguineum31633_01705, Pbrevicompactum35673_08053, PcamembertiFM013_08911, PcamembertiFM013_13010, Pcanescens15450_05642, Pcanescens15451_10464, Pcanescens19259_04769, Pcanescens19259_05811, Pcanescens19259_06871, Pcanariense26290_00599, Pcanariense26290_10447, Pcapsulatum21917_01373, Pcapsulatum219…
GO:0005215	MF	p	transporter activity	90/2249	72911/1244528	9.00659e-05	1	90	0.00283064	Palfredii34128_00142, Pangulare27051_00951, Pangulare30069_04024, Patrosanguineum31632_05605, Patrosanguineum31633_01705, Pbrevicompactum35673_08053, PcamembertiFM013_08911, PcamembertiFM013_13010, Pcanescens15450_05642, Pcanescens15451_10464, Pcanescens19259_04769, Pcanescens19259_05811, Pcanescens19259_06871, Pcanariense26290_00599, Pcanariense26290_10447, Pcapsulatum21917_01373, Pcapsulatum219…
GO:0008270	MF	p	zinc ion binding	50/2249	44815/1244528	0.000223037	6	50	0.00577273	Palfredii34128_00812, Palfredii34128_02972, Pangulare27051_02613, Pangulare30069_09106, Pangulare30069_10590, Patrosanguineum31633_00515, Paurantiogriseum35659_04756, Pbovifimosum22155_03481, Pcanescens15450_04615, Pcanescens15451_09091, Pcanescens15452_00702, Pcanescens15452_00995, Pcanariense26290_09364, Pcataractarum29864_08612, Pcfviridicatum20477_06326, Pcinerascens15544_07344, Pcrustosum356…
GO:0046872	MF	p	metal ion binding	96/2249	73460/1244528	0.000658258	4	96	0.0143827	Palfredii34128_00812, Palfredii34128_02972, Palfredii34128_03925, Pangulare27051_02613, Pangulare30069_09106, Pangulare30069_09928, Pangulare30069_10590, Pantarcticum31339_09392, Patrosanguineum31633_00515, Paurantiogriseum35659_04756, Pbovifimosum22155_03481, Pbovifimosum22155_07062, Pbrevicompactum35673_01118, Pbrevicompactum35673_01453, Pbrevicompactum35673_05124, Pbrevicompactum35675_04629, P…
GO:0043169	MF	p	cation binding	97/2249	73737/1244528	0.000920674	3	97	0.0180897	Palfredii34128_00812, Palfredii34128_02972, Palfredii34128_03925, Pangulare27051_02613, Pangulare30069_09106, Pangulare30069_09928, Pangulare30069_10590, Pantarcticum31339_09392, Patrosanguineum31633_00515, Paurantiogriseum35659_04756, Pbovifimosum22155_03481, Pbovifimosum22155_07062, Pbrevicompactum35673_01118, Pbrevicompactum35673_01453, Pbrevicompactum35673_05124, Pbrevicompactum35675_04629, P…
GO:0016705	MF	p	oxidoreductase activity, acting on paired donors, with incorporation or reduction of molecular oxygen	11/2249	14520/1244528	0.00151174	3	11	0.0251006	Pangulare30069_10637, Pbrevicompactum35665_10778, Pcanescens15451_10598, Pcanariense26290_04917, Pchrysogenum19737_04591, Pconcentricum3081_06845, Pfrequentans35677_03657, Pgraminicola19332_04322, Probsamsonii29466_05943, Prubens27055_05484, Pwaksmanii27052_10398
GO:0000981	MF	p	DNA-binding transcription factor activity, RNA polymerase II-specific	27/2249	26398/1244528	0.00155929	3	27	0.0254106	Palfredii34128_00812, Palfredii34128_02972, Pangulare30069_10590, Paurantiogriseum35659_04756, Pbovifimosum22155_03481, Pcanescens15450_04615, Pcanescens15451_09091, Pcataractarum29864_08612, Pdaleae16125_03765, Pdiatomitis30728_01697, Pdiatomitis30728_03991, Pherquei29812_03819, Pherquei29812_09938, Plongicatenatum33135_11137, Pmaclennaniae15551_03070, Pmacrosclerotiorum26536_01571, Pmalachiteum…
GO:0046906	MF	p	tetrapyrrole binding	11/2249	13696/1244528	0.00314932	3	11	0.0444091	Palfredii34128_05677, Pbovifimosum22155_06035, Pcanescens15451_10598, Pcanariense26290_04917, Pconcentricum3081_06845, Pcosmopolitanum29677_00978, Pfrequentans35677_03657, Pgraminicola19332_04322, Phispanicum35686_02910, Pmanginii31320_04287, Prubens27055_05484
GO:0020037	MF	p	heme binding	11/2249	13696/1244528	0.00314932	4	11	0.0444091	Palfredii34128_05677, Pbovifimosum22155_06035, Pcanescens15451_10598, Pcanariense26290_04917, Pconcentricum3081_06845, Pcosmopolitanum29677_00978, Pfrequentans35677_03657, Pgraminicola19332_04322, Phispanicum35686_02910, Pmanginii31320_04287, Prubens27055_05484

## Sheet: Softcore
In supplementary notes the terms core, softcore, shell, and cloud genome are used as described in the methods section. In the main text, the softcore and shell genome are referred to as the core and accessory genome, respectively as explained in the text.
Table S5: GO enrichment in orthogroups from the softcore genome. A representative for each orthogroup was choosen for the analysis.
GO	NS	enrichment	name	ratio_in_study	ratio_in_pop	p_uncorrected	depth	study_count	p_fdr_bh	study_items
GO:0005488	MF	e	binding	1385/5612	243252/1244528	4.0809e-21	1	1385	3.59119e-18	Palfredii34128_00812, Palfredii34128_01219, Palfredii34128_02060, Palfredii34128_02181, Palfredii34128_02488, Palfredii34128_02830, Palfredii34128_02837, Palfredii34128_02883, Palfredii34128_02972, Palfredii34128_03006, Palfredii34128_03925, Palfredii34128_04175, Palfredii34128_04589, Palfredii34128_04736, Palfredii34128_05007, Palfredii34128_05018, Palfredii34128_05613, Palfredii34128_05677, Pal…
GO:0044237	BP	e	cellular metabolic process	774/5612	122733/1244528	5.14855e-21	2	774	7.52203e-18	Palfredii34128_00127, Palfredii34128_00812, Palfredii34128_01249, Palfredii34128_02830, Palfredii34128_02883, Palfredii34128_04502, Palfredii34128_04780, Palfredii34128_04966, Palfredii34128_04986, Palfredii34128_05007, Palfredii34128_05609, Palfredii34128_06034, Palfredii34128_06235, Palfredii34128_07056, Palfredii34128_07226, Palfredii34128_07629, Palfredii34128_07820, Palfredii34128_08674, Pal…
GO:0005515	MF	e	protein binding	357/5612	49089/1244528	7.6137e-18	2	357	3.35003e-15	Palfredii34128_01219, Palfredii34128_02488, Palfredii34128_04175, Palfredii34128_04736, Palfredii34128_05698, Palfredii34128_08785, Pangulare27051_03451, Pangulare27051_03873, Pangulare27051_04662, Pangulare27051_07703, Pangulare27051_12517, Pangulare30069_01615, Pangulare30069_04474, Pangulare30069_04628, Pangulare30069_07693, Pangulare30069_09833, Pangulare30069_10378, Pangulare30069_10689, Pan…
GO:0008152	BP	e	metabolic process	982/5612	166942/1244528	4.9648e-18	1	982	3.62679e-15	Palfredii34128_00127, Palfredii34128_00812, Palfredii34128_01249, Palfredii34128_02830, Palfredii34128_02883, Palfredii34128_03072, Palfredii34128_04070, Palfredii34128_04502, Palfredii34128_04780, Palfredii34128_04966, Palfredii34128_04986, Palfredii34128_05007, Palfredii34128_05609, Palfredii34128_06034, Palfredii34128_06235, Palfredii34128_07056, Palfredii34128_07226, Palfredii34128_07629, Pal…
GO:0035639	MF	e	purine ribonucleoside triphosphate binding	389/5612	55511/1244528	6.03172e-17	4	389	1.7693e-14	Palfredii34128_02837, Palfredii34128_03006, Palfredii34128_05007, Palfredii34128_05613, Palfredii34128_07091, Palfredii34128_07761, Palfredii34128_09384, Palfredii34128_09765, Palfredii34128_09960, Pangulare27051_01000, Pangulare27051_03172, Pangulare27051_08592, Pangulare27051_13332, Pangulare30069_02980, Pangulare30069_05640, Pangulare30069_05883, Pangulare30069_07322, Pangulare30069_08986, Pan…
GO:0032991	CC	e	protein-containing complex	223/5612	27432/1244528	2.8779e-16	1	223	8.60491e-14	Palfredii34128_00127, Palfredii34128_08899, Pangulare27051_01604, Pangulare27051_04476, Pangulare30069_00228, Pangulare30069_05149, Pangulare30069_09486, Pantarcticum31339_00051, Pantarcticum31339_04912, Pantarcticum31339_08455, Pargentinense30761_00351, Pargentinense30761_04226, Pargentinense30761_05911, Pargentinense30761_07498, Pargentinense30761_09065, Patrosanguineum20685_01258, Patrosanguin…
GO:0006807	BP	e	nitrogen compound metabolic process	702/5612	114430/1244528	2.11674e-16	2	702	9.9398e-14	Palfredii34128_00127, Palfredii34128_00812, Palfredii34128_02830, Palfredii34128_04502, Palfredii34128_04780, Palfredii34128_04966, Palfredii34128_04986, Palfredii34128_05007, Palfredii34128_05609, Palfredii34128_06034, Palfredii34128_06235, Palfredii34128_07056, Palfredii34128_07629, Palfredii34128_07820, Palfredii34128_08674, Palfredii34128_08899, Palfredii34128_09384, Palfredii34128_09451, Pal…
GO:0071704	BP	e	organic substance metabolic process	890/5612	151241/1244528	2.72137e-16	2	890	9.9398e-14	Palfredii34128_00127, Palfredii34128_00812, Palfredii34128_01249, Palfredii34128_02830, Palfredii34128_04502, Palfredii34128_04780, Palfredii34128_04966, Palfredii34128_04986, Palfredii34128_05007, Palfredii34128_05609, Palfredii34128_06034, Palfredii34128_06235, Palfredii34128_07056, Palfredii34128_07226, Palfredii34128_07629, Palfredii34128_07820, Palfredii34128_08674, Palfredii34128_08899, Pal…
GO:0017076	MF	e	purine nucleotide binding	394/5612	57143/1244528	4.59835e-16	5	394	1.01164e-13	Palfredii34128_02837, Palfredii34128_03006, Palfredii34128_05007, Palfredii34128_05613, Palfredii34128_07091, Palfredii34128_07761, Palfredii34128_09384, Palfredii34128_09765, Palfredii34128_09960, Pangulare27051_01000, Pangulare27051_03172, Pangulare27051_08592, Pangulare27051_13332, Pangulare30069_02980, Pangulare30069_05640, Pangulare30069_05883, Pangulare30069_07322, Pangulare30069_08986, Pan…
GO:0032555	MF	e	purine ribonucleotide binding	391/5612	56702/1244528	6.08832e-16	6	391	1.07154e-13	Palfredii34128_02837, Palfredii34128_03006, Palfredii34128_05007, Palfredii34128_05613, Palfredii34128_07091, Palfredii34128_07761, Palfredii34128_09384, Palfredii34128_09765, Palfredii34128_09960, Pangulare27051_01000, Pangulare27051_03172, Pangulare27051_08592, Pangulare27051_13332, Pangulare30069_02980, Pangulare30069_05640, Pangulare30069_05883, Pangulare30069_07322, Pangulare30069_08986, Pan…
GO:0005575	CC	e	cellular_component	704/5612	115489/1244528	7.31108e-16	0	704	1.09301e-13	Palfredii34128_00088, Palfredii34128_00127, Palfredii34128_00142, Palfredii34128_00689, Palfredii34128_04313, Palfredii34128_05609, Palfredii34128_07226, Palfredii34128_07629, Palfredii34128_08899, Palfredii34128_10086, Pangulare27051_00240, Pangulare27051_00951, Pangulare27051_01288, Pangulare27051_01604, Pangulare27051_03050, Pangulare27051_04476, Pangulare27051_04817, Pangulare27051_05188, Pan…
GO:0008150	BP	e	biological_process	1609/5612	298459/1244528	6.56908e-16	0	1609	1.91948e-13	Palfredii34128_00088, Palfredii34128_00127, Palfredii34128_00142, Palfredii34128_00689, Palfredii34128_00812, Palfredii34128_01249, Palfredii34128_02830, Palfredii34128_02883, Palfredii34128_02972, Palfredii34128_03072, Palfredii34128_04070, Palfredii34128_04502, Palfredii34128_04780, Palfredii34128_04966, Palfredii34128_04986, Palfredii34128_05007, Palfredii34128_05609, Palfredii34128_06034, Pal…
GO:0043170	BP	e	macromolecule metabolic process	593/5612	94426/1244528	9.86139e-16	3	593	2.40125e-13	Palfredii34128_00812, Palfredii34128_02830, Palfredii34128_04502, Palfredii34128_04780, Palfredii34128_04966, Palfredii34128_04986, Palfredii34128_05007, Palfredii34128_05609, Palfredii34128_06235, Palfredii34128_07629, Palfredii34128_07820, Palfredii34128_08674, Palfredii34128_09384, Palfredii34128_09451, Palfredii34128_09765, Pangulare27051_01000, Pangulare27051_01604, Pangulare27051_05188, Pan…
GO:0009987	BP	e	cellular process	1262/5612	227442/1244528	1.55627e-15	1	1262	3.24816e-13	Palfredii34128_00088, Palfredii34128_00127, Palfredii34128_00142, Palfredii34128_00689, Palfredii34128_00812, Palfredii34128_01249, Palfredii34128_02830, Palfredii34128_02883, Palfredii34128_04502, Palfredii34128_04780, Palfredii34128_04966, Palfredii34128_04986, Palfredii34128_05007, Palfredii34128_05609, Palfredii34128_06034, Palfredii34128_06235, Palfredii34128_07056, Palfredii34128_07226, Pal…
GO:0044238	BP	e	primary metabolic process	810/5612	136847/1244528	2.2479e-15	2	810	4.10522e-13	Palfredii34128_00127, Palfredii34128_00812, Palfredii34128_01249, Palfredii34128_02830, Palfredii34128_04502, Palfredii34128_04780, Palfredii34128_04966, Palfredii34128_04986, Palfredii34128_05007, Palfredii34128_05609, Palfredii34128_06034, Palfredii34128_06235, Palfredii34128_07056, Palfredii34128_07226, Palfredii34128_07629, Palfredii34128_07820, Palfredii34128_08674, Palfredii34128_09384, Pal…
GO:0003674	MF	e	molecular_function	2486/5612	487050/1244528	3.0677e-15	0	2486	4.49929e-13	Palfredii34128_00127, Palfredii34128_00142, Palfredii34128_00165, Palfredii34128_00689, Palfredii34128_00812, Palfredii34128_00903, Palfredii34128_00992, Palfredii34128_01219, Palfredii34128_01249, Palfredii34128_01951, Palfredii34128_02060, Palfredii34128_02181, Palfredii34128_02488, Palfredii34128_02830, Palfredii34128_02837, Palfredii34128_02883, Palfredii34128_02972, Palfredii34128_03006, Pal…
GO:0032553	MF	e	ribonucleotide binding	400/5612	59128/1244528	3.88968e-15	5	400	4.88989e-13	Palfredii34128_02837, Palfredii34128_03006, Palfredii34128_05007, Palfredii34128_05613, Palfredii34128_07091, Palfredii34128_07761, Palfredii34128_09384, Palfredii34128_09765, Palfredii34128_09960, Pangulare27051_01000, Pangulare27051_03172, Pangulare27051_08592, Pangulare27051_13332, Pangulare30069_02980, Pangulare30069_05640, Pangulare30069_05883, Pangulare30069_07322, Pangulare30069_08986, Pan…
GO:0097367	MF	e	carbohydrate derivative binding	403/5612	59812/1244528	5.47832e-15	2	403	6.02616e-13	Palfredii34128_02837, Palfredii34128_03006, Palfredii34128_05007, Palfredii34128_05613, Palfredii34128_07091, Palfredii34128_07761, Palfredii34128_09384, Palfredii34128_09765, Palfredii34128_09960, Pangulare27051_01000, Pangulare27051_03172, Pangulare27051_08592, Pangulare27051_13332, Pangulare30069_02980, Pangulare30069_05640, Pangulare30069_05883, Pangulare30069_07322, Pangulare30069_08986, Pan…
GO:1901564	BP	e	organonitrogen compound metabolic process	432/5612	65798/1244528	2.58776e-14	3	432	4.20079e-12	Palfredii34128_00127, Palfredii34128_02830, Palfredii34128_04780, Palfredii34128_04986, Palfredii34128_05007, Palfredii34128_06034, Palfredii34128_07056, Palfredii34128_07629, Palfredii34128_08899, Palfredii34128_09384, Pangulare27051_00132, Pangulare27051_01000, Pangulare27051_05188, Pangulare27051_05385, Pangulare27051_05536, Pangulare27051_12461, Pangulare27051_13332, Pangulare30069_00067, Pan…
GO:0005524	MF	e	ATP binding	319/5612	47225/1244528	3.48464e-12	8	319	3.40721e-10	Palfredii34128_03006, Palfredii34128_05007, Palfredii34128_05613, Palfredii34128_07761, Palfredii34128_09384, Palfredii34128_09765, Palfredii34128_09960, Pangulare27051_01000, Pangulare27051_08592, Pangulare27051_13332, Pangulare30069_05640, Pangulare30069_05883, Pangulare30069_08986, Pangulare30069_09486, Pangulare30069_09597, Pangulare30069_10571, Pantarcticum31339_08455, Pantarcticum31339_1068…
GO:0043226	CC	e	organelle	176/5612	22498/1244528	8.85382e-12	2	176	6.61823e-10	Palfredii34128_00088, Palfredii34128_05609, Palfredii34128_07629, Pangulare27051_05188, Pangulare27051_05536, Pangulare27051_11347, Pangulare30069_11031, Pangulare30069_12812, Pantarcticum31339_01124, Pantarcticum31339_02203, Pantarcticum31339_08455, Pargentinense30761_06263, Pargentinense30761_07464, Pargentinense30761_09351, Patrosanguineum20685_10463, Patrosanguineum21472_10454, Patrosanguineu…
GO:0043229	CC	e	intracellular organelle	176/5612	22498/1244528	8.85382e-12	3	176	6.61823e-10	Palfredii34128_00088, Palfredii34128_05609, Palfredii34128_07629, Pangulare27051_05188, Pangulare27051_05536, Pangulare27051_11347, Pangulare30069_11031, Pangulare30069_12812, Pantarcticum31339_01124, Pantarcticum31339_02203, Pantarcticum31339_08455, Pargentinense30761_06263, Pargentinense30761_07464, Pargentinense30761_09351, Patrosanguineum20685_10463, Patrosanguineum21472_10454, Patrosanguineu…
GO:0030554	MF	e	adenyl nucleotide binding	322/5612	48519/1244528	2.17813e-11	6	322	1.91676e-09	Palfredii34128_03006, Palfredii34128_05007, Palfredii34128_05613, Palfredii34128_07761, Palfredii34128_09384, Palfredii34128_09765, Palfredii34128_09960, Pangulare27051_01000, Pangulare27051_08592, Pangulare27051_13332, Pangulare30069_05640, Pangulare30069_05883, Pangulare30069_08986, Pangulare30069_09486, Pangulare30069_09597, Pangulare30069_10571, Pantarcticum31339_08455, Pantarcticum31339_1068…
GO:0032559	MF	e	adenyl ribonucleotide binding	321/5612	48416/1244528	2.635e-11	7	321	2.108e-09	Palfredii34128_03006, Palfredii34128_05007, Palfredii34128_05613, Palfredii34128_07761, Palfredii34128_09384, Palfredii34128_09765, Palfredii34128_09960, Pangulare27051_01000, Pangulare27051_08592, Pangulare27051_13332, Pangulare30069_05640, Pangulare30069_05883, Pangulare30069_08986, Pangulare30069_09486, Pangulare30069_09597, Pangulare30069_10571, Pantarcticum31339_08455, Pantarcticum31339_1068…
GO:0019538	BP	e	protein metabolic process	285/5612	41717/1244528	1.84919e-11	4	285	2.70166e-09	Palfredii34128_02830, Palfredii34128_04780, Palfredii34128_04986, Palfredii34128_05007, Palfredii34128_07629, Pangulare27051_01000, Pangulare27051_05188, Pangulare27051_05385, Pangulare27051_05536, Pangulare27051_12461, Pangulare27051_13332, Pangulare30069_02815, Pangulare30069_05149, Pangulare30069_05176, Pangulare30069_07141, Pangulare30069_07688, Pangulare30069_11031, Pantarcticum31339_02203, …
GO:0044267	BP	e	cellular protein metabolic process	223/5612	32412/1244528	1.65054e-09	5	223	2.19222e-07	Palfredii34128_02830, Palfredii34128_04780, Palfredii34128_04986, Palfredii34128_05007, Palfredii34128_07629, Pangulare27051_01000, Pangulare27051_05188, Pangulare27051_05385, Pangulare27051_05536, Pangulare27051_12461, Pangulare27051_13332, Pangulare30069_05149, Pangulare30069_05176, Pangulare30069_11031, Pantarcticum31339_02203, Pantarcticum31339_03336, Pargentinense30761_06127, Pargentinense30…
GO:0003723	MF	e	RNA binding	97/5612	11241/1244528	4.61033e-09	4	97	3.38091e-07	Pargentinense30761_05466, Patrosanguineum31632_00534, Patrosanguineum31633_01085, Patrosanguineum34669_02821, Patrosanguineum34669_04322, Paurantiogriseum35659_07235, Pbovifimosum22155_02290, PcamembertiFM013_00429, PcamembertiFM013_02364, PcamembertiFM013_04665, Pcanescens15452_02471, Pcanescens19259_08766, Pcanariense26290_04405, Pcapsulatum21917_00601, Pcapsulatum21917_05916, Pcfviridicatum204…
GO:0003676	MF	e	nucleic acid binding	396/5612	65338/1244528	6.61114e-09	3	396	4.47523e-07	Palfredii34128_00812, Palfredii34128_02181, Palfredii34128_04589, Palfredii34128_06766, Palfredii34128_07761, Palfredii34128_08674, Palfredii34128_09451, Palfredii34128_09960, Pangulare27051_05778, Pangulare27051_07867, Pangulare27051_09776, Pangulare30069_00846, Pangulare30069_05074, Pangulare30069_09727, Pangulare30069_12332, Pangulare30069_12812, Pangulare30069_13643, Pantarcticum31339_01966, …
GO:0034641	BP	e	cellular nitrogen compound metabolic process	437/5612	73565/1244528	1.11734e-08	3	437	1.36036e-06	Palfredii34128_00127, Palfredii34128_00812, Palfredii34128_04502, Palfredii34128_04966, Palfredii34128_05609, Palfredii34128_06235, Palfredii34128_07629, Palfredii34128_07820, Palfredii34128_08674, Palfredii34128_08899, Palfredii34128_09384, Palfredii34128_09451, Palfredii34128_09765, Pangulare27051_00132, Pangulare27051_01604, Pangulare27051_05188, Pangulare27051_05536, Pangulare27051_05637, Pan…
GO:0044260	BP	e	cellular macromolecule metabolic process	424/5612	71295/1244528	1.58699e-08	4	424	1.78353e-06	Palfredii34128_00812, Palfredii34128_02830, Palfredii34128_04502, Palfredii34128_04780, Palfredii34128_04966, Palfredii34128_04986, Palfredii34128_05007, Palfredii34128_05609, Palfredii34128_07629, Palfredii34128_09451, Palfredii34128_09765, Pangulare27051_01000, Pangulare27051_05188, Pangulare27051_05385, Pangulare27051_05536, Pangulare27051_05778, Pangulare27051_09776, Pangulare27051_12461, Pan…
GO:1901363	MF	e	heterocyclic compound binding	862/5612	159750/1244528	3.30755e-08	2	862	1.85182e-06	Palfredii34128_00812, Palfredii34128_02181, Palfredii34128_02837, Palfredii34128_03006, Palfredii34128_04589, Palfredii34128_05007, Palfredii34128_05613, Palfredii34128_05677, Palfredii34128_06440, Palfredii34128_06766, Palfredii34128_07056, Palfredii34128_07091, Palfredii34128_07761, Palfredii34128_08674, Palfredii34128_09384, Palfredii34128_09451, Palfredii34128_09765, Palfredii34128_09960, Pan…
GO:0097159	MF	e	organic cyclic compound binding	862/5612	159750/1244528	3.30755e-08	2	862	1.85182e-06	Palfredii34128_00812, Palfredii34128_02181, Palfredii34128_02837, Palfredii34128_03006, Palfredii34128_04589, Palfredii34128_05007, Palfredii34128_05613, Palfredii34128_05677, Palfredii34128_06440, Palfredii34128_06766, Palfredii34128_07056, Palfredii34128_07091, Palfredii34128_07761, Palfredii34128_08674, Palfredii34128_09384, Palfredii34128_09451, Palfredii34128_09765, Palfredii34128_09960, Pan…
GO:0140640	MF	e	catalytic activity, acting on a nucleic acid	124/5612	16193/1244528	3.36695e-08	2	124	1.85182e-06	Palfredii34128_00992, Palfredii34128_09384, Palfredii34128_09451, Pangulare30069_05640, Pangulare30069_05883, Pangulare30069_08986, Pangulare30069_09597, Pargentinense30761_03440, Pargentinense30761_06385, Pargentinense30761_09332, Patrosanguineum31632_00534, Patrosanguineum31632_10523, Patrosanguineum31633_09189, Paurantiogriseum35659_11590, Pbovifimosum22155_09665, Pbrevicompactum35673_06030, P…
GO:0036094	MF	e	small molecule binding	518/5612	90546/1244528	5.27254e-08	2	518	2.72931e-06	Palfredii34128_02837, Palfredii34128_03006, Palfredii34128_05007, Palfredii34128_05613, Palfredii34128_07056, Palfredii34128_07091, Palfredii34128_07761, Palfredii34128_09384, Palfredii34128_09765, Palfredii34128_09960, Pangulare27051_00840, Pangulare27051_01000, Pangulare27051_03172, Pangulare27051_08592, Pangulare27051_09321, Pangulare27051_13332, Pangulare30069_02980, Pangulare30069_05640, Pan…
GO:0043168	MF	e	anion binding	481/5612	83423/1244528	6.30664e-08	3	481	3.05385e-06	Palfredii34128_02837, Palfredii34128_03006, Palfredii34128_05007, Palfredii34128_05613, Palfredii34128_07056, Palfredii34128_07091, Palfredii34128_07761, Palfredii34128_09384, Palfredii34128_09765, Palfredii34128_09960, Pangulare27051_00840, Pangulare27051_01000, Pangulare27051_03172, Pangulare27051_08592, Pangulare27051_09321, Pangulare27051_13332, Pangulare30069_02980, Pangulare30069_05640, Pan…
GO:1901265	MF	e	nucleoside phosphate binding	481/5612	83445/1244528	7.28759e-08	3	481	3.05385e-06	Palfredii34128_02837, Palfredii34128_03006, Palfredii34128_05007, Palfredii34128_05613, Palfredii34128_07091, Palfredii34128_07761, Palfredii34128_09384, Palfredii34128_09765, Palfredii34128_09960, Pangulare27051_00840, Pangulare27051_01000, Pangulare27051_03172, Pangulare27051_08592, Pangulare27051_09321, Pangulare27051_13332, Pangulare30069_02980, Pangulare30069_05640, Pangulare30069_05883, Pan…
GO:0000166	MF	e	nucleotide binding	481/5612	83445/1244528	7.28759e-08	4	481	3.05385e-06	Palfredii34128_02837, Palfredii34128_03006, Palfredii34128_05007, Palfredii34128_05613, Palfredii34128_07091, Palfredii34128_07761, Palfredii34128_09384, Palfredii34128_09765, Palfredii34128_09960, Pangulare27051_00840, Pangulare27051_01000, Pangulare27051_03172, Pangulare27051_08592, Pangulare27051_09321, Pangulare27051_13332, Pangulare30069_02980, Pangulare30069_05640, Pangulare30069_05883, Pan…
GO:0043412	BP	e	macromolecule modification	172/5612	24588/1244528	4.83097e-08	4	172	5.04147e-06	Palfredii34128_02830, Palfredii34128_04780, Palfredii34128_04986, Palfredii34128_05007, Palfredii34128_06235, Pangulare27051_01000, Pangulare27051_05385, Pangulare27051_12461, Pangulare27051_13332, Pangulare30069_05149, Pangulare30069_05176, Pantarcticum31339_03336, Pargentinense30761_06127, Pargentinense30761_08010, Patrosanguineum20685_07042, Patrosanguineum20685_08646, Patrosanguineum31632_071…
GO:0016817	MF	e	hydrolase activity, acting on acid anhydrides	110/5612	14259/1244528	1.49058e-07	3	110	5.46546e-06	Palfredii34128_02837, Palfredii34128_03006, Palfredii34128_05613, Palfredii34128_07091, Pangulare27051_03172, Pangulare30069_02980, Pangulare30069_05319, Pangulare30069_07322, Pangulare30069_12278, Pantarcticum31339_02609, Pantarcticum31339_05297, Pantarcticum31339_10686, Pargentinense30761_08569, Patrosanguineum21472_00399, Patrosanguineum21472_07247, Patrosanguineum21472_07805, Patrosanguineum3…
GO:0016818	MF	e	hydrolase activity, acting on acid anhydrides, in phosphorus-containing anhydrides	108/5612	14053/1244528	2.39888e-07	4	108	8.44405e-06	Palfredii34128_02837, Palfredii34128_03006, Palfredii34128_05613, Palfredii34128_07091, Pangulare27051_03172, Pangulare30069_02980, Pangulare30069_05319, Pangulare30069_07322, Pangulare30069_12278, Pantarcticum31339_02609, Pantarcticum31339_05297, Pantarcticum31339_10686, Pargentinense30761_08569, Patrosanguineum21472_00399, Patrosanguineum21472_07247, Patrosanguineum21472_07805, Patrosanguineum3…
GO:0071840	BP	e	cellular component organization or biogenesis	95/5612	11871/1244528	2.01728e-07	2	95	1.96483e-05	Palfredii34128_09451, Palfredii34128_09615, Pangulare27051_01288, Pangulare27051_11347, Pantarcticum31339_01124, Pantarcticum31339_08455, Pargentinense30761_06263, Pargentinense30761_09351, Patrosanguineum31633_01796, Patrosanguineum31633_04832, Patrosanguineum31633_05833, Patrosanguineum31633_10257, Patrosanguineum34669_00564, Patrosanguineum34669_01469, Paurantiogriseum35659_11571, Pbovifimosum…
GO:0016740	MF	e	transferase activity	340/5612	57278/1244528	6.05966e-07	2	340	2.02943e-05	Palfredii34128_00165, Palfredii34128_00903, Palfredii34128_03072, Palfredii34128_04070, Palfredii34128_04986, Palfredii34128_05007, Palfredii34128_06034, Palfredii34128_06235, Palfredii34128_07226, Palfredii34128_07887, Palfredii34128_08738, Palfredii34128_09950, Pangulare27051_00132, Pangulare27051_01000, Pangulare27051_05385, Pangulare27051_13332, Pangulare30069_01847, Pangulare30069_02415, Pan…
GO:0016462	MF	e	pyrophosphatase activity	104/5612	13641/1244528	6.22665e-07	5	104	2.02943e-05	Palfredii34128_02837, Palfredii34128_03006, Palfredii34128_05613, Palfredii34128_07091, Pangulare27051_03172, Pangulare30069_02980, Pangulare30069_05319, Pangulare30069_07322, Pangulare30069_12278, Pantarcticum31339_02609, Pantarcticum31339_05297, Pantarcticum31339_10686, Pargentinense30761_08569, Patrosanguineum21472_00399, Patrosanguineum21472_07247, Patrosanguineum21472_07805, Patrosanguineum3…
GO:0043227	CC	e	membrane-bounded organelle	83/5612	10103/1244528	4.57997e-07	3	83	2.28235e-05	Palfredii34128_00088, Palfredii34128_05609, Pangulare27051_11347, Pangulare30069_12812, Pantarcticum31339_01124, Pantarcticum31339_08455, Pargentinense30761_07464, Patrosanguineum20685_10463, Patrosanguineum21472_10454, Patrosanguineum31633_04832, Patrosanguineum34669_02129, Pbrevicompactum35665_01132, Pbrevicompactum35673_07801, PcamembertiFM013_02878, Pcanariense26290_00769, Pcanariense26290_05…
GO:0043231	CC	e	intracellular membrane-bounded organelle	83/5612	10103/1244528	4.57997e-07	4	83	2.28235e-05	Palfredii34128_00088, Palfredii34128_05609, Pangulare27051_11347, Pangulare30069_12812, Pantarcticum31339_01124, Pantarcticum31339_08455, Pargentinense30761_07464, Patrosanguineum20685_10463, Patrosanguineum21472_10454, Patrosanguineum31633_04832, Patrosanguineum34669_02129, Pbrevicompactum35665_01132, Pbrevicompactum35673_07801, PcamembertiFM013_02878, Pcanariense26290_00769, Pcanariense26290_05…
GO:0017111	MF	e	nucleoside-triphosphatase activity	100/5612	13113/1244528	1.03579e-06	6	100	3.25534e-05	Palfredii34128_02837, Palfredii34128_03006, Palfredii34128_05613, Palfredii34128_07091, Pangulare27051_03172, Pangulare30069_02980, Pangulare30069_07322, Pantarcticum31339_02609, Pantarcticum31339_05297, Pantarcticum31339_10686, Pargentinense30761_08569, Patrosanguineum21472_00399, Patrosanguineum21472_07247, Patrosanguineum21472_07805, Patrosanguineum31632_01396, Patrosanguineum31632_02434, Pbre…
GO:0034660	BP	e	ncRNA metabolic process	72/5612	8309/1244528	3.93736e-07	7	72	3.38381e-05	Palfredii34128_06235, Palfredii34128_09384, Pangulare30069_05640, Pangulare30069_10084, Pargentinense30761_09332, Patrosanguineum31632_04913, Pbrevicompactum35675_07571, PcamembertiFM013_00429, PcamembertiFM013_05762, Pcanescens18980_00918, Pcanescens19259_04702, Pcanariense26290_04284, Pcanariense26290_07317, Pcapsulatum21917_03416, PcapsulatumATCC48735_06191, Pcataractarum29864_01124, Pcinerasc…
GO:0032561	MF	e	guanyl ribonucleotide binding	70/5612	8289/1244528	1.41249e-06	7	70	4.14331e-05	Palfredii34128_02837, Palfredii34128_07091, Pangulare27051_03172, Pangulare30069_02980, Pangulare30069_07322, Pantarcticum31339_02609, Pantarcticum31339_05297, Pargentinense30761_08569, Patrosanguineum20685_06016, Patrosanguineum21472_07805, Patrosanguineum34669_05873, Pbovifimosum22155_00412, Pbovifimosum22155_07534, Pbrevicompactum35665_07639, Pbrevicompactum35673_00241, Pbrevicompactum35673_00…
GO:0005525	MF	e	GTP binding	70/5612	8289/1244528	1.41249e-06	8	70	4.14331e-05	Palfredii34128_02837, Palfredii34128_07091, Pangulare27051_03172, Pangulare30069_02980, Pangulare30069_07322, Pantarcticum31339_02609, Pantarcticum31339_05297, Pargentinense30761_08569, Patrosanguineum20685_06016, Patrosanguineum21472_07805, Patrosanguineum34669_05873, Pbovifimosum22155_00412, Pbovifimosum22155_07534, Pbrevicompactum35665_07639, Pbrevicompactum35673_00241, Pbrevicompactum35673_00…
GO:0019001	MF	e	guanyl nucleotide binding	72/5612	8628/1244528	1.53065e-06	6	72	4.34506e-05	Palfredii34128_02837, Palfredii34128_07091, Pangulare27051_03172, Pangulare30069_02980, Pangulare30069_07322, Pantarcticum31339_02609, Pantarcticum31339_05297, Pargentinense30761_08569, Patrosanguineum20685_06016, Patrosanguineum21472_07805, Patrosanguineum34669_05873, Pbovifimosum22155_00412, Pbovifimosum22155_07534, Pbrevicompactum35665_07639, Pbrevicompactum35673_00241, Pbrevicompactum35673_00…
GO:0110165	CC	e	cellular anatomical entity	516/5612	92537/1244528	1.08578e-06	1	516	4.63784e-05	Palfredii34128_00088, Palfredii34128_00142, Palfredii34128_00689, Palfredii34128_04313, Palfredii34128_05609, Palfredii34128_07226, Palfredii34128_07629, Palfredii34128_10086, Pangulare27051_00240, Pangulare27051_00951, Pangulare27051_01288, Pangulare27051_03050, Pangulare27051_04817, Pangulare27051_05188, Pangulare27051_05536, Pangulare27051_07703, Pangulare27051_11347, Pangulare30069_04758, Pan…
GO:1901566	BP	e	organonitrogen compound biosynthetic process	133/5612	18685/1244528	6.51339e-07	4	133	5.2867e-05	Palfredii34128_00127, Palfredii34128_06034, Palfredii34128_07629, Palfredii34128_08899, Pangulare27051_00132, Pangulare27051_05188, Pangulare27051_05536, Pangulare30069_00067, Pangulare30069_01847, Pangulare30069_11031, Pantarcticum31339_02203, Patrosanguineum20685_01896, Patrosanguineum31632_08425, Patrosanguineum31633_02020, Patrosanguineum31633_06273, Patrosanguineum31633_07041, Patrosanguineu…
GO:0016043	BP	e	cellular component organization	87/5612	10844/1244528	7.80451e-07	3	87	6.00126e-05	Palfredii34128_09451, Palfredii34128_09615, Pangulare27051_01288, Pangulare27051_11347, Pantarcticum31339_08455, Pargentinense30761_06263, Patrosanguineum31633_01796, Patrosanguineum31633_05833, Patrosanguineum31633_10257, Patrosanguineum34669_00564, Patrosanguineum34669_01469, Paurantiogriseum35659_11571, Pbovifimosum22155_04860, Pbrevicompactum35665_06244, Pbrevicompactum35665_08977, Pbrevicomp…
GO:0071702	BP	e	organic substance transport	62/5612	6915/1244528	8.28484e-07	4	62	6.05208e-05	Pangulare30069_00228, Pargentinense30761_05700, Pargentinense30761_09069, Pargentinense30761_11585, Patrosanguineum20685_06646, Patrosanguineum34669_00564, Patrosanguineum34669_01512, Pbrevicompactum35673_01063, Pbrevicompactum35675_11815, PcamembertiFM013_01618, PcamembertiFM013_12252, Pcataractarum29864_09952, Pchermesinum19713_02191, Pchermesinum19713_04366, Pchrysogenum19737_09212, Pcinerasce…
GO:0051641	BP	e	cellular localization	69/5612	8010/1244528	8.9632e-07	2	69	6.23583e-05	Pangulare30069_00228, Pargentinense30761_05700, Pargentinense30761_06162, Pargentinense30761_11585, Patrosanguineum20685_02741, Patrosanguineum20685_06646, Patrosanguineum31632_06180, Patrosanguineum31632_09467, Patrosanguineum34669_01512, Patrosanguineum34669_05917, Pbovifimosum22155_02700, Pbrevicompactum35673_01063, Pbrevicompactum35675_11815, PcamembertiFM013_01618, PcamembertiFM013_12252, Pc…
GO:1901360	BP	e	organic cyclic compound metabolic process	364/5612	62523/1244528	1.27131e-06	3	364	8.44266e-05	Palfredii34128_00127, Palfredii34128_00812, Palfredii34128_04502, Palfredii34128_04966, Palfredii34128_05609, Palfredii34128_06235, Palfredii34128_07820, Palfredii34128_08674, Palfredii34128_08899, Palfredii34128_09384, Palfredii34128_09451, Palfredii34128_09765, Pangulare27051_01604, Pangulare27051_05637, Pangulare27051_05778, Pangulare27051_09776, Pangulare30069_01847, Pangulare30069_04233, Pan…
GO:0046907	BP	e	intracellular transport	65/5612	7520/1244528	1.54482e-06	4	65	8.59335e-05	Pangulare30069_00228, Pargentinense30761_05700, Pargentinense30761_11585, Patrosanguineum20685_02741, Patrosanguineum20685_06646, Patrosanguineum31632_06180, Patrosanguineum31632_09467, Patrosanguineum34669_01512, Patrosanguineum34669_05917, Pbovifimosum22155_02700, Pbrevicompactum35673_01063, Pbrevicompactum35675_11815, PcamembertiFM013_01618, PcamembertiFM013_12252, Pcanescens15450_05184, Pcata…
GO:0071705	BP	e	nitrogen compound transport	60/5612	6741/1244528	1.55143e-06	4	60	8.59335e-05	Pangulare30069_00228, Pargentinense30761_05700, Pargentinense30761_09069, Pargentinense30761_11585, Patrosanguineum20685_06646, Patrosanguineum34669_01512, Pbrevicompactum35673_01063, Pbrevicompactum35675_11815, PcamembertiFM013_01618, PcamembertiFM013_12252, Pcanariense26290_05618, Pcataractarum29864_09952, Pchermesinum19713_02191, Pchermesinum19713_04366, Pchrysogenum19737_09212, Pcitrinum23319…
GO:0036211	BP	e	protein modification process	152/5612	22396/1244528	1.58809e-06	5	152	8.59335e-05	Palfredii34128_02830, Palfredii34128_04780, Palfredii34128_04986, Palfredii34128_05007, Pangulare27051_01000, Pangulare27051_05385, Pangulare27051_12461, Pangulare27051_13332, Pangulare30069_05149, Pangulare30069_05176, Pantarcticum31339_03336, Pargentinense30761_06127, Pargentinense30761_08010, Patrosanguineum20685_07042, Patrosanguineum20685_08646, Patrosanguineum31632_07177, Patrosanguineum316…
GO:0006464	BP	e	cellular protein modification process	152/5612	22396/1244528	1.58809e-06	6	152	8.59335e-05	Palfredii34128_02830, Palfredii34128_04780, Palfredii34128_04986, Palfredii34128_05007, Pangulare27051_01000, Pangulare27051_05385, Pangulare27051_12461, Pangulare27051_13332, Pangulare30069_05149, Pangulare30069_05176, Pantarcticum31339_03336, Pargentinense30761_06127, Pargentinense30761_08010, Patrosanguineum20685_07042, Patrosanguineum20685_08646, Patrosanguineum31632_07177, Patrosanguineum316…
GO:0006396	BP	e	RNA processing	77/5612	9442/1244528	1.44577e-06	7	77	8.59335e-05	Palfredii34128_06235, Palfredii34128_07820, Palfredii34128_08674, Pangulare30069_10084, Pargentinense30761_04226, Pargentinense30761_08864, Patrosanguineum31632_04913, Patrosanguineum31632_11245, Patrosanguineum31633_01011, Pbovifimosum22155_02276, Pbrevicompactum35675_07571, PcamembertiFM013_05165, Pcanescens18980_00918, Pcanescens19259_04702, Pcapsulatum21917_03416, PcapsulatumATCC48735_06191, …
GO:0044281	BP	e	small molecule metabolic process	155/5612	22975/1244528	1.68184e-06	2	155	8.70647e-05	Palfredii34128_00127, Palfredii34128_01249, Palfredii34128_06034, Palfredii34128_07056, Palfredii34128_08899, Palfredii34128_09384, Pangulare27051_00132, Pangulare30069_00067, Pangulare30069_00372, Pangulare30069_01847, Pangulare30069_04233, Pangulare30069_05640, Pantarcticum31339_03545, Pantarcticum31339_10951, Pargentinense30761_07568, Pargentinense30761_08290, Pargentinense30761_08485, Pargent…
GO:0006725	BP	e	cellular aromatic compound metabolic process	355/5612	60900/1244528	1.72818e-06	3	355	8.70647e-05	Palfredii34128_00127, Palfredii34128_00812, Palfredii34128_04502, Palfredii34128_04966, Palfredii34128_05609, Palfredii34128_06235, Palfredii34128_07820, Palfredii34128_08674, Palfredii34128_09384, Palfredii34128_09451, Palfredii34128_09765, Pangulare27051_01604, Pangulare27051_05637, Pangulare27051_05778, Pangulare27051_09776, Pangulare30069_01847, Pangulare30069_04233, Pangulare30069_05074, Pan…
GO:0140096	MF	e	catalytic activity, acting on a protein	210/5612	33486/1244528	3.48368e-06	2	210	9.28981e-05	Palfredii34128_02830, Palfredii34128_04780, Palfredii34128_05007, Palfredii34128_09094, Pangulare27051_01000, Pangulare27051_12461, Pangulare27051_13332, Pangulare30069_02815, Pangulare30069_05176, Pangulare30069_07141, Pangulare30069_07688, Pantarcticum31339_01472, Pantarcticum31339_02356, Pantarcticum31339_07716, Pargentinense30761_01607, Pargentinense30761_06127, Pargentinense30761_08010, Patr…
GO:0043228	CC	e	non-membrane-bounded organelle	94/5612	12497/1244528	3.22646e-06	3	94	0.00010719	Palfredii34128_07629, Pangulare27051_05188, Pangulare27051_05536, Pangulare30069_11031, Pantarcticum31339_02203, Pargentinense30761_06263, Pargentinense30761_09351, Patrosanguineum31632_08425, Patrosanguineum31633_00673, Patrosanguineum31633_02020, Patrosanguineum31633_05833, Patrosanguineum31633_06273, Patrosanguineum31633_07690, Patrosanguineum34669_01469, Pbovifimosum22155_01386, Pbovifimosum2…
GO:0043232	CC	e	intracellular non-membrane-bounded organelle	94/5612	12497/1244528	3.22646e-06	4	94	0.00010719	Palfredii34128_07629, Pangulare27051_05188, Pangulare27051_05536, Pangulare30069_11031, Pantarcticum31339_02203, Pargentinense30761_06263, Pargentinense30761_09351, Patrosanguineum31632_08425, Patrosanguineum31633_00673, Patrosanguineum31633_02020, Patrosanguineum31633_05833, Patrosanguineum31633_06273, Patrosanguineum31633_07690, Patrosanguineum34669_01469, Pbovifimosum22155_01386, Pbovifimosum2…
GO:0046483	BP	e	heterocycle metabolic process	349/5612	60071/1244528	2.75227e-06	3	349	0.000130225	Palfredii34128_00127, Palfredii34128_00812, Palfredii34128_04502, Palfredii34128_04966, Palfredii34128_05609, Palfredii34128_06235, Palfredii34128_07820, Palfredii34128_08674, Palfredii34128_08899, Palfredii34128_09384, Palfredii34128_09451, Palfredii34128_09765, Pangulare27051_01604, Pangulare27051_05637, Pangulare27051_05778, Pangulare27051_09776, Pangulare30069_01847, Pangulare30069_04233, Pan…
GO:0051649	BP	e	establishment of localization in cell	65/5612	7623/1244528	2.76316e-06	3	65	0.000130225	Pangulare30069_00228, Pargentinense30761_05700, Pargentinense30761_11585, Patrosanguineum20685_02741, Patrosanguineum20685_06646, Patrosanguineum31632_06180, Patrosanguineum31632_09467, Patrosanguineum34669_01512, Patrosanguineum34669_05917, Pbovifimosum22155_02700, Pbrevicompactum35673_01063, Pbrevicompactum35675_11815, PcamembertiFM013_01618, PcamembertiFM013_12252, Pcanescens15450_05184, Pcata…
GO:0016192	BP	e	vesicle-mediated transport	55/5612	6099/1244528	3.02632e-06	4	55	0.000138171	Pangulare27051_13327, Pangulare30069_00228, Pangulare30069_12449, Pargentinense30761_00111, Pargentinense30761_05911, Patrosanguineum31632_06180, Pbovifimosum22155_02700, Pbovifimosum22155_03491, Pbrevicompactum35665_06244, Pbrevicompactum35665_09868, Pbrevicompactum35673_01063, Pbrevicompactum35675_11815, PcamembertiFM013_12252, Pcanescens15449_11751, Pcanariense26290_05962, Pcanariense26290_091…
GO:0033036	BP	e	macromolecule localization	55/5612	6143/1244528	3.41894e-06	2	55	0.000146914	Pangulare30069_00228, Pargentinense30761_05700, Pargentinense30761_06162, Pargentinense30761_09069, Pargentinense30761_11585, Patrosanguineum20685_06646, Patrosanguineum34669_01512, Pbrevicompactum35673_01063, Pbrevicompactum35675_11815, PcamembertiFM013_01618, PcamembertiFM013_12252, Pcataractarum29864_09952, Pchermesinum19713_02191, Pchermesinum19713_04366, Pchrysogenum19737_09212, Pcitrinum233…
GO:0008104	BP	e	protein localization	55/5612	6143/1244528	3.41894e-06	3	55	0.000146914	Pangulare30069_00228, Pargentinense30761_05700, Pargentinense30761_06162, Pargentinense30761_09069, Pargentinense30761_11585, Patrosanguineum20685_06646, Patrosanguineum34669_01512, Pbrevicompactum35673_01063, Pbrevicompactum35675_11815, PcamembertiFM013_01618, PcamembertiFM013_12252, Pcataractarum29864_09952, Pchermesinum19713_02191, Pchermesinum19713_04366, Pchrysogenum19737_09212, Pcitrinum233…
GO:0006793	BP	e	phosphorus metabolic process	154/5612	23124/1244528	3.76872e-06	3	154	0.000152947	Palfredii34128_00127, Palfredii34128_01249, Palfredii34128_05007, Palfredii34128_07226, Pangulare27051_01000, Pangulare27051_13332, Pangulare30069_01847, Pantarcticum31339_03235, Pargentinense30761_08010, Pargentinense30761_08485, Patrosanguineum20685_01896, Patrosanguineum31632_03532, Patrosanguineum31633_02943, Patrosanguineum31633_03407, Patrosanguineum34669_05595, Paurantiogriseum35659_02971,…
GO:0006796	BP	e	phosphate-containing compound metabolic process	154/5612	23124/1244528	3.76872e-06	4	154	0.000152947	Palfredii34128_00127, Palfredii34128_01249, Palfredii34128_05007, Palfredii34128_07226, Pangulare27051_01000, Pangulare27051_13332, Pangulare30069_01847, Pantarcticum31339_03235, Pargentinense30761_08010, Pargentinense30761_08485, Patrosanguineum20685_01896, Patrosanguineum31632_03532, Patrosanguineum31633_02943, Patrosanguineum31633_03407, Patrosanguineum34669_05595, Paurantiogriseum35659_02971,…
GO:0006139	BP	e	nucleobase-containing compound metabolic process	328/5612	56270/1244528	4.04279e-06	4	328	0.000159636	Palfredii34128_00127, Palfredii34128_00812, Palfredii34128_04502, Palfredii34128_04966, Palfredii34128_05609, Palfredii34128_06235, Palfredii34128_07820, Palfredii34128_08674, Palfredii34128_09384, Palfredii34128_09451, Palfredii34128_09765, Pangulare27051_01604, Pangulare27051_05637, Pangulare27051_05778, Pangulare27051_09776, Pangulare30069_01847, Pangulare30069_04233, Pangulare30069_05074, Pan…
GO:0140513	CC	e	nuclear protein-containing complex	72/5612	8958/1244528	5.3822e-06	2	72	0.000160928	Pangulare27051_01604, Pangulare27051_04476, Pantarcticum31339_00051, Pargentinense30761_04226, Pargentinense30761_09065, Patrosanguineum31632_11245, Patrosanguineum31633_00673, Patrosanguineum34669_03323, Patrosanguineum34669_04789, Pbrevicompactum35673_07801, Pbrevicompactum35673_08129, Pbrevicompactum35675_11215, Pcanescens18980_10950, Pcanariense26290_04133, Pcapsulatum21917_03870, Pcataractar…
GO:0045184	BP	e	establishment of protein localization	54/5612	6039/1244528	4.46082e-06	4	54	0.000169541	Pangulare30069_00228, Pargentinense30761_05700, Pargentinense30761_06162, Pargentinense30761_09069, Pargentinense30761_11585, Patrosanguineum20685_06646, Patrosanguineum34669_01512, Pbrevicompactum35673_01063, Pbrevicompactum35675_11815, PcamembertiFM013_01618, PcamembertiFM013_12252, Pcataractarum29864_09952, Pchermesinum19713_02191, Pchermesinum19713_04366, Pchrysogenum19737_09212, Pcitrinum233…
GO:0015031	BP	e	protein transport	52/5612	5756/1244528	4.52573e-06	5	52	0.000169541	Pangulare30069_00228, Pargentinense30761_05700, Pargentinense30761_09069, Pargentinense30761_11585, Patrosanguineum20685_06646, Patrosanguineum34669_01512, Pbrevicompactum35673_01063, Pbrevicompactum35675_11815, PcamembertiFM013_01618, PcamembertiFM013_12252, Pcataractarum29864_09952, Pchermesinum19713_02191, Pchermesinum19713_04366, Pchrysogenum19737_09212, Pcitrinum23319_04734, Pcitrinum23319_0…
GO:0006399	BP	e	tRNA metabolic process	52/5612	5836/1244528	7.75305e-06	8	52	0.00028318	Palfredii34128_06235, Palfredii34128_09384, Pangulare30069_05640, Pargentinense30761_09332, Pbrevicompactum35675_07571, PcamembertiFM013_00429, PcamembertiFM013_05762, Pcanescens19259_04702, Pcanariense26290_04284, Pcanariense26290_07317, Pcapsulatum21917_03416, Pcataractarum29864_01124, Pcoprophilum35676_01878, Pcosmopolitanum29677_07876, Pdiatomitis30728_02460, PdigitatumDSM62840_03393, Pdigita…
GO:0003824	MF	e	catalytic activity	1266/5612	251798/1244528	1.72911e-05	1	1266	0.000411247	Palfredii34128_00165, Palfredii34128_00903, Palfredii34128_00992, Palfredii34128_01249, Palfredii34128_01951, Palfredii34128_02830, Palfredii34128_02837, Palfredii34128_03006, Palfredii34128_03072, Palfredii34128_03073, Palfredii34128_04070, Palfredii34128_04377, Palfredii34128_04780, Palfredii34128_04986, Palfredii34128_05007, Palfredii34128_05492, Palfredii34128_05613, Palfredii34128_06034, Pal…
GO:0140098	MF	e	catalytic activity, acting on RNA	70/5612	8980/1244528	2.38292e-05	3	70	0.000537685	Palfredii34128_09384, Pangulare30069_05640, Pargentinense30761_09332, Patrosanguineum31632_00534, Patrosanguineum31632_10523, Pbovifimosum22155_09665, Pbrevicompactum35675_06773, Pbrevicompactum35675_07571, PcamembertiFM013_00429, PcamembertiFM013_02364, PcamembertiFM013_05762, Pcanescens19259_04702, Pcanariense26290_04284, Pcanariense26290_07317, PcapsulatumATCC48735_06191, Pcataractarum29864_01…
GO:0005634	CC	e	nucleus	58/5612	7022/1244528	2.19499e-05	5	58	0.000596638	Palfredii34128_00088, Palfredii34128_05609, Pangulare27051_11347, Pangulare30069_12812, Pantarcticum31339_01124, Pantarcticum31339_08455, Pargentinense30761_07464, Patrosanguineum31633_04832, Pbrevicompactum35665_01132, Pbrevicompactum35673_07801, PcamembertiFM013_02878, Pcanariense26290_05309, Pcanariense26290_09567, Pcataractarum29864_06998, Pcataractarum29864_08003, Pchrysogenum19737_09736, Pc…
GO:0016772	MF	e	transferase activity, transferring phosphorus-containing groups	159/5612	25060/1244528	3.26402e-05	3	159	0.000718085	Palfredii34128_05007, Palfredii34128_06235, Palfredii34128_07226, Palfredii34128_08738, Pangulare27051_01000, Pangulare27051_13332, Pangulare30069_02415, Pangulare30069_08145, Pantarcticum31339_03545, Pargentinense30761_01607, Pargentinense30761_08010, Patrosanguineum31632_03532, Patrosanguineum31632_10523, Patrosanguineum31633_02943, Patrosanguineum31633_09189, Patrosanguineum34669_05595, Pbovif…
GO:0006886	BP	e	intracellular protein transport	46/5612	5137/1244528	2.25455e-05	6	46	0.000803388	Pangulare30069_00228, Pargentinense30761_05700, Pargentinense30761_11585, Patrosanguineum20685_06646, Patrosanguineum34669_01512, Pbrevicompactum35673_01063, Pbrevicompactum35675_11815, PcamembertiFM013_01618, PcamembertiFM013_12252, Pcataractarum29864_09952, Pchermesinum19713_02191, Pchermesinum19713_04366, Pcitrinum23319_04734, Pcitrinum23319_08891, Pcosmopolitanum29677_02136, Pcrustosum35664_0…
GO:0003924	MF	e	GTPase activity	51/5612	6160/1244528	5.50894e-05	7	51	0.00115425	Palfredii34128_02837, Palfredii34128_07091, Pangulare27051_03172, Pangulare30069_02980, Pangulare30069_07322, Pantarcticum31339_02609, Pantarcticum31339_05297, Pargentinense30761_08569, Patrosanguineum21472_07805, Pbrevicompactum35673_00241, Pbrevicompactum35673_02513, Pbrevicompactum35673_04132, Pbrevicompactum35675_05149, Pbrevicompactum35675_06587, PcamembertiFM013_01134, Pchrysogenum19737_083…
GO:0090304	BP	e	nucleic acid metabolic process	286/5612	49485/1244528	3.35636e-05	5	286	0.00116753	Palfredii34128_00812, Palfredii34128_04502, Palfredii34128_04966, Palfredii34128_05609, Palfredii34128_06235, Palfredii34128_07820, Palfredii34128_08674, Palfredii34128_09384, Palfredii34128_09451, Palfredii34128_09765, Pangulare27051_01604, Pangulare27051_05637, Pangulare27051_05778, Pangulare27051_09776, Pangulare30069_05074, Pangulare30069_05640, Pangulare30069_09727, Pangulare30069_10084, Pan…
GO:0098796	CC	e	membrane protein complex	59/5612	7389/1244528	5.21465e-05	2	59	0.00129932	Palfredii34128_00127, Pangulare30069_00228, Pantarcticum31339_04912, Patrosanguineum20685_01258, Patrosanguineum31632_07177, Pbovifimosum22155_03491, Pbrevicompactum35675_09601, Pbrevicompactum35675_11815, PcamembertiFM013_01264, PcamembertiFM013_12252, Pcanariense26290_02558, Pcanariense26290_05375, Pcapsulatum21917_01373, Pchermesinum19713_02191, Pchrysogenum19737_09212, Pchrysogenum35668_07623…
GO:0019637	BP	e	organophosphate metabolic process	68/5612	8825/1244528	4.12619e-05	4	68	0.00140194	Palfredii34128_00127, Palfredii34128_01249, Palfredii34128_07226, Pangulare30069_01847, Pantarcticum31339_03235, Pargentinense30761_08485, Patrosanguineum20685_01896, Patrosanguineum31633_03407, Paurantiogriseum35659_02971, Pbrevicompactum35665_01279, Pbrevicompactum35665_01926, Pbrevicompactum35665_07990, Pbrevicompactum35675_00672, Pbrevicompactum35675_04708, Pcanescens15450_04650, Pcanescens15…
GO:0140101	MF	e	catalytic activity, acting on a tRNA	40/5612	4570/1244528	0.000134403	4	40	0.00275057	Palfredii34128_09384, Pangulare30069_05640, Pargentinense30761_09332, Pbrevicompactum35675_07571, PcamembertiFM013_00429, PcamembertiFM013_05762, Pcanariense26290_04284, Pcanariense26290_07317, Pcataractarum29864_01124, Pcosmopolitanum29677_07876, Pdiatomitis30728_02460, PdigitatumDSM62840_03393, PdigitatumDSM62840_05488, Pfrequentans35679_09194, Pgraminicola19332_03829, Pherquei20771_10825, Plag…
GO:1901576	BP	e	organic substance biosynthetic process	322/5612	57355/1244528	8.59931e-05	3	322	0.00285536	Palfredii34128_00127, Palfredii34128_00812, Palfredii34128_01249, Palfredii34128_04502, Palfredii34128_04966, Palfredii34128_06034, Palfredii34128_07226, Palfredii34128_07629, Palfredii34128_08899, Pangulare27051_00132, Pangulare27051_01604, Pangulare27051_05188, Pangulare27051_05536, Pangulare27051_05637, Pangulare27051_05901, Pangulare27051_09776, Pangulare27051_12495, Pangulare30069_00067, Pan…
GO:0005198	MF	e	structural molecule activity	78/5612	11002/1244528	0.000144244	1	78	0.00288489	Palfredii34128_07629, Pangulare27051_05188, Pangulare27051_05536, Pangulare27051_08531, Pangulare30069_11031, Pantarcticum31339_02203, Patrosanguineum21472_02898, Patrosanguineum31632_08425, Patrosanguineum31633_02020, Patrosanguineum31633_06273, Patrosanguineum31633_07690, Pbovifimosum22155_01386, Pbrevicompactum35673_06345, PcamembertiFM013_09494, PcamembertiFM013_12252, Pcanescens15449_06791, …
GO:0006996	BP	e	organelle organization	46/5612	5447/1244528	9.58613e-05	4	46	0.0031123	Palfredii34128_09451, Palfredii34128_09615, Pantarcticum31339_08455, Patrosanguineum31633_05833, Patrosanguineum34669_01469, Pbovifimosum22155_04860, Pbrevicompactum35673_01063, Pbrevicompactum35673_08830, Pbrevicompactum35675_06085, Pcanescens15451_07442, Pchermesinum19713_01434, Pconcentricum3081_00138, Pcoprophilum35676_04213, Pdaleae16125_06251, Pdesertorum17660_01878, Pdiatomitis30728_00150,…
GO:0009058	BP	e	biosynthetic process	354/5612	63840/1244528	0.000102149	2	354	0.0031753	Palfredii34128_00127, Palfredii34128_00812, Palfredii34128_01249, Palfredii34128_04070, Palfredii34128_04502, Palfredii34128_04966, Palfredii34128_06034, Palfredii34128_07226, Palfredii34128_07629, Palfredii34128_08899, Palfredii34128_09950, Pangulare27051_00132, Pangulare27051_01604, Pangulare27051_05188, Pangulare27051_05536, Pangulare27051_05637, Pangulare27051_05901, Pangulare27051_09776, Pan…
GO:0034470	BP	e	ncRNA processing	41/5612	4667/1244528	0.000100367	8	41	0.0031753	Palfredii34128_06235, Pangulare30069_10084, Patrosanguineum31632_04913, Pbrevicompactum35675_07571, Pcanescens18980_00918, Pcanescens19259_04702, Pcapsulatum21917_03416, PcapsulatumATCC48735_06191, Pcinerascens15544_02031, Pcitrinum23319_06752, Pcoprophilum35676_01878, Pcosmopolitanum29677_07876, Pdaleae16125_07428, Pdesertorum17660_06357, PdigitatumDSM62840_05506, Pfimorum29495_01728, Pfreii3432…
GO:0016874	MF	e	ligase activity	54/5612	6910/1244528	0.000194533	2	54	0.00373458	Palfredii34128_09384, Pangulare30069_05640, Pargentinense30761_09332, Pbovifimosum22155_03513, Pbrevicompactum35675_00672, PcamembertiFM013_00429, PcamembertiFM013_05762, Pcanescens15450_04650, Pcanescens18980_13217, Pcanescens19259_04702, Pcanariense26290_04284, Pcanariense26290_07317, Pcanariense26290_10428, Pcataractarum29864_01124, Pcataractarum29864_06922, Pcitrinum23319_04739, Pconcentricum…
GO:0005737	CC	e	cytoplasm	34/5612	3695/1244528	0.00017049	2	34	0.00392127	Pangulare27051_01288, Pangulare27051_07703, Pangulare30069_05319, Pargentinense30761_00111, Pargentinense30761_05700, Pargentinense30761_07394, Patrosanguineum31632_00534, Patrosanguineum34669_04322, Pbrevicompactum35665_07895, Pbrevicompactum35673_01063, Pbrevicompactum35675_10370, PcamembertiFM013_09298, Pcanescens15452_02471, Pcinerascens15544_10108, Pcoprophilum35676_01878, PdigitatumDSM62840…
GO:0006520	BP	e	cellular amino acid metabolic process	70/5612	9573/1244528	0.000158294	6	70	0.00481809	Palfredii34128_06034, Palfredii34128_07056, Palfredii34128_09384, Pangulare30069_00067, Pangulare30069_05640, Pargentinense30761_07568, Pargentinense30761_08290, Pargentinense30761_09332, Pbovifimosum22155_03513, Pbrevicompactum35665_10921, Pbrevicompactum35673_01936, Pbrevicompactum35675_11652, PcamembertiFM013_00429, PcamembertiFM013_05762, Pcanariense26290_04284, Pcanariense26290_07317, Pcatar…
GO:0016787	MF	e	hydrolase activity	390/5612	72027/1244528	0.000271652	2	390	0.00508626	Palfredii34128_01951, Palfredii34128_02830, Palfredii34128_02837, Palfredii34128_03006, Palfredii34128_04377, Palfredii34128_04780, Palfredii34128_05613, Palfredii34128_07091, Palfredii34128_07513, Palfredii34128_09094, Pangulare27051_01674, Pangulare27051_01725, Pangulare27051_03172, Pangulare27051_12461, Pangulare30069_00361, Pangulare30069_00372, Pangulare30069_00731, Pangulare30069_01847, Pan…
GO:0006082	BP	e	organic acid metabolic process	89/5612	13014/1244528	0.000170798	3	89	0.00509258	Palfredii34128_06034, Palfredii34128_07056, Palfredii34128_09384, Pangulare27051_00132, Pangulare30069_00067, Pangulare30069_05640, Pantarcticum31339_10951, Pargentinense30761_07568, Pargentinense30761_08290, Pargentinense30761_09332, Pbovifimosum22155_03513, Pbrevicompactum35665_01926, Pbrevicompactum35665_10921, Pbrevicompactum35673_01936, Pbrevicompactum35675_11652, PcamembertiFM013_00429, Pca…
GO:0003735	MF	e	structural constituent of ribosome	69/5612	9609/1244528	0.000300266	2	69	0.00550487	Palfredii34128_07629, Pangulare27051_05188, Pangulare27051_05536, Pangulare27051_08531, Pangulare30069_11031, Pantarcticum31339_02203, Patrosanguineum21472_02898, Patrosanguineum31632_08425, Patrosanguineum31633_02020, Patrosanguineum31633_06273, Patrosanguineum31633_07690, Pbovifimosum22155_01386, Pbrevicompactum35673_06345, PcamembertiFM013_09494, Pcanescens15449_06791, Pcanescens15451_11265, P…
GO:0043436	BP	e	oxoacid metabolic process	88/5612	12894/1244528	0.000205276	4	88	0.00599816	Palfredii34128_06034, Palfredii34128_07056, Palfredii34128_09384, Pangulare27051_00132, Pangulare30069_00067, Pangulare30069_05640, Pantarcticum31339_10951, Pargentinense30761_07568, Pargentinense30761_08290, Pargentinense30761_09332, Pbovifimosum22155_03513, Pbrevicompactum35665_01926, Pbrevicompactum35665_10921, Pbrevicompactum35673_01936, Pbrevicompactum35675_11652, PcamembertiFM013_00429, Pca…
GO:0006950	BP	e	response to stress	52/5612	6678/1244528	0.000225133	2	52	0.00644941	Palfredii34128_05609, Palfredii34128_08010, Palfredii34128_09765, Pangulare27051_05778, Pangulare30069_05074, Patrosanguineum20685_03268, Patrosanguineum34669_01469, Pbovifimosum22155_06035, Pcanariense26290_09140, Pcapsulatum21917_10013, PcapsulatumATCC48735_09385, Pcataractarum29864_06922, Pcataractarum29864_08003, Pcinerascens15544_02198, Pcitrinum23319_04739, Pconcentricum3081_00138, Pcoproph…
GO:0019752	BP	e	carboxylic acid metabolic process	87/5612	12792/1244528	0.000251425	5	87	0.00706407	Palfredii34128_06034, Palfredii34128_07056, Palfredii34128_09384, Pangulare27051_00132, Pangulare30069_00067, Pangulare30069_05640, Pantarcticum31339_10951, Pargentinense30761_07568, Pargentinense30761_08290, Pargentinense30761_09332, Pbovifimosum22155_03513, Pbrevicompactum35665_01926, Pbrevicompactum35665_10921, Pbrevicompactum35673_01936, Pbrevicompactum35675_11652, PcamembertiFM013_00429, Pca…
GO:0140097	MF	e	catalytic activity, acting on DNA	43/5612	5379/1244528	0.000466341	3	43	0.0083751	Palfredii34128_09451, Pangulare30069_05883, Pangulare30069_08986, Pangulare30069_09597, Pargentinense30761_06385, Patrosanguineum31633_09189, Paurantiogriseum35659_11590, Pcanariense26290_07098, Pcataractarum29864_00564, Pcataractarum29864_06922, Pchermesinum19713_09013, Pcitrinum23319_01174, Pcitrinum23319_04739, Pconcentricum3081_06557, Pcoprophilum35676_06060, Pdesertorum17660_01878, Pdiatomit…
GO:0005840	CC	e	ribosome	66/5612	9196/1244528	0.000403461	5	66	0.00861678	Palfredii34128_07629, Pangulare27051_05188, Pangulare27051_05536, Pangulare30069_11031, Pantarcticum31339_02203, Patrosanguineum31632_08425, Patrosanguineum31633_02020, Patrosanguineum31633_06273, Patrosanguineum31633_07690, Pbovifimosum22155_01386, Pbrevicompactum35673_06345, PcamembertiFM013_09494, Pcanescens15449_06791, Pcanescens15451_11265, Pcanescens19259_00185, Pcapsulatum21917_05916, Pcat…
GO:0043604	BP	e	amide biosynthetic process	72/5612	10169/1244528	0.000333041	5	72	0.00909521	Palfredii34128_07629, Pangulare27051_00132, Pangulare27051_05188, Pangulare27051_05536, Pangulare30069_11031, Pantarcticum31339_02203, Patrosanguineum31632_08425, Patrosanguineum31633_02020, Patrosanguineum31633_06273, Patrosanguineum31633_07690, Pbovifimosum22155_01386, Pbrevicompactum35673_06345, PcamembertiFM013_09494, Pcanescens15449_06791, Pcanescens15451_11265, Pcanescens19259_00185, Pcapsu…
GO:0006259	BP	e	DNA metabolic process	54/5612	7090/1244528	0.000336168	6	54	0.00909521	Palfredii34128_04502, Palfredii34128_05609, Palfredii34128_09451, Palfredii34128_09765, Pangulare27051_05778, Pangulare30069_05074, Pantarcticum31339_08455, Patrosanguineum20685_03268, Patrosanguineum34669_01469, Pbrevicompactum35673_08830, Pcanariense26290_02647, Pcanariense26290_09140, Pcapsulatum21917_10013, PcapsulatumATCC48735_09385, Pcataractarum29864_06922, Pcataractarum29864_08003, Pcitri…
GO:0050896	BP	e	response to stimulus	54/5612	7128/1244528	0.000353574	1	54	0.0092245	Palfredii34128_05609, Palfredii34128_08010, Palfredii34128_09765, Pangulare27051_05778, Pangulare30069_05074, Patrosanguineum20685_03268, Patrosanguineum34669_01469, Pbovifimosum22155_06035, Pcanariense26290_09140, Pcapsulatum21917_10013, PcapsulatumATCC48735_09385, Pcataractarum29864_06922, Pcataractarum29864_08003, Pcinerascens15544_02198, Pcitrinum23319_04739, Pconcentricum3081_00138, Pcoproph…
GO:0090407	BP	e	organophosphate biosynthetic process	48/5612	6116/1244528	0.000353453	5	48	0.0092245	Palfredii34128_00127, Palfredii34128_01249, Palfredii34128_07226, Pangulare30069_01847, Pargentinense30761_08485, Patrosanguineum20685_01896, Paurantiogriseum35659_02971, Pbrevicompactum35665_01279, Pbrevicompactum35665_07990, Pbrevicompactum35675_00672, Pbrevicompactum35675_04708, Pcanescens15450_04650, Pcanescens15452_09548, Pcanescens18980_13217, Pcanescens19259_09578, Pcanariense26290_05375, …
GO:0044249	BP	e	cellular biosynthetic process	302/5612	54524/1244528	0.000363049	3	302	0.00927351	Palfredii34128_00127, Palfredii34128_00812, Palfredii34128_01249, Palfredii34128_04502, Palfredii34128_04966, Palfredii34128_06034, Palfredii34128_07226, Palfredii34128_07629, Palfredii34128_08899, Pangulare27051_00132, Pangulare27051_01604, Pangulare27051_05188, Pangulare27051_05536, Pangulare27051_05637, Pangulare27051_09776, Pangulare27051_12495, Pangulare30069_00067, Pangulare30069_01847, Pan…
GO:0043043	BP	e	peptide biosynthetic process	70/5612	9887/1244528	0.000368148	6	70	0.00927351	Palfredii34128_07629, Pangulare27051_05188, Pangulare27051_05536, Pangulare30069_11031, Pantarcticum31339_02203, Patrosanguineum31632_08425, Patrosanguineum31633_02020, Patrosanguineum31633_06273, Patrosanguineum31633_07690, Pbovifimosum22155_01386, Pbrevicompactum35673_06345, PcamembertiFM013_09494, Pcanescens15449_06791, Pcanescens15451_11265, Pcanescens19259_00185, Pcapsulatum21917_05916, Pcat…
GO:0006412	BP	e	translation	68/5612	9507/1244528	0.000375746	7	68	0.00930449	Palfredii34128_07629, Pangulare27051_05188, Pangulare27051_05536, Pangulare30069_11031, Pantarcticum31339_02203, Patrosanguineum31632_08425, Patrosanguineum31633_02020, Patrosanguineum31633_06273, Patrosanguineum31633_07690, Pbovifimosum22155_01386, Pbrevicompactum35673_06345, PcamembertiFM013_09494, Pcanescens15449_06791, Pcanescens15451_11265, Pcanescens19259_00185, Pcapsulatum21917_05916, Pcat…
GO:0006508	BP	e	proteolysis	79/5612	11552/1244528	0.000456278	5	79	0.0111104	Palfredii34128_02830, Palfredii34128_04780, Pangulare27051_12461, Pangulare30069_02815, Pangulare30069_05176, Pangulare30069_07141, Pangulare30069_07688, Pargentinense30761_00351, Pargentinense30761_09065, Patrosanguineum20685_03821, Patrosanguineum21472_00694, Patrosanguineum21472_10454, Patrosanguineum31632_00557, Patrosanguineum31632_09644, Patrosanguineum31633_02291, Patrosanguineum31633_0409…
GO:0016853	MF	e	isomerase activity	39/5612	4833/1244528	0.000748303	2	39	0.0129119	Palfredii34128_01249, Palfredii34128_09451, Pargentinense30761_06127, Pargentinense30761_11471, Patrosanguineum31632_09465, Patrosanguineum34669_02821, Patrosanguineum34669_07192, Pbovifimosum22155_04518, Pbovifimosum22155_08194, Pbrevicompactum35665_10644, Pbrevicompactum35673_04317, Pbrevicompactum35675_10370, Pcosmopolitanum29677_07248, Pdaleae16125_00703, Pdesertorum17660_01878, Pexpansum3538…
GO:0098772	MF	e	molecular function regulator	39/5612	4869/1244528	0.000802264	1	39	0.0135768	Pangulare27051_11502, Pargentinense30761_07498, Pargentinense30761_11236, Paurantiogriseum35659_01297, Pbovifimosum22155_05767, Pbovifimosum22155_10014, PcamembertiFM013_09298, Pcanariense26290_00769, Pcanariense26290_08279, Pcanariense26290_08686, Pcanariense26290_09359, Pcapsulatum21917_02336, Pcfviridicatum20477_00754, Pcinerascens15544_10773, Pdaleae16125_08795, PdigitatumDSM62840_02418, Pdig…
GO:0033554	BP	e	cellular response to stress	47/5612	6112/1244528	0.000723797	3	47	0.0173355	Palfredii34128_05609, Palfredii34128_08010, Palfredii34128_09765, Pangulare27051_05778, Pangulare30069_05074, Patrosanguineum20685_03268, Patrosanguineum34669_01469, Pcanariense26290_09140, Pcapsulatum21917_10013, PcapsulatumATCC48735_09385, Pcataractarum29864_06922, Pcataractarum29864_08003, Pcinerascens15544_02198, Pcitrinum23319_04739, Pconcentricum3081_00138, Pcoprophilum35676_06060, Pcosmopo…
GO:0051603	BP	e	proteolysis involved in cellular protein catabolic process	30/5612	3412/1244528	0.000741426	6	30	0.0174714	Pargentinense30761_00351, Pargentinense30761_09065, Patrosanguineum21472_00694, Patrosanguineum31632_00557, Patrosanguineum34669_05606, Pcanariense26290_01357, Pchermesinum19713_06945, Pcfviridicatum20477_06524, Pcosmopolitanum29677_00819, Pcosmopolitanum29677_03231, Pcosmopolitanum29677_05345, Pfrequentans35679_09735, Phetheringtonii29057_06537, Plagena129212_05046, Pmaclennaniae15551_05598, Pma…
GO:0008289	MF	e	lipid binding	28/5612	3148/1244528	0.00113629	2	28	0.0188667	Palfredii34128_05018, Palfredii34128_08069, Pargentinense30761_04368, Pargentinense30761_06844, Patrosanguineum20685_09825, Paurantiogriseum35659_00363, Pbrevicompactum35665_02292, Pbrevicompactum35673_07796, PcamembertiFM013_10529, Pcataractarum29864_09952, Pchermesinum19713_08536, Pcitrinum23319_05565, Pcitrinum23319_10046, Pexpansum35385_09340, Pgraminicola6001_05538, Pherquei29812_03023, Pmal…
GO:0051716	BP	e	cellular response to stimulus	47/5612	6213/1244528	0.000828235	2	47	0.0192072	Palfredii34128_05609, Palfredii34128_08010, Palfredii34128_09765, Pangulare27051_05778, Pangulare30069_05074, Patrosanguineum20685_03268, Patrosanguineum34669_01469, Pcanariense26290_09140, Pcapsulatum21917_10013, PcapsulatumATCC48735_09385, Pcataractarum29864_06922, Pcataractarum29864_08003, Pcinerascens15544_02198, Pcitrinum23319_04739, Pconcentricum3081_00138, Pcoprophilum35676_06060, Pcosmopo…
GO:0006974	BP	e	cellular response to DNA damage stimulus	44/5612	5701/1244528	0.000963619	4	44	0.0219976	Palfredii34128_05609, Palfredii34128_08010, Palfredii34128_09765, Pangulare27051_05778, Pangulare30069_05074, Patrosanguineum20685_03268, Patrosanguineum34669_01469, Pcanariense26290_09140, Pcapsulatum21917_10013, PcapsulatumATCC48735_09385, Pcataractarum29864_06922, Pcataractarum29864_08003, Pcinerascens15544_02198, Pcitrinum23319_04739, Pconcentricum3081_00138, Pcoprophilum35676_06060, Pcosmopo…
GO:0030234	MF	e	enzyme regulator activity	35/5612	4353/1244528	0.00136591	2	35	0.0222593	Pangulare27051_11502, Pargentinense30761_07498, Pargentinense30761_11236, Paurantiogriseum35659_01297, Pbovifimosum22155_05767, Pbovifimosum22155_10014, PcamembertiFM013_09298, Pcanariense26290_08279, Pcanariense26290_08686, Pcanariense26290_09359, Pcapsulatum21917_02336, Pcfviridicatum20477_00754, Pcinerascens15544_10773, Pdaleae16125_08795, PdigitatumDSM62840_02418, PdigitatumPdW03_04296, Pexpa…
GO:0043038	BP	e	amino acid activation	31/5612	3642/1244528	0.00109369	7	31	0.0242103	Palfredii34128_09384, Pangulare30069_05640, Pargentinense30761_09332, PcamembertiFM013_00429, PcamembertiFM013_05762, Pcanariense26290_04284, Pcanariense26290_07317, Pcataractarum29864_01124, Pdiatomitis30728_02460, PdigitatumDSM62840_03393, PdigitatumDSM62840_05488, Pfrequentans35679_09194, Pgraminicola19332_03829, Plagena129212_11671, Plividum13676_01364, Pmaclennaniae15551_00519, Pmaclennaniae…
GO:0043039	BP	e	tRNA aminoacylation	31/5612	3642/1244528	0.00109369	9	31	0.0242103	Palfredii34128_09384, Pangulare30069_05640, Pargentinense30761_09332, PcamembertiFM013_00429, PcamembertiFM013_05762, Pcanariense26290_04284, Pcanariense26290_07317, Pcataractarum29864_01124, Pdiatomitis30728_02460, PdigitatumDSM62840_03393, PdigitatumDSM62840_05488, Pfrequentans35679_09194, Pgraminicola19332_03829, Plagena129212_11671, Plividum13676_01364, Pmaclennaniae15551_00519, Pmaclennaniae…
GO:0022607	BP	e	cellular component assembly	31/5612	3695/1244528	0.00125157	4	31	0.0272917	Palfredii34128_09615, Pangulare27051_01288, Pangulare27051_11347, Patrosanguineum31633_01796, Paurantiogriseum35659_11571, Pbovifimosum22155_04860, Pbrevicompactum35665_08977, Pcapsulatum21917_00989, Pcataractarum29864_10145, Pcinerascens15544_00358, Pcitrinum23319_06149, Pconcentricum3081_00138, Pdaleae16125_12031, Pdiatomitis30728_00104, Pdiatomitis30728_01788, Pdiatomitis30728_06274, Pdiatomit…
GO:0016875	MF	e	ligase activity, forming carbon-oxygen bonds	31/5612	3731/1244528	0.00192575	3	31	0.0302617	Palfredii34128_09384, Pangulare30069_05640, Pargentinense30761_09332, PcamembertiFM013_00429, PcamembertiFM013_05762, Pcanariense26290_04284, Pcanariense26290_07317, Pcataractarum29864_01124, Pdiatomitis30728_02460, PdigitatumDSM62840_03393, PdigitatumDSM62840_05488, Pfrequentans35679_09194, Pgraminicola19332_03829, Plagena129212_11671, Plividum13676_01364, Pmaclennaniae15551_00519, Pmaclennaniae…
GO:0004812	MF	e	aminoacyl-tRNA ligase activity	31/5612	3731/1244528	0.00192575	5	31	0.0302617	Palfredii34128_09384, Pangulare30069_05640, Pargentinense30761_09332, PcamembertiFM013_00429, PcamembertiFM013_05762, Pcanariense26290_04284, Pcanariense26290_07317, Pcataractarum29864_01124, Pdiatomitis30728_02460, PdigitatumDSM62840_03393, PdigitatumDSM62840_05488, Pfrequentans35679_09194, Pgraminicola19332_03829, Plagena129212_11671, Plividum13676_01364, Pmaclennaniae15551_00519, Pmaclennaniae…
GO:0009056	BP	e	catabolic process	65/5612	9490/1244528	0.00152538	2	65	0.0327733	Pargentinense30761_09065, Patrosanguineum21472_00694, Patrosanguineum31632_00534, Patrosanguineum31632_00557, Patrosanguineum31633_03407, Patrosanguineum31633_04545, Patrosanguineum31633_10204, Patrosanguineum34669_05606, Pbrevicompactum35665_01926, Pbrevicompactum35673_02932, Pbrevicompactum35675_10370, Pcanariense26290_01357, Pchermesinum19713_06945, Pcitrinum23319_10734, Pcoprophilum35676_0964…
GO:0006281	BP	e	DNA repair	40/5612	5185/1244528	0.00164963	7	40	0.0349291	Palfredii34128_09765, Pangulare27051_05778, Pangulare30069_05074, Patrosanguineum20685_03268, Patrosanguineum34669_01469, Pcanariense26290_09140, Pcapsulatum21917_10013, PcapsulatumATCC48735_09385, Pcataractarum29864_06922, Pcataractarum29864_08003, Pcitrinum23319_04739, Pconcentricum3081_00138, Pcoprophilum35676_06060, Pcosmopolitanum29677_10096, Pdaleae16125_02913, Pdiatomitis30728_01251, Pexpa…
GO:0003712	MF	e	transcription coregulator activity	21/5612	2282/1244528	0.00251287	2	21	0.0374801	Pangulare27051_04476, Pantarcticum31339_00051, Patrosanguineum31633_07893, Patrosanguineum34669_04789, Pbrevicompactum35673_08129, Pbrevicompactum35675_11215, Pdaleae16125_12761, Pdesertorum17660_03522, Phispanicum35686_09729, Pmacrosclerotiorum26536_02132, Pmacrosclerotiorum26536_06908, Pmalacaense29712_09752, Pmalacaense29712_10381, PoxalicumSGAir0226_06361, PoxalicumSGAir0226_08216, Ppasqualen…
GO:0060589	MF	e	nucleoside-triphosphatase regulator activity	24/5612	2746/1244528	0.00247993	3	24	0.0374801	Pangulare27051_11502, Pargentinense30761_11236, Paurantiogriseum35659_01297, Pbovifimosum22155_10014, PcamembertiFM013_09298, Pcanariense26290_08686, Pcanariense26290_09359, Pcfviridicatum20477_00754, Pcinerascens15544_10773, Pdaleae16125_08795, PdigitatumDSM62840_02418, Pherquei20771_02013, Phetheringtonii29057_01474, Plagena129212_05733, Plongicatenatum33191_09183, Pmalachiteum17515_00292, Pmon…
GO:0030695	MF	e	GTPase regulator activity	24/5612	2746/1244528	0.00247993	4	24	0.0374801	Pangulare27051_11502, Pargentinense30761_11236, Paurantiogriseum35659_01297, Pbovifimosum22155_10014, PcamembertiFM013_09298, Pcanariense26290_08686, Pcanariense26290_09359, Pcfviridicatum20477_00754, Pcinerascens15544_10773, Pdaleae16125_08795, PdigitatumDSM62840_02418, Pherquei20771_02013, Phetheringtonii29057_01474, Plagena129212_05733, Plongicatenatum33191_09183, Pmalachiteum17515_00292, Pmon…
GO:0043603	BP	e	cellular amide metabolic process	89/5612	14015/1244528	0.00183773	4	89	0.0382234	Palfredii34128_07629, Pangulare27051_00132, Pangulare27051_05188, Pangulare27051_05536, Pangulare30069_11031, Pantarcticum31339_02203, Patrosanguineum31632_08425, Patrosanguineum31633_02020, Patrosanguineum31633_06273, Patrosanguineum31633_07690, Patrosanguineum31633_10204, Pbovifimosum22155_01386, Pbrevicompactum35673_06345, PcamembertiFM013_01045, PcamembertiFM013_09494, Pcanescens15449_06791, …
GO:0009057	BP	e	macromolecule catabolic process	32/5612	3957/1244528	0.00187202	4	32	0.0382234	Pargentinense30761_09065, Patrosanguineum21472_00694, Patrosanguineum31632_00534, Patrosanguineum31632_00557, Patrosanguineum34669_05606, Pbrevicompactum35673_02932, Pcanariense26290_01357, Pchermesinum19713_06945, Pcoprophilum35676_09646, Pcosmopolitanum29677_00819, Pcosmopolitanum29677_03231, Pcosmopolitanum29677_05345, Pdaleae16125_11798, Pfrequentans35679_09735, Pgraminicola6001_06449, Pherqu…
GO:0008033	BP	e	tRNA processing	21/5612	2194/1244528	0.0018837	9	21	0.0382234	Palfredii34128_06235, Pbrevicompactum35675_07571, Pcanescens19259_04702, Pcapsulatum21917_03416, Pcoprophilum35676_01878, Pcosmopolitanum29677_07876, Pfimorum29495_01728, Pfreii34325_04638, Phetheringtonii29057_03595, Phispanicum35686_09340, Plapatayae16267_03408, Pmanginii31320_04407, Pnucicola29836_05746, PoxalicumSGAir0226_07672, Pparadoxum22861_04667, Priverlandense135883_05455, Prubens27055_…
GO:0006518	BP	e	peptide metabolic process	84/5612	13063/1244528	0.00195699	5	84	0.0391667	Palfredii34128_07629, Pangulare27051_05188, Pangulare27051_05536, Pangulare30069_11031, Pantarcticum31339_02203, Patrosanguineum31632_08425, Patrosanguineum31633_02020, Patrosanguineum31633_06273, Patrosanguineum31633_07690, Patrosanguineum31633_10204, Pbovifimosum22155_01386, Pbrevicompactum35673_06345, PcamembertiFM013_01045, PcamembertiFM013_09494, Pcanescens15449_06791, Pcanescens15451_11265,…
GO:0044248	BP	e	cellular catabolic process	49/5612	6850/1244528	0.00203481	3	49	0.0401737	Pargentinense30761_09065, Patrosanguineum21472_00694, Patrosanguineum31632_00534, Patrosanguineum31632_00557, Patrosanguineum31633_10204, Patrosanguineum34669_05606, Pbrevicompactum35673_02932, Pcanariense26290_01357, Pchermesinum19713_06945, Pcitrinum23319_10734, Pcosmopolitanum29677_00819, Pcosmopolitanum29677_03231, Pcosmopolitanum29677_05345, Pdaleae16125_04127, Pdaleae16125_11798, Pdesertoru…
GO:0016788	MF	e	hydrolase activity, acting on ester bonds	88/5612	14049/1244528	0.00284858	3	88	0.0417792	Palfredii34128_04377, Pangulare30069_00361, Pangulare30069_00731, Pangulare30069_10935, Pargentinense30761_04226, Pargentinense30761_08485, Pargentinense30761_10811, Patrosanguineum21472_04746, Patrosanguineum31633_10572, Pbrevicompactum35673_10375, PcamembertiFM013_02364, PcamembertiFM013_05762, Pcanariense26290_00360, Pcanariense26290_02168, Pcanariense26290_09194, Pcataractarum29864_08003, Pca…
GO:0016887	MF	e	ATP hydrolysis activity	49/5612	6953/1244528	0.00291197	7	49	0.0420087	Palfredii34128_03006, Palfredii34128_05613, Pantarcticum31339_10686, Patrosanguineum21472_00399, Patrosanguineum21472_07247, Patrosanguineum31632_01396, Patrosanguineum31632_02434, Pbrevicompactum35665_11567, Pcanariense26290_05466, Pcanariense26290_05642, Pcataractarum29864_01292, Pcataractarum29864_01666, Pchermesinum19713_04629, Pchermesinum19713_06861, Pcoprophilum35676_04213, Pcosmopolitanum…
GO:0005543	MF	e	phospholipid binding	23/5612	2622/1244528	0.00305577	3	23	0.0433722	Palfredii34128_05018, Palfredii34128_08069, Pargentinense30761_06844, Patrosanguineum20685_09825, Paurantiogriseum35659_00363, Pbrevicompactum35665_02292, PcamembertiFM013_10529, Pcataractarum29864_09952, Pchermesinum19713_08536, Pcitrinum23319_05565, Pcitrinum23319_10046, Pexpansum35385_09340, Pgraminicola6001_05538, Pherquei29812_03023, Pmalacaense29712_01893, Pmanginii31320_07882, Pmononematos…
GO:0006418	BP	e	tRNA aminoacylation for protein translation	28/5612	3299/1244528	0.00237902	10	28	0.0463434	Palfredii34128_09384, Pangulare30069_05640, Pargentinense30761_09332, PcamembertiFM013_05762, Pcanariense26290_04284, Pcanariense26290_07317, Pcataractarum29864_01124, Pdiatomitis30728_02460, PdigitatumDSM62840_03393, PdigitatumDSM62840_05488, Pfrequentans35679_09194, Pgraminicola19332_03829, Plagena129212_11671, Plividum13676_01364, Pmaclennaniae15551_00519, Pmaclennaniae15551_05486, Pmacroscler…
GO:0018193	BP	e	peptidyl-amino acid modification	21/5612	2290/1244528	0.00258913	7	21	0.0497726	Pangulare30069_05149, Pargentinense30761_06127, Patrosanguineum34669_07192, Pbovifimosum22155_08194, Pbrevicompactum35665_10644, Pcanescens15452_01252, Pfrequentans35677_03876, Pherquei29812_07094, Pherquei29812_12171, Phispanicum35686_08106, Plongicatenatum33135_03086, Pmacrosclerotiorum26536_09684, Pmalachiteum13176_05679, Priverlandense135883_07692, Prubens35670_11482, Pverhagenii33310_08378, …
Table S6: GO purification in orthogroups from the softcore genome. A representative for each orthogroup was choosen for the analysis.
GO	NS	purification	name	ratio_in_study	ratio_in_pop	p_uncorrected	depth	study_count	p_fdr_bh	study_items
GO:0016491	MF	p	oxidoreductase activity	296/5612	79513/1244528	0.000508287	2	296	0.00894585	Palfredii34128_03073, Palfredii34128_05492, Palfredii34128_06440, Palfredii34128_06898, Pangulare27051_00840, Pangulare27051_02017, Pangulare27051_04637, Pangulare27051_05901, Pangulare27051_09321, Pangulare30069_00067, Pangulare30069_00311, Pangulare30069_04431, Pangulare30069_06666, Pangulare30069_10964, Pantarcticum31339_03235, Pantarcticum31339_06787, Pantarcticum31339_07622, Pantarcticum3133…
GO:0046914	MF	p	transition metal ion binding	229/5612	64141/1244528	0.000195217	5	229	0.00373458	Palfredii34128_00812, Palfredii34128_02830, Palfredii34128_02972, Palfredii34128_06766, Pangulare27051_04637, Pangulare27051_04943, Pangulare27051_05901, Pangulare27051_07813, Pangulare27051_09776, Pangulare30069_04225, Pangulare30069_06666, Pangulare30069_09727, Pangulare30069_10590, Pangulare30069_12332, Pantarcticum31339_07622, Pantarcticum31339_09900, Pantarcticum31339_10407, Pargentinense307…
GO:0050660	MF	p	flavin adenine dinucleotide binding	41/5612	16416/1244528	3.7622e-05	5	41	0.000807497	Pangulare27051_00840, Pangulare27051_09321, Pangulare30069_10964, Patrosanguineum31632_06155, Patrosanguineum34669_00194, Pbrevicompactum35665_07371, Pbrevicompactum35665_10778, Pcanariense26290_02711, Pcitrinum23319_01837, Pcitrinum23319_05052, Pconcentricum3081_04320, Pconcentricum3081_10078, Pdaleae16125_00991, Pdaleae16125_10154, Pdiatomitis30728_02290, Pdiatomitis30728_07728, PexpansumR19_11…
GO:0005506	MF	p	iron ion binding	36/5612	15117/1244528	2.33947e-05	6	36	0.000537685	Pangulare27051_05901, Pangulare30069_06666, Patrosanguineum34669_10499, Paurantiogriseum35659_11571, Pbovifimosum22155_01139, Pcanescens15451_10598, Pcanariense26290_04917, Pcapsulatum21917_00989, Pcapsulatum21917_03557, Pcataractarum29864_01979, Pchermesinum19713_00119, Pcfviridicatum20477_08466, Pchrysogenum19737_04591, Pchrysogenum19737_11054, Pchrysogenum3361_08263, Pcitrinum23319_06149, Pcon…
GO:0071949	MF	p	FAD binding	8/5612	6297/1244528	1.17247e-05	6	8	0.000286604	Patrosanguineum34669_00194, Pdaleae16125_10154, Pfrequentans35677_05662, Phetheringtonii29057_08324, Phetheringtonii29057_09569, Plongicatenatum33135_10532, Pmalacaense29712_08667, Pmononematosum11891_02149
GO:0020037	MF	p	heme binding	30/5612	13696/1244528	1.15366e-05	4	30	0.000286604	Palfredii34128_05677, Palfredii34128_06440, Patrosanguineum31633_03398, Patrosanguineum34669_10499, Pbovifimosum22155_01139, Pbovifimosum22155_06035, Pcanescens15451_10598, Pcanariense26290_04917, Pcanariense26290_09989, Pchermesinum19713_00119, Pchrysogenum19737_11054, Pchrysogenum3361_08263, Pconcentricum3081_06845, Pcosmopolitanum29677_00978, Pexpansum35385_04849, Pfrequentans35677_03657, Pfre…
GO:0046906	MF	p	tetrapyrrole binding	30/5612	13696/1244528	1.15366e-05	3	30	0.000286604	Palfredii34128_05677, Palfredii34128_06440, Patrosanguineum31633_03398, Patrosanguineum34669_10499, Pbovifimosum22155_01139, Pbovifimosum22155_06035, Pcanescens15451_10598, Pcanariense26290_04917, Pcanariense26290_09989, Pchermesinum19713_00119, Pchrysogenum19737_11054, Pchrysogenum3361_08263, Pconcentricum3081_06845, Pcosmopolitanum29677_00978, Pexpansum35385_04849, Pfrequentans35677_03657, Pfre…
GO:0004497	MF	p	monooxygenase activity	31/5612	14685/1244528	2.16214e-06	3	31	5.94588e-05	Pangulare27051_00840, Pangulare27051_09321, Patrosanguineum31633_08191, Patrosanguineum34669_10499, Pbovifimosum22155_01139, Pbrevicompactum35665_07286, Pbrevicompactum35665_10778, PcamembertiFM013_12469, Pcanescens15451_10598, Pcanariense26290_02711, Pcanariense26290_04917, Pchermesinum19713_00119, Pchrysogenum19737_11054, Pchrysogenum3361_08263, Pconcentricum3081_06845, Pconcentricum3081_10078,…
GO:0055085	BP	p	transmembrane transport	250/5612	74995/1244528	2.59511e-07	4	250	2.36966e-05	Palfredii34128_00127, Palfredii34128_00142, Palfredii34128_00689, Pangulare27051_00951, Pangulare27051_02155, Pangulare27051_03050, Pangulare30069_04024, Pangulare30069_05750, Pangulare30069_09914, Pangulare30069_09969, Pangulare30069_10064, Pangulare30069_11891, Pantarcticum31339_10928, Pargentinense30761_03743, Pargentinense30761_04860, Pargentinense30761_05204, Pargentinense30761_06155, Pargen…
GO:0005215	MF	p	transporter activity	239/5612	72911/1244528	1.11645e-07	1	239	4.27165e-06	Palfredii34128_00127, Palfredii34128_00142, Palfredii34128_00689, Pangulare27051_00951, Pangulare27051_02155, Pangulare27051_03050, Pangulare30069_04024, Pangulare30069_05750, Pangulare30069_09914, Pangulare30069_09969, Pangulare30069_10064, Pangulare30069_11891, Pantarcticum31339_10928, Pargentinense30761_03743, Pargentinense30761_04860, Pargentinense30761_05204, Patrosanguineum31632_05605, Patr…
GO:0016705	MF	p	oxidoreductase activity, acting on paired donors, with incorporation or reduction of molecular oxygen	27/5612	14520/1244528	9.76904e-08	3	27	3.90761e-06	Pangulare27051_00840, Pangulare27051_09321, Patrosanguineum34669_10499, Pbovifimosum22155_01139, Pbrevicompactum35665_10778, Pcanescens15451_10598, Pcanariense26290_02711, Pcanariense26290_04917, Pchermesinum19713_00119, Pchrysogenum19737_04591, Pchrysogenum19737_11054, Pchrysogenum3361_08263, Pconcentricum3081_06845, Pconcentricum3081_10078, Pexpansum35385_04849, Pfrequentans35677_03657, Pherque…
GO:0022857	MF	p	transmembrane transporter activity	237/5612	72703/1244528	6.7084e-08	2	237	3.05385e-06	Palfredii34128_00127, Palfredii34128_00142, Palfredii34128_00689, Pangulare27051_00951, Pangulare27051_02155, Pangulare27051_03050, Pangulare30069_04024, Pangulare30069_05750, Pangulare30069_09914, Pangulare30069_09969, Pangulare30069_10064, Pangulare30069_11891, Pantarcticum31339_10928, Pargentinense30761_03743, Pargentinense30761_04860, Pargentinense30761_05204, Patrosanguineum31632_05605, Patr…

## Sheet: Shell
In supplementary notes the terms core, softcore, shell, and cloud genome are used as described in the methods section. In the main text, the softcore and shell genome are referred to as the core and accessory genome, respectively as explained in the text.
Table S7: GO enrichment in orthogroups from the shell genome. A representative for each orthogroup was choosen for the analysis.
GO	NS	enrichment	name	ratio_in_study	ratio_in_pop	p_uncorrected	depth	study_count	p_fdr_bh	study_items
GO:0044550	BP	e	secondary metabolite biosynthetic process	57/24606	949/1244528	4.32487e-13	3	57	7.09959e-12	Pangulare30069_00962, Pargentinense30761_07167, Patrosanguineum20685_10495, Patrosanguineum21472_08700, Patrosanguineum31632_03466, Patrosanguineum31632_03481, Patrosanguineum34669_06708, Patrosanguineum34669_11180, Paurantiogriseum35659_07517, Pbrevicompactum35675_11606, Pcanescens15449_03548, Pcanescens15449_06832, Pcanescens15451_01354, Pcanescens15452_09619, Pchermesinum19713_00928, Pcfviridi…
GO:0019748	BP	e	secondary metabolic process	67/24606	1247/1244528	7.03101e-13	2	67	1.12883e-11	Pangulare30069_00962, Pangulare30069_09948, Pargentinense30761_07167, Patrosanguineum20685_10495, Patrosanguineum21472_08700, Patrosanguineum31632_03466, Patrosanguineum31632_03481, Patrosanguineum34669_06708, Patrosanguineum34669_11180, Paurantiogriseum35659_07517, Pbrevicompactum35675_11606, Pcanescens15449_03548, Pcanescens15449_06832, Pcanescens15451_01354, Pcanescens15452_09619, Pcanescens19…
GO:0009404	BP	e	toxin metabolic process	53/24606	890/1244528	3.81655e-12	3	53	5.31046e-11	Pangulare30069_00962, Pargentinense30761_07167, Patrosanguineum20685_10495, Patrosanguineum21472_08700, Patrosanguineum31632_03466, Patrosanguineum31632_03481, Patrosanguineum34669_06708, Patrosanguineum34669_11180, Paurantiogriseum35659_07517, Pbrevicompactum35675_11606, Pcanescens15449_03548, Pcanescens15449_06832, Pcanescens15451_01354, Pcanescens15452_09619, Pchermesinum19713_00928, Pcfviridi…
GO:0043386	BP	e	mycotoxin biosynthetic process	53/24606	890/1244528	3.81655e-12	5	53	5.31046e-11	Pangulare30069_00962, Pargentinense30761_07167, Patrosanguineum20685_10495, Patrosanguineum21472_08700, Patrosanguineum31632_03466, Patrosanguineum31632_03481, Patrosanguineum34669_06708, Patrosanguineum34669_11180, Paurantiogriseum35659_07517, Pbrevicompactum35675_11606, Pcanescens15449_03548, Pcanescens15449_06832, Pcanescens15451_01354, Pcanescens15452_09619, Pchermesinum19713_00928, Pcfviridi…
GO:0043385	BP	e	mycotoxin metabolic process	53/24606	890/1244528	3.81655e-12	4	53	5.31046e-11	Pangulare30069_00962, Pargentinense30761_07167, Patrosanguineum20685_10495, Patrosanguineum21472_08700, Patrosanguineum31632_03466, Patrosanguineum31632_03481, Patrosanguineum34669_06708, Patrosanguineum34669_11180, Paurantiogriseum35659_07517, Pbrevicompactum35675_11606, Pcanescens15449_03548, Pcanescens15449_06832, Pcanescens15451_01354, Pcanescens15452_09619, Pchermesinum19713_00928, Pcfviridi…
GO:0009403	BP	e	toxin biosynthetic process	53/24606	890/1244528	3.81655e-12	4	53	5.31046e-11	Pangulare30069_00962, Pargentinense30761_07167, Patrosanguineum20685_10495, Patrosanguineum21472_08700, Patrosanguineum31632_03466, Patrosanguineum31632_03481, Patrosanguineum34669_06708, Patrosanguineum34669_11180, Paurantiogriseum35659_07517, Pbrevicompactum35675_11606, Pcanescens15449_03548, Pcanescens15449_06832, Pcanescens15451_01354, Pcanescens15452_09619, Pchermesinum19713_00928, Pcfviridi…
GO:0009116	BP	e	nucleoside metabolic process	60/24606	1839/1244528	0.000280967	6	60	0.00145051	Pangulare27051_06848, Pangulare30069_09309, Patrosanguineum31632_06203, Patrosanguineum34669_06030, Pbrevicompactum35665_03256, Pbrevicompactum35665_05727, Pbrevicompactum35673_07789, PcamembertiFM013_10470, Pcanescens15449_05003, Pcanescens15449_11530, Pcanescens15450_12417, Pcanescens15452_01954, Pcanescens19259_05670, Pcanescens19259_08283, Pcanariense26290_07054, Pcanariense26290_10654, Pcfvi…
GO:1901657	BP	e	glycosyl compound metabolic process	60/24606	1839/1244528	0.000280967	4	60	0.00145051	Pangulare27051_06848, Pangulare30069_09309, Patrosanguineum31632_06203, Patrosanguineum34669_06030, Pbrevicompactum35665_03256, Pbrevicompactum35665_05727, Pbrevicompactum35673_07789, PcamembertiFM013_10470, Pcanescens15449_05003, Pcanescens15449_11530, Pcanescens15450_12417, Pcanescens15452_01954, Pcanescens19259_05670, Pcanescens19259_08283, Pcanariense26290_07054, Pcanariense26290_10654, Pcfvi…
GO:0022610	BP	e	biological adhesion	3/24606	15/1244528	0.0029421	1	3	0.0126222	Phetheringtonii29057_06449, Ppasqualense35674_11104, Psubrubescens31985_06332
GO:0007155	BP	e	cell adhesion	3/24606	15/1244528	0.0029421	2	3	0.0126222	Phetheringtonii29057_06449, Ppasqualense35674_11104, Psubrubescens31985_06332
GO:0015074	BP	e	DNA integration	14/24606	308/1244528	0.00585988	7	14	0.0221222	Pangulare27051_05085, Pchermesinum19713_04648, Pcinerascens15544_04678, Pdaleae16125_05019, Pdaleae16125_08235, Pgraminicola19332_00224, Plapatayae16267_09660, Plongicatenatum33191_04741, Pmalachiteum13176_01646, Pmalachiteum17514_09693, Pmanginii31320_06460, Podoratum22623_11985, Ppasqualense35674_03089, Probsamsonii29466_05468
GO:0097659	BP	e	nucleic acid-templated transcription	575/24606	26045/1244528	0.0079329	8	575	0.0287592	Palfredii34128_00513, Pangulare27051_01131, Pangulare27051_01153, Pangulare27051_01308, Pangulare27051_04822, Pangulare27051_05087, Pangulare27051_05167, Pangulare27051_05963, Pangulare27051_06302, Pangulare27051_08964, Pangulare27051_09214, Pangulare27051_09409, Pangulare27051_10374, Pangulare27051_10894, Pangulare27051_11425, Pangulare27051_12161, Pangulare30069_00976, Pangulare30069_04063, Pan…
GO:0006351	BP	e	transcription, DNA-templated	575/24606	26045/1244528	0.0079329	9	575	0.0287592	Palfredii34128_00513, Pangulare27051_01131, Pangulare27051_01153, Pangulare27051_01308, Pangulare27051_04822, Pangulare27051_05087, Pangulare27051_05167, Pangulare27051_05963, Pangulare27051_06302, Pangulare27051_08964, Pangulare27051_09214, Pangulare27051_09409, Pangulare27051_10374, Pangulare27051_10894, Pangulare27051_11425, Pangulare27051_12161, Pangulare30069_00976, Pangulare30069_04063, Pan…
GO:0006313	BP	e	transposition, DNA-mediated	10/24606	206/1244528	0.00843921	8	10	0.0304437	Pchermesinum19713_04648, Pcinerascens15544_04678, Pdaleae16125_05019, Pdaleae16125_08235, Pgraminicola19332_00224, Plongicatenatum33191_04741, Pmalachiteum13176_01646, Pmalachiteum17514_09693, Pmanginii31320_06460, Probsamsonii29466_05468
GO:0032196	BP	e	transposition	10/24606	206/1244528	0.00843921	2	10	0.0304437	Pchermesinum19713_04648, Pcinerascens15544_04678, Pdaleae16125_05019, Pdaleae16125_08235, Pgraminicola19332_00224, Plongicatenatum33191_04741, Pmalachiteum13176_01646, Pmalachiteum17514_09693, Pmanginii31320_06460, Probsamsonii29466_05468
GO:0000981	MF	e	DNA-binding transcription factor activity, RNA polymerase II-specific	612/24606	26398/1244528	8.34014e-05	3	612	0.000485556	Palfredii34128_00576, Palfredii34128_02753, Palfredii34128_05317, Pangulare27051_01308, Pangulare27051_03422, Pangulare27051_07491, Pangulare27051_07777, Pangulare27051_08943, Pangulare27051_08964, Pangulare27051_09214, Pangulare27051_09390, Pangulare27051_09409, Pangulare27051_10374, Pangulare27051_13243, Pangulare27051_13251, Pangulare30069_01031, Pangulare30069_01281, Pangulare30069_02683, Pan…
GO:0008270	MF	e	zinc ion binding	997/24606	44815/1244528	0.000164461	6	997	0.000898918	Palfredii34128_00513, Palfredii34128_00576, Palfredii34128_02753, Palfredii34128_05317, Palfredii34128_08078, Pangulare27051_01131, Pangulare27051_01153, Pangulare27051_01308, Pangulare27051_03422, Pangulare27051_04822, Pangulare27051_05087, Pangulare27051_05167, Pangulare27051_05963, Pangulare27051_06302, Pangulare27051_07491, Pangulare27051_07777, Pangulare27051_08943, Pangulare27051_08964, Pan…
GO:0008061	MF	e	chitin binding	21/24606	458/1244528	0.000511845	3	21	0.00257385	Patrosanguineum21472_03706, Patrosanguineum21472_06573, Pbovifimosum22155_08109, Pcanescens15450_11273, Pcanescens15452_01780, Pchrysogenum19737_02036, Pdaleae16125_08785, Pexpansum35385_06539, Pherquei20771_06675, Pherquei20771_09494, Pherquei29812_13077, Plapatayae16267_07353, Plividum13676_06261, Pmanginii31320_09916, Ppasqualense35674_08758, Ppasqualense35674_11999, Psolitum12_02813, Psolitum…
GO:0046914	MF	e	transition metal ion binding	1380/24606	64141/1244528	0.00128794	5	1380	0.00572416	Palfredii34128_00513, Palfredii34128_00576, Palfredii34128_02753, Palfredii34128_04676, Palfredii34128_05317, Palfredii34128_08078, Pangulare27051_00033, Pangulare27051_01131, Pangulare27051_01153, Pangulare27051_01261, Pangulare27051_01308, Pangulare27051_03422, Pangulare27051_04822, Pangulare27051_05087, Pangulare27051_05167, Pangulare27051_05963, Pangulare27051_06302, Pangulare27051_07491, Pan…
GO:0004523	MF	e	RNA-DNA hybrid ribonuclease activity	26/24606	682/1244528	0.00206796	8	26	0.00870722	Patrosanguineum34669_08174, Paurantiogriseum35659_02056, Pbrevicompactum35675_03631, PcamembertiFM013_12320, Pcanescens15449_02940, Pcanescens15450_09476, Pcanescens15452_03026, Pcapsulatum21917_00886, Pcapsulatum21917_09812, Pcitrinum23319_08434, Pconcentricum3081_11100, Pcrustosum35664_01658, Pcrustosum35664_04298, Pfrequentans35679_05100, Pherquei20771_06384, Plapatayae16267_02669, Pmacroscler…
GO:0016705	MF	e	oxidoreductase activity, acting on paired donors, with incorporation or reduction of molecular oxygen	338/24606	14520/1244528	0.00297496	3	338	0.0121202	Palfredii34128_04676, Pangulare27051_01261, Pangulare27051_02242, Pangulare27051_13205, Pangulare30069_00895, Pangulare30069_01967, Pangulare30069_08425, Pantarcticum31339_00004, Pantarcticum31339_00196, Pantarcticum31339_00893, Pantarcticum31339_01899, Pantarcticum31339_02507, Pantarcticum31339_08369, Pantarcticum31339_09145, Pantarcticum31339_09805, Pargentinense30761_05224, Pargentinense30761_…
GO:0046906	MF	e	tetrapyrrole binding	320/24606	13696/1244528	0.00303079	3	320	0.0121785	Palfredii34128_04676, Pangulare27051_00069, Pangulare27051_01261, Pangulare27051_02254, Pangulare27051_13205, Pangulare30069_00895, Pangulare30069_01967, Pangulare30069_05122, Pantarcticum31339_00004, Pantarcticum31339_00196, Pantarcticum31339_00893, Pantarcticum31339_01899, Pantarcticum31339_02507, Pantarcticum31339_08369, Pantarcticum31339_09145, Pantarcticum31339_09805, Pargentinense30761_0020…
GO:0020037	MF	e	heme binding	320/24606	13696/1244528	0.00303079	4	320	0.0121785	Palfredii34128_04676, Pangulare27051_00069, Pangulare27051_01261, Pangulare27051_02254, Pangulare27051_13205, Pangulare30069_00895, Pangulare30069_01967, Pangulare30069_05122, Pantarcticum31339_00004, Pantarcticum31339_00196, Pantarcticum31339_00893, Pantarcticum31339_01899, Pantarcticum31339_02507, Pantarcticum31339_08369, Pantarcticum31339_09145, Pantarcticum31339_09805, Pargentinense30761_0020…
GO:0004497	MF	e	monooxygenase activity	339/24606	14685/1244528	0.00459395	3	339	0.0159161	Palfredii34128_04676, Pangulare27051_01261, Pangulare27051_02242, Pangulare27051_13205, Pangulare30069_00895, Pangulare30069_01967, Pantarcticum31339_00004, Pantarcticum31339_00196, Pantarcticum31339_00893, Pantarcticum31339_01899, Pantarcticum31339_02507, Pantarcticum31339_08369, Pantarcticum31339_09145, Pantarcticum31339_09805, Pargentinense30761_05224, Pargentinense30761_09036, Pargentinense30…
GO:0003700	MF	e	DNA-binding transcription factor activity	642/24606	29239/1244528	0.00738662	2	642	0.02481	Palfredii34128_00576, Palfredii34128_02753, Palfredii34128_05317, Pangulare27051_01308, Pangulare27051_03422, Pangulare27051_07491, Pangulare27051_07777, Pangulare27051_08943, Pangulare27051_08964, Pangulare27051_09214, Pangulare27051_09390, Pangulare27051_09409, Pangulare27051_10374, Pangulare27051_13243, Pangulare27051_13251, Pangulare30069_01031, Pangulare30069_01281, Pangulare30069_02683, Pan…
Table S8: GO purification in orthogroups from the shell genome. A representative for each orthogroup was choosen for the analysis.
GO	NS	purification	name	ratio_in_study	ratio_in_pop	p_uncorrected	depth	study_count	p_fdr_bh	study_items
GO:0008150	BP	p	biological_process	3687/24606	298459/1244528	3.01593e-270	0	3687	4.40627e-267	Palfredii34128_00085, Palfredii34128_00230, Palfredii34128_00513, Palfredii34128_00576, Palfredii34128_01051, Palfredii34128_02078, Palfredii34128_02548, Palfredii34128_02753, Palfredii34128_02890, Palfredii34128_02962, Palfredii34128_03631, Palfredii34128_03655, Palfredii34128_03903, Palfredii34128_04088, Palfredii34128_04378, Palfredii34128_05317, Palfredii34128_05734, Palfredii34128_06520, Pal…
GO:0009987	BP	p	cellular process	2630/24606	227442/1244528	5.35594e-241	1	2630	3.91251e-238	Palfredii34128_00085, Palfredii34128_00230, Palfredii34128_00513, Palfredii34128_01051, Palfredii34128_02890, Palfredii34128_02962, Palfredii34128_03631, Palfredii34128_03903, Palfredii34128_04088, Palfredii34128_04378, Palfredii34128_05734, Palfredii34128_06520, Palfredii34128_07278, Palfredii34128_08278, Palfredii34128_08306, Palfredii34128_08517, Palfredii34128_09843, Pangulare27051_01131, Pan…
GO:0005575	CC	p	cellular_component	963/24606	115489/1244528	1.04887e-234	0	963	3.13613e-232	Palfredii34128_00230, Palfredii34128_01051, Palfredii34128_02548, Palfredii34128_02962, Palfredii34128_02965, Palfredii34128_04088, Palfredii34128_07278, Palfredii34128_08278, Palfredii34128_08306, Palfredii34128_08517, Pangulare27051_02037, Pangulare27051_03261, Pangulare27051_06309, Pangulare27051_06407, Pangulare27051_06761, Pangulare27051_07398, Pangulare27051_08008, Pangulare27051_08197, Pan…
GO:0003824	MF	p	catalytic activity	3258/24606	251798/1244528	1.58032e-184	1	3258	6.95341e-182	Palfredii34128_00085, Palfredii34128_02548, Palfredii34128_02890, Palfredii34128_03369, Palfredii34128_03631, Palfredii34128_03655, Palfredii34128_03893, Palfredii34128_04088, Palfredii34128_04378, Palfredii34128_04421, Palfredii34128_04525, Palfredii34128_04676, Palfredii34128_05136, Palfredii34128_05378, Palfredii34128_05502, Palfredii34128_05584, Palfredii34128_06430, Palfredii34128_07278, Pal…
GO:0005488	MF	p	binding	3160/24606	243252/1244528	3.30164e-174	1	3160	9.68482e-172	Palfredii34128_00085, Palfredii34128_00513, Palfredii34128_00553, Palfredii34128_00576, Palfredii34128_01464, Palfredii34128_02753, Palfredii34128_02967, Palfredii34128_03369, Palfredii34128_03631, Palfredii34128_04345, Palfredii34128_04378, Palfredii34128_04676, Palfredii34128_05317, Palfredii34128_06549, Palfredii34128_07278, Palfredii34128_08078, Palfredii34128_09843, Pangulare27051_00033, Pan…
GO:0110165	CC	p	cellular anatomical entity	867/24606	92537/1244528	6.01936e-150	1	867	8.99894e-148	Palfredii34128_00230, Palfredii34128_01051, Palfredii34128_02548, Palfredii34128_02965, Palfredii34128_08278, Palfredii34128_08306, Palfredii34128_08517, Pangulare27051_02037, Pangulare27051_03261, Pangulare27051_06309, Pangulare27051_06407, Pangulare27051_06761, Pangulare27051_07398, Pangulare27051_08008, Pangulare27051_08197, Pangulare27051_08432, Pangulare27051_09603, Pangulare27051_10202, Pan…
GO:0008152	BP	p	metabolic process	2047/24606	166942/1244528	5.53542e-140	1	2047	2.69575e-137	Palfredii34128_00085, Palfredii34128_00230, Palfredii34128_00513, Palfredii34128_02078, Palfredii34128_02548, Palfredii34128_02890, Palfredii34128_02962, Palfredii34128_03631, Palfredii34128_03655, Palfredii34128_04088, Palfredii34128_04378, Palfredii34128_07278, Palfredii34128_08306, Palfredii34128_09843, Palfredii34128_10067, Pangulare27051_01131, Pangulare27051_01139, Pangulare27051_01153, Pan…
GO:0071704	BP	p	organic substance metabolic process	1832/24606	151241/1244528	8.72893e-131	2	1832	3.18824e-128	Palfredii34128_00085, Palfredii34128_00230, Palfredii34128_00513, Palfredii34128_02078, Palfredii34128_02548, Palfredii34128_02890, Palfredii34128_02962, Palfredii34128_03631, Palfredii34128_03655, Palfredii34128_04088, Palfredii34128_04378, Palfredii34128_07278, Palfredii34128_08306, Palfredii34128_09843, Palfredii34128_10067, Pangulare27051_01131, Pangulare27051_01139, Pangulare27051_01153, Pan…
GO:0035639	MF	p	purine ribonucleoside triphosphate binding	432/24606	55511/1244528	5.73487e-122	4	432	1.26167e-119	Palfredii34128_00085, Palfredii34128_07278, Palfredii34128_09843, Pangulare27051_03738, Pangulare27051_09111, Pangulare27051_09603, Pangulare30069_01822, Pangulare30069_02347, Pangulare30069_03421, Pangulare30069_03890, Pangulare30069_05993, Pangulare30069_06698, Pangulare30069_07773, Pangulare30069_10871, Pangulare30069_11366, Pangulare30069_12161, Pangulare30069_12502, Pantarcticum31339_02961, …
GO:0017076	MF	p	purine nucleotide binding	463/24606	57143/1244528	5.69334e-118	5	463	1.00203e-115	Palfredii34128_00085, Palfredii34128_07278, Palfredii34128_09843, Pangulare27051_03738, Pangulare27051_09111, Pangulare27051_09603, Pangulare30069_01822, Pangulare30069_02347, Pangulare30069_03421, Pangulare30069_03890, Pangulare30069_05993, Pangulare30069_06698, Pangulare30069_07773, Pangulare30069_10871, Pangulare30069_11366, Pangulare30069_12161, Pangulare30069_12502, Pantarcticum31339_02961, …
GO:0032555	MF	p	purine ribonucleotide binding	460/24606	56702/1244528	8.5704e-117	6	460	1.25699e-114	Palfredii34128_00085, Palfredii34128_07278, Palfredii34128_09843, Pangulare27051_03738, Pangulare27051_09111, Pangulare27051_09603, Pangulare30069_01822, Pangulare30069_02347, Pangulare30069_03421, Pangulare30069_03890, Pangulare30069_05993, Pangulare30069_06698, Pangulare30069_07773, Pangulare30069_10871, Pangulare30069_11366, Pangulare30069_12161, Pangulare30069_12502, Pantarcticum31339_02961, …
GO:0032553	MF	p	ribonucleotide binding	497/24606	59128/1244528	4.59165e-115	5	497	5.77236e-113	Palfredii34128_00085, Palfredii34128_07278, Palfredii34128_09843, Pangulare27051_03738, Pangulare27051_09111, Pangulare27051_09603, Pangulare30069_00927, Pangulare30069_01822, Pangulare30069_02347, Pangulare30069_03421, Pangulare30069_03890, Pangulare30069_05993, Pangulare30069_06698, Pangulare30069_07773, Pangulare30069_10871, Pangulare30069_11366, Pangulare30069_12161, Pangulare30069_12502, Pan…
GO:0044237	BP	p	cellular metabolic process	1443/24606	122733/1244528	9.66838e-115	2	1443	2.8251e-112	Palfredii34128_00085, Palfredii34128_00230, Palfredii34128_00513, Palfredii34128_02890, Palfredii34128_02962, Palfredii34128_03631, Palfredii34128_04088, Palfredii34128_04378, Palfredii34128_08306, Palfredii34128_09843, Pangulare27051_01131, Pangulare27051_01139, Pangulare27051_01153, Pangulare27051_01308, Pangulare27051_01767, Pangulare27051_03225, Pangulare27051_03738, Pangulare27051_04822, Pan…
GO:0032991	CC	p	protein-containing complex	115/24606	27432/1244528	4.57911e-113	1	115	4.56385e-111	Palfredii34128_00230, Palfredii34128_02962, Palfredii34128_04088, Palfredii34128_07278, Pangulare27051_03261, Pangulare27051_08008, Pangulare27051_09902, Pangulare30069_08261, Pargentinense30761_03829, Patrosanguineum20685_07553, Patrosanguineum31632_03177, Patrosanguineum31632_10235, Patrosanguineum31632_10844, Patrosanguineum34669_04638, Pbovifimosum22155_05257, Pbrevicompactum35675_05195, Pcan…
GO:0044238	BP	p	primary metabolic process	1676/24606	136847/1244528	7.13149e-113	2	1676	1.73652e-110	Palfredii34128_00085, Palfredii34128_00230, Palfredii34128_00513, Palfredii34128_02078, Palfredii34128_02548, Palfredii34128_02890, Palfredii34128_02962, Palfredii34128_03655, Palfredii34128_04088, Palfredii34128_04378, Palfredii34128_07278, Palfredii34128_08306, Palfredii34128_09843, Palfredii34128_10067, Pangulare27051_01131, Pangulare27051_01139, Pangulare27051_01153, Pangulare27051_01308, Pan…
GO:0097367	MF	p	carbohydrate derivative binding	519/24606	59812/1244528	3.48583e-110	2	519	3.83441e-108	Palfredii34128_00085, Palfredii34128_07278, Palfredii34128_09843, Pangulare27051_03738, Pangulare27051_09111, Pangulare27051_09603, Pangulare30069_00927, Pangulare30069_01822, Pangulare30069_02347, Pangulare30069_03421, Pangulare30069_03890, Pangulare30069_05993, Pangulare30069_06698, Pangulare30069_07773, Pangulare30069_10871, Pangulare30069_11366, Pangulare30069_12161, Pangulare30069_12502, Pan…
GO:0036094	MF	p	small molecule binding	982/24606	90546/1244528	1.0168e-104	2	982	9.94204e-103	Palfredii34128_00085, Palfredii34128_03369, Palfredii34128_03631, Palfredii34128_04345, Palfredii34128_07278, Palfredii34128_09843, Pangulare27051_00162, Pangulare27051_00195, Pangulare27051_02242, Pangulare27051_03738, Pangulare27051_04979, Pangulare27051_08302, Pangulare27051_09111, Pangulare27051_09603, Pangulare27051_10388, Pangulare27051_12154, Pangulare27051_13132, Pangulare27051_13298, Pan…
GO:0043168	MF	p	anion binding	885/24606	83423/1244528	8.07938e-102	3	885	7.10985e-100	Palfredii34128_00085, Palfredii34128_03369, Palfredii34128_03631, Palfredii34128_07278, Palfredii34128_09843, Pangulare27051_00162, Pangulare27051_00195, Pangulare27051_02242, Pangulare27051_03738, Pangulare27051_04979, Pangulare27051_08302, Pangulare27051_09111, Pangulare27051_09603, Pangulare27051_10388, Pangulare27051_12154, Pangulare27051_13132, Pangulare27051_13298, Pangulare30069_00397, Pan…
GO:0000166	MF	p	nucleotide binding	896/24606	83445/1244528	9.04269e-99	4	896	6.63131e-97	Palfredii34128_00085, Palfredii34128_03369, Palfredii34128_04345, Palfredii34128_07278, Palfredii34128_09843, Pangulare27051_00162, Pangulare27051_00195, Pangulare27051_02242, Pangulare27051_03738, Pangulare27051_04979, Pangulare27051_08302, Pangulare27051_09111, Pangulare27051_09603, Pangulare27051_12154, Pangulare27051_13132, Pangulare27051_13298, Pangulare30069_00390, Pangulare30069_00397, Pan…
GO:1901265	MF	p	nucleoside phosphate binding	896/24606	83445/1244528	9.04269e-99	3	896	6.63131e-97	Palfredii34128_00085, Palfredii34128_03369, Palfredii34128_04345, Palfredii34128_07278, Palfredii34128_09843, Pangulare27051_00162, Pangulare27051_00195, Pangulare27051_02242, Pangulare27051_03738, Pangulare27051_04979, Pangulare27051_08302, Pangulare27051_09111, Pangulare27051_09603, Pangulare27051_12154, Pangulare27051_13132, Pangulare27051_13298, Pangulare30069_00390, Pangulare30069_00397, Pan…
GO:0097159	MF	p	organic cyclic compound binding	2135/24606	159750/1244528	1.83831e-95	2	2135	1.15551e-93	Palfredii34128_00085, Palfredii34128_00513, Palfredii34128_01464, Palfredii34128_03369, Palfredii34128_03631, Palfredii34128_04345, Palfredii34128_04378, Palfredii34128_04676, Palfredii34128_06549, Palfredii34128_07278, Palfredii34128_08078, Palfredii34128_09843, Pangulare27051_00069, Pangulare27051_00162, Pangulare27051_00195, Pangulare27051_01131, Pangulare27051_01139, Pangulare27051_01153, Pan…
GO:1901363	MF	p	heterocyclic compound binding	2135/24606	159750/1244528	1.83831e-95	2	2135	1.15551e-93	Palfredii34128_00085, Palfredii34128_00513, Palfredii34128_01464, Palfredii34128_03369, Palfredii34128_03631, Palfredii34128_04345, Palfredii34128_04378, Palfredii34128_04676, Palfredii34128_06549, Palfredii34128_07278, Palfredii34128_08078, Palfredii34128_09843, Pangulare27051_00069, Pangulare27051_00162, Pangulare27051_00195, Pangulare27051_01131, Pangulare27051_01139, Pangulare27051_01153, Pan…
GO:0006807	BP	p	nitrogen compound metabolic process	1396/24606	114430/1244528	2.41827e-94	2	1396	5.04728e-92	Palfredii34128_00085, Palfredii34128_00230, Palfredii34128_00513, Palfredii34128_02890, Palfredii34128_02962, Palfredii34128_03655, Palfredii34128_04088, Palfredii34128_04378, Palfredii34128_08306, Palfredii34128_09843, Pangulare27051_01131, Pangulare27051_01139, Pangulare27051_01153, Pangulare27051_01308, Pangulare27051_01767, Pangulare27051_03225, Pangulare27051_03738, Pangulare27051_04822, Pan…
GO:0005524	MF	p	ATP binding	393/24606	47225/1244528	4.95353e-93	8	393	2.90607e-91	Palfredii34128_00085, Palfredii34128_07278, Palfredii34128_09843, Pangulare27051_03738, Pangulare27051_09111, Pangulare27051_09603, Pangulare30069_01822, Pangulare30069_02347, Pangulare30069_03421, Pangulare30069_03890, Pangulare30069_05993, Pangulare30069_06698, Pangulare30069_07773, Pangulare30069_10871, Pangulare30069_11366, Pangulare30069_12161, Pangulare30069_12502, Pantarcticum31339_02961, …
GO:0043226	CC	p	organelle	99/24606	22498/1244528	1.30739e-89	2	99	7.81819e-88	Palfredii34128_08306, Pangulare27051_03261, Pangulare27051_08008, Pangulare30069_03053, Pantarcticum31339_10909, Patrosanguineum31633_03991, Patrosanguineum34669_04638, Paurantiogriseum35659_10823, Pbovifimosum22155_05283, Pbovifimosum22155_08029, Pbrevicompactum35665_09212, Pbrevicompactum35665_10910, Pbrevicompactum35665_11308, Pbrevicompactum35675_10771, PcamembertiFM013_04475, Pcanescens15451…
GO:0043229	CC	p	intracellular organelle	99/24606	22498/1244528	1.30739e-89	3	99	7.81819e-88	Palfredii34128_08306, Pangulare27051_03261, Pangulare27051_08008, Pangulare30069_03053, Pantarcticum31339_10909, Patrosanguineum31633_03991, Patrosanguineum34669_04638, Paurantiogriseum35659_10823, Pbovifimosum22155_05283, Pbovifimosum22155_08029, Pbrevicompactum35665_09212, Pbrevicompactum35665_10910, Pbrevicompactum35665_11308, Pbrevicompactum35675_10771, PcamembertiFM013_04475, Pcanescens15451…
GO:0030554	MF	p	adenyl nucleotide binding	421/24606	48519/1244528	3.99554e-89	6	421	2.19755e-87	Palfredii34128_00085, Palfredii34128_07278, Palfredii34128_09843, Pangulare27051_03738, Pangulare27051_09111, Pangulare27051_09603, Pangulare30069_01822, Pangulare30069_02347, Pangulare30069_03421, Pangulare30069_03890, Pangulare30069_05993, Pangulare30069_06698, Pangulare30069_07773, Pangulare30069_10871, Pangulare30069_11366, Pangulare30069_12161, Pangulare30069_12502, Pantarcticum31339_02961, …
GO:0032559	MF	p	adenyl ribonucleotide binding	421/24606	48416/1244528	1.42144e-88	7	421	7.35804e-87	Palfredii34128_00085, Palfredii34128_07278, Palfredii34128_09843, Pangulare27051_03738, Pangulare27051_09111, Pangulare27051_09603, Pangulare30069_01822, Pangulare30069_02347, Pangulare30069_03421, Pangulare30069_03890, Pangulare30069_05993, Pangulare30069_06698, Pangulare30069_07773, Pangulare30069_10871, Pangulare30069_11366, Pangulare30069_12161, Pangulare30069_12502, Pantarcticum31339_02961, …
GO:1901564	BP	p	organonitrogen compound metabolic process	669/24606	65798/1244528	3.00343e-88	3	669	5.48502e-86	Palfredii34128_00085, Palfredii34128_00230, Palfredii34128_02890, Palfredii34128_02962, Palfredii34128_03655, Palfredii34128_08306, Palfredii34128_09843, Pangulare27051_03225, Pangulare27051_03738, Pangulare27051_06848, Pangulare27051_07396, Pangulare27051_10388, Pangulare30069_00024, Pangulare30069_01822, Pangulare30069_02347, Pangulare30069_03053, Pangulare30069_03421, Pangulare30069_03890, Pan…
GO:0005515	MF	p	protein binding	452/24606	49089/1244528	7.97043e-81	2	452	3.89666e-79	Palfredii34128_00553, Palfredii34128_02967, Palfredii34128_06549, Pangulare27051_05952, Pangulare27051_07396, Pangulare27051_07408, Pangulare27051_09375, Pangulare27051_10491, Pangulare27051_10877, Pangulare30069_01634, Pangulare30069_06749, Pangulare30069_08116, Pangulare30069_09309, Pangulare30069_13531, Pangulare30069_13613, Pantarcticum31339_01423, Pantarcticum31339_02507, Pantarcticum31339_0…
GO:0043170	BP	p	macromolecule metabolic process	1135/24606	94426/1244528	5.74561e-81	3	1135	9.32704e-79	Palfredii34128_00085, Palfredii34128_00230, Palfredii34128_00513, Palfredii34128_02962, Palfredii34128_03655, Palfredii34128_04088, Palfredii34128_04378, Palfredii34128_08306, Palfredii34128_09843, Pangulare27051_01131, Pangulare27051_01153, Pangulare27051_01308, Pangulare27051_01767, Pangulare27051_03225, Pangulare27051_03738, Pangulare27051_04822, Pangulare27051_05085, Pangulare27051_05087, Pan…
GO:0051179	BP	p	localization	1109/24606	89794/1244528	4.29264e-70	1	1109	6.27155e-68	Palfredii34128_01051, Palfredii34128_03903, Palfredii34128_05734, Palfredii34128_08278, Palfredii34128_08517, Pangulare27051_01357, Pangulare27051_02037, Pangulare27051_03861, Pangulare27051_04226, Pangulare27051_04396, Pangulare27051_06299, Pangulare27051_06309, Pangulare27051_06407, Pangulare27051_06761, Pangulare27051_07398, Pangulare27051_08197, Pangulare27051_08432, Pangulare27051_08793, Pan…
GO:0016787	MF	p	hydrolase activity	833/24606	72027/1244528	4.90815e-69	2	833	2.27325e-67	Palfredii34128_02548, Palfredii34128_03655, Palfredii34128_04088, Palfredii34128_05136, Palfredii34128_05502, Pangulare27051_01139, Pangulare27051_03225, Pangulare27051_03925, Pangulare27051_04645, Pangulare27051_05023, Pangulare27051_05889, Pangulare27051_06246, Pangulare27051_07233, Pangulare27051_07551, Pangulare27051_11789, Pangulare30069_00024, Pangulare30069_00153, Pangulare30069_02670, Pan…
GO:0051234	BP	p	establishment of localization	1103/24606	88556/1244528	5.02111e-67	2	1103	6.66895e-65	Palfredii34128_01051, Palfredii34128_03903, Palfredii34128_05734, Palfredii34128_08278, Palfredii34128_08517, Pangulare27051_01357, Pangulare27051_02037, Pangulare27051_03861, Pangulare27051_04226, Pangulare27051_04396, Pangulare27051_06299, Pangulare27051_06309, Pangulare27051_06407, Pangulare27051_06761, Pangulare27051_07398, Pangulare27051_08197, Pangulare27051_08432, Pangulare27051_08793, Pan…
GO:0006810	BP	p	transport	1102/24606	88273/1244528	2.87602e-66	3	1102	3.50155e-64	Palfredii34128_01051, Palfredii34128_03903, Palfredii34128_05734, Palfredii34128_08278, Palfredii34128_08517, Pangulare27051_01357, Pangulare27051_02037, Pangulare27051_03861, Pangulare27051_04226, Pangulare27051_04396, Pangulare27051_06299, Pangulare27051_06309, Pangulare27051_06407, Pangulare27051_06761, Pangulare27051_07398, Pangulare27051_08197, Pangulare27051_08432, Pangulare27051_08793, Pan…
GO:0016740	MF	p	transferase activity	620/24606	57278/1244528	1.15562e-65	2	620	5.08474e-64	Palfredii34128_00085, Palfredii34128_03893, Palfredii34128_04378, Palfredii34128_07278, Palfredii34128_09843, Pangulare27051_00216, Pangulare27051_03738, Pangulare27051_04041, Pangulare27051_05414, Pangulare27051_07001, Pangulare27051_11865, Pangulare27051_11936, Pangulare27051_12552, Pangulare30069_00207, Pangulare30069_01822, Pangulare30069_02347, Pangulare30069_03421, Pangulare30069_03780, Pan…
GO:0019538	BP	p	protein metabolic process	404/24606	41717/1244528	6.75609e-62	4	404	7.59281e-60	Palfredii34128_00085, Palfredii34128_00230, Palfredii34128_02962, Palfredii34128_03655, Palfredii34128_08306, Palfredii34128_09843, Pangulare27051_03225, Pangulare27051_03738, Pangulare30069_01822, Pangulare30069_02347, Pangulare30069_03053, Pangulare30069_03421, Pangulare30069_03890, Pangulare30069_05993, Pangulare30069_06698, Pangulare30069_07773, Pangulare30069_10858, Pangulare30069_10871, Pan…
GO:0044267	BP	p	cellular protein metabolic process	292/24606	32412/1244528	1.42205e-55	5	292	1.48401e-53	Palfredii34128_00085, Palfredii34128_00230, Palfredii34128_02962, Palfredii34128_08306, Palfredii34128_09843, Pangulare27051_03225, Pangulare27051_03738, Pangulare30069_01822, Pangulare30069_02347, Pangulare30069_03053, Pangulare30069_03421, Pangulare30069_03890, Pangulare30069_05993, Pangulare30069_06698, Pangulare30069_07773, Pangulare30069_10871, Pangulare30069_11366, Pantarcticum31339_02961, …
GO:0003723	MF	p	RNA binding	38/24606	11241/1244528	2.06018e-53	4	38	8.63312e-52	Palfredii34128_04378, Patrosanguineum20685_07573, Pbovifimosum22155_00770, Pbovifimosum22155_02943, Pbovifimosum22155_05283, Pbrevicompactum35673_09075, Pbrevicompactum35673_11392, PcamembertiFM013_07499, Pcanescens18980_01936, Pcanariense26290_00577, Pcapsulatum21917_07799, Pcitrinum23319_02173, Pcosmopolitanum29677_11448, Pdaleae16125_00306, Pdesertorum17660_10925, PdigitatumPdW03_01668, Pfimor…
GO:0043167	MF	p	ion binding	2308/24606	154416/1244528	1.61186e-51	2	2308	6.44743e-50	Palfredii34128_00085, Palfredii34128_00513, Palfredii34128_00576, Palfredii34128_02753, Palfredii34128_03369, Palfredii34128_03631, Palfredii34128_04676, Palfredii34128_05317, Palfredii34128_07278, Palfredii34128_08078, Palfredii34128_09843, Pangulare27051_00033, Pangulare27051_00162, Pangulare27051_00195, Pangulare27051_01131, Pangulare27051_01153, Pangulare27051_01261, Pangulare27051_01308, Pan…
GO:1901566	BP	p	organonitrogen compound biosynthetic process	122/24606	18685/1244528	9.31925e-52	4	122	9.07695e-50	Palfredii34128_08306, Pangulare30069_03053, Pangulare30069_11495, Pantarcticum31339_03260, Pantarcticum31339_03261, Pantarcticum31339_10909, Pargentinense30761_07402, Patrosanguineum20685_02801, Patrosanguineum34669_02320, Patrosanguineum34669_05753, Paurantiogriseum35659_10823, Pbovifimosum22155_00065, Pbovifimosum22155_03748, Pbovifimosum22155_05257, Pbovifimosum22155_05283, Pbovifimosum22155_0…
GO:0043231	CC	p	intracellular membrane-bounded organelle	36/24606	10103/1244528	1.08588e-46	4	36	4.63825e-45	Patrosanguineum31633_03991, Pbrevicompactum35665_09212, Pbrevicompactum35675_10771, Pcanescens15451_01354, Pcanescens15452_10779, PcapsulatumATCC48735_12099, Pchermesinum19713_08972, Pcitrinum23319_11450, Pcrustosum35664_00840, Pdesertorum17660_02626, Pdesertorum17660_07627, Pdiatomitis30728_03358, Pdiatomitis30728_04806, Pdiatomitis30728_05570, Pexpansum35385_11578, Pfreii34325_02806, Pfrequenta…
GO:0043227	CC	p	membrane-bounded organelle	36/24606	10103/1244528	1.08588e-46	3	36	4.63825e-45	Patrosanguineum31633_03991, Pbrevicompactum35665_09212, Pbrevicompactum35675_10771, Pcanescens15451_01354, Pcanescens15452_10779, PcapsulatumATCC48735_12099, Pchermesinum19713_08972, Pcitrinum23319_11450, Pcrustosum35664_00840, Pdesertorum17660_02626, Pdesertorum17660_07627, Pdiatomitis30728_03358, Pdiatomitis30728_04806, Pdiatomitis30728_05570, Pexpansum35385_11578, Pfreii34325_02806, Pfrequenta…
GO:0034641	BP	p	cellular nitrogen compound metabolic process	957/24606	73565/1244528	5.39657e-47	3	957	4.92774e-45	Palfredii34128_00230, Palfredii34128_00513, Palfredii34128_02890, Palfredii34128_02962, Palfredii34128_04088, Palfredii34128_04378, Palfredii34128_08306, Pangulare27051_01131, Pangulare27051_01139, Pangulare27051_01153, Pangulare27051_01308, Pangulare27051_01767, Pangulare27051_04822, Pangulare27051_05085, Pangulare27051_05087, Pangulare27051_05167, Pangulare27051_05963, Pangulare27051_06246, Pan…
GO:0043232	CC	p	intracellular non-membrane-bounded organelle	63/24606	12497/1244528	5.53425e-45	4	63	1.8386e-43	Palfredii34128_08306, Pangulare27051_03261, Pangulare27051_08008, Pangulare30069_03053, Pantarcticum31339_10909, Patrosanguineum34669_04638, Paurantiogriseum35659_10823, Pbovifimosum22155_05283, Pbovifimosum22155_08029, Pbrevicompactum35665_10910, Pbrevicompactum35665_11308, PcamembertiFM013_04475, Pcanescens15452_04345, Pcanescens18980_11646, Pcanariense26290_02390, Pcapsulatum21917_00927, Pcaps…
GO:0043228	CC	p	non-membrane-bounded organelle	63/24606	12497/1244528	5.53425e-45	3	63	1.8386e-43	Palfredii34128_08306, Pangulare27051_03261, Pangulare27051_08008, Pangulare30069_03053, Pantarcticum31339_10909, Patrosanguineum34669_04638, Paurantiogriseum35659_10823, Pbovifimosum22155_05283, Pbovifimosum22155_08029, Pbrevicompactum35665_10910, Pbrevicompactum35665_11308, PcamembertiFM013_04475, Pcanescens15452_04345, Pcanescens18980_11646, Pcanariense26290_02390, Pcapsulatum21917_00927, Pcaps…
GO:0044260	BP	p	cellular macromolecule metabolic process	936/24606	71295/1244528	6.33291e-44	4	936	5.44258e-42	Palfredii34128_00085, Palfredii34128_00230, Palfredii34128_00513, Palfredii34128_02962, Palfredii34128_08306, Palfredii34128_09843, Pangulare27051_01131, Pangulare27051_01153, Pangulare27051_01308, Pangulare27051_03225, Pangulare27051_03738, Pangulare27051_04822, Pangulare27051_05085, Pangulare27051_05087, Pangulare27051_05167, Pangulare27051_05963, Pangulare27051_06302, Pangulare27051_08964, Pan…
GO:0051641	BP	p	cellular localization	21/24606	8010/1244528	2.18086e-43	2	21	1.77013e-41	Pcanescens15451_04268, Pcanescens19259_01486, PcapsulatumATCC48735_03701, Pcataractarum29864_09359, Pcitrinum23319_01159, Pdiatomitis30728_05203, Pherquei29812_09403, Phordei12815_04548, Plagena129212_10340, Plapatayae16267_03810, Plapatayae16267_06342, Plongicatenatum33135_07414, Pmalachiteum17514_05542, Ppasqualense35674_01565, Ppasqualense35674_05382, Ppsychrosexuale29551_09352, Pcfspinulosum1…
GO:0033036	BP	p	macromolecule localization	7/24606	6143/1244528	8.64734e-43	2	7	6.31689e-41	Pcanescens15451_04268, Plagena129212_10340, Plongicatenatum33135_07414, Ppasqualense35674_01565, Ppasqualense35674_05382, Ppsychrosexuale29551_09352, Pviridicatum34249_07336
GO:0008104	BP	p	protein localization	7/24606	6143/1244528	8.64734e-43	3	7	6.31689e-41	Pcanescens15451_04268, Plagena129212_10340, Plongicatenatum33135_07414, Ppasqualense35674_01565, Ppasqualense35674_05382, Ppsychrosexuale29551_09352, Pviridicatum34249_07336
GO:0071702	BP	p	organic substance transport	13/24606	6915/1244528	1.71948e-42	4	13	1.19627e-40	Palfredii34128_08278, Pbrevicompactum35673_11137, Pcanescens15451_04268, Pcataractarum29864_09359, Plagena129212_10340, Plongicatenatum33135_07414, Pparadoxum22861_03680, Ppasqualense35674_01565, Ppsychrosexuale29551_09352, Pcanescens13549_12479, Pviridicatum34249_00238, Pviridicatum34249_07336, Pwaksmanii27052_11643
GO:0016043	BP	p	cellular component organization	50/24606	10844/1244528	3.9469e-42	3	50	2.6211e-40	Palfredii34128_06520, Pangulare30069_12122, Pantarcticum31339_06350, Patrosanguineum20685_00646, Patrosanguineum20685_07553, Patrosanguineum31632_04597, Patrosanguineum34669_07885, Pbrevicompactum35665_03271, Pbrevicompactum35673_05596, Pbrevicompactum35675_05195, Pbrevicompactum35675_10771, Pcanescens15450_06797, Pcanescens15450_09487, Pcanescens15451_01683, Pcanescens15451_09141, Pcanescens1545…
GO:0045184	BP	p	establishment of protein localization	7/24606	6039/1244528	5.05059e-42	4	7	3.20822e-40	Pcanescens15451_04268, Plagena129212_10340, Plongicatenatum33135_07414, Ppasqualense35674_01565, Ppasqualense35674_05382, Ppsychrosexuale29551_09352, Pviridicatum34249_07336
GO:0016817	MF	p	hydrolase activity, acting on acid anhydrides	90/24606	14259/1244528	3.01655e-41	3	90	1.15416e-39	Pangulare27051_06246, Pantarcticum31339_07368, Pantarcticum31339_07527, Pargentinense30761_11026, Pargentinense30761_11523, Patrosanguineum20685_09555, Patrosanguineum31632_01538, Pbovifimosum22155_04597, Pbrevicompactum35665_05119, Pbrevicompactum35673_08281, Pbrevicompactum35673_09147, Pbrevicompactum35675_09221, Pbrevicompactum35675_11426, PcamembertiFM013_02347, PcamembertiFM013_04888, Pcanes…
GO:0140640	MF	p	catalytic activity, acting on a nucleic acid	114/24606	16193/1244528	4.781e-41	2	114	1.75303e-39	Pangulare27051_09111, Pargentinense30761_09137, Patrosanguineum20685_01350, Patrosanguineum31632_03146, Patrosanguineum31633_07560, Patrosanguineum34669_08174, Paurantiogriseum35659_02056, Pbrevicompactum35665_03271, Pbrevicompactum35665_06812, Pbrevicompactum35675_03134, Pbrevicompactum35675_03631, PcamembertiFM013_04184, PcamembertiFM013_12320, Pcanescens15449_02940, Pcanescens15449_06211, Pcan…
GO:0016020	CC	p	membrane	274/24606	28032/1244528	6.62547e-41	2	274	1.98101e-39	Palfredii34128_02548, Palfredii34128_08278, Pangulare27051_02037, Pangulare27051_12593, Pangulare30069_02650, Pangulare30069_03891, Pangulare30069_06957, Pantarcticum31339_06784, Pantarcticum31339_08347, Pantarcticum31339_09534, Pargentinense30761_03653, Pargentinense30761_07417, Pargentinense30761_08734, Pargentinense30761_09165, Pargentinense30761_11579, Patrosanguineum21472_03356, Patrosanguin…
GO:0071840	BP	p	cellular component organization or biogenesis	63/24606	11871/1244528	4.91993e-41	2	63	2.99501e-39	Palfredii34128_06520, Pangulare30069_05907, Pangulare30069_12122, Pantarcticum31339_06350, Patrosanguineum20685_00646, Patrosanguineum20685_07553, Patrosanguineum20685_08491, Patrosanguineum31632_04597, Patrosanguineum34669_07885, Pbrevicompactum35665_03271, Pbrevicompactum35673_02979, Pbrevicompactum35673_05596, Pbrevicompactum35675_05195, Pbrevicompactum35675_10771, Pcanescens15450_06797, Pcane…
GO:0015031	BP	p	protein transport	6/24606	5756/1244528	7.08564e-41	5	6	4.14085e-39	Pcanescens15451_04268, Plagena129212_10340, Plongicatenatum33135_07414, Ppasqualense35674_01565, Ppsychrosexuale29551_09352, Pviridicatum34249_07336
GO:0016818	MF	p	hydrolase activity, acting on acid anhydrides, in phosphorus-containing anhydrides	89/24606	14053/1244528	1.52335e-40	4	89	5.36219e-39	Pangulare27051_06246, Pantarcticum31339_07368, Pantarcticum31339_07527, Pargentinense30761_11026, Pargentinense30761_11523, Patrosanguineum20685_09555, Patrosanguineum31632_01538, Pbovifimosum22155_04597, Pbrevicompactum35665_05119, Pbrevicompactum35673_08281, Pbrevicompactum35673_09147, Pbrevicompactum35675_09221, PcamembertiFM013_02347, PcamembertiFM013_04888, Pcanescens15449_12927, Pcanescens1…
GO:0046907	BP	p	intracellular transport	20/24606	7520/1244528	1.77429e-40	4	20	9.97016e-39	Pcanescens15451_04268, Pcanescens19259_01486, PcapsulatumATCC48735_03701, Pcataractarum29864_09359, Pcitrinum23319_01159, Pdiatomitis30728_05203, Pherquei29812_09403, Phordei12815_04548, Plagena129212_10340, Plapatayae16267_03810, Plapatayae16267_06342, Plongicatenatum33135_07414, Pmalachiteum17514_05542, Ppasqualense35674_01565, Ppsychrosexuale29551_09352, Pcfspinulosum18751_09890, Pcanescens135…
GO:0016192	BP	p	vesicle-mediated transport	9/24606	6099/1244528	4.09932e-40	4	9	2.21819e-38	Pcataractarum29864_04746, Pcrustosum35664_11804, Pfimorum29495_07758, Pfrequentans35677_11087, Pgraminicola19332_04092, Pmaclennaniae15551_05199, Ppasqualense35674_04810, Psubrubescens31985_13422, Ptannophilum21756_10479
GO:0071705	BP	p	nitrogen compound transport	14/24606	6741/1244528	4.80441e-40	4	14	2.50687e-38	Palfredii34128_08278, Pbrevicompactum35673_11137, Pcanescens15451_04268, Plagena129212_10340, Plongicatenatum33135_07414, Pcfgriseofulvum17755_05416, Pparadoxum22861_03680, Ppasqualense35674_01565, Ppsychrosexuale29551_00544, Ppsychrosexuale29551_09352, Ppulvis33274_07568, Priverlandense135883_04914, Pviridicatum34249_00238, Pviridicatum34249_07336
GO:0140657	MF	p	ATP-dependent activity	81/24606	13138/1244528	4.00761e-39	1	81	1.35642e-37	Pangulare27051_09111, Pangulare27051_09603, Pangulare30069_12161, Pargentinense30761_09137, Patrosanguineum20685_07322, Patrosanguineum31632_03146, Pbrevicompactum35665_03271, Pbrevicompactum35665_06812, PcamembertiFM013_04184, Pcanescens15449_06211, Pcanescens15450_04574, Pcanescens15450_06797, Pcanescens15450_08046, Pcanescens15450_11294, Pcanescens15450_11838, Pcanescens15450_11839, Pcanescens…
GO:0003676	MF	p	nucleic acid binding	865/24606	65338/1244528	7.71801e-39	3	865	2.5155e-37	Palfredii34128_00513, Palfredii34128_01464, Palfredii34128_04378, Palfredii34128_06549, Palfredii34128_08078, Pangulare27051_01131, Pangulare27051_01139, Pangulare27051_01153, Pangulare27051_01308, Pangulare27051_04822, Pangulare27051_05087, Pangulare27051_05167, Pangulare27051_05963, Pangulare27051_06302, Pangulare27051_08964, Pangulare27051_09111, Pangulare27051_09214, Pangulare27051_09409, Pan…
GO:0051649	BP	p	establishment of localization in cell	23/24606	7623/1244528	1.17853e-38	3	23	5.93737e-37	Patrosanguineum21472_09408, Pcanescens15451_04268, Pcanescens19259_01486, PcapsulatumATCC48735_03701, Pcataractarum29864_09359, Pcitrinum23319_01159, Pdiatomitis30728_05203, PexpansumR19_10339, Pherquei29812_09403, Phordei12815_04548, Plagena129212_10340, Plapatayae16267_03810, Plapatayae16267_06342, Plongicatenatum33135_07414, Pmalachiteum17514_05542, Ppasqualense35674_01565, PpolonicumF7_05914,…
GO:0016462	MF	p	pyrophosphatase activity	89/24606	13641/1244528	4.51906e-38	5	89	1.42027e-36	Pangulare27051_06246, Pantarcticum31339_07368, Pantarcticum31339_07527, Pargentinense30761_11026, Pargentinense30761_11523, Patrosanguineum20685_09555, Patrosanguineum31632_01538, Pbovifimosum22155_04597, Pbrevicompactum35665_05119, Pbrevicompactum35673_08281, Pbrevicompactum35673_09147, Pbrevicompactum35675_09221, PcamembertiFM013_02347, PcamembertiFM013_04888, Pcanescens15449_12927, Pcanescens1…
GO:0017111	MF	p	nucleoside-triphosphatase activity	83/24606	13113/1244528	6.46991e-38	6	83	1.96328e-36	Pantarcticum31339_07368, Pantarcticum31339_07527, Pargentinense30761_11026, Pargentinense30761_11523, Patrosanguineum31632_01538, Pbovifimosum22155_04597, Pbrevicompactum35665_05119, Pbrevicompactum35673_08281, Pbrevicompactum35673_09147, Pbrevicompactum35675_09221, PcamembertiFM013_02347, PcamembertiFM013_04888, Pcanescens15449_12927, Pcanescens15450_07100, Pcanescens15451_06740, Pcanescens15451…
GO:0140513	CC	p	nuclear protein-containing complex	39/24606	8958/1244528	1.94723e-36	2	39	5.29293e-35	Palfredii34128_02962, Palfredii34128_07278, Pangulare27051_03261, Pangulare27051_08008, Pangulare27051_09902, Pangulare30069_08261, Patrosanguineum31632_10235, Patrosanguineum31632_10844, Patrosanguineum34669_04638, Pcanescens19259_12018, Pcanariense26290_10451, Pcapsulatum21917_04476, Pcapsulatum21917_07799, PcapsulatumATCC48735_03701, Pcataractarum29864_07929, Pchrysogenum3361_08214, Pconcentri…
GO:0006396	BP	p	RNA processing	45/24606	9442/1244528	5.55836e-36	7	45	2.70692e-34	Palfredii34128_04088, Palfredii34128_04378, Pangulare27051_01767, Pangulare27051_09902, Pargentinense30761_04983, Patrosanguineum34669_08452, Paurantiogriseum35659_09818, Pbovifimosum22155_02943, Pcanescens15449_12962, Pcanescens15451_12007, Pcanescens19259_12018, Pcanariense26290_08928, Pcanariense26290_10451, Pcapsulatum21917_07799, Pconcentricum3081_04315, Pcrustosum35664_08041, Pdaleae16125_0…
GO:0006886	BP	p	intracellular protein transport	6/24606	5137/1244528	7.72102e-36	6	6	3.63884e-34	Pcanescens15451_04268, Plagena129212_10340, Plongicatenatum33135_07414, Ppasqualense35674_01565, Ppsychrosexuale29551_09352, Pviridicatum34249_07336
GO:0031224	CC	p	intrinsic component of membrane	444/24606	37985/1244528	3.57674e-35	2	444	8.2265e-34	Palfredii34128_00230, Palfredii34128_01051, Palfredii34128_02965, Palfredii34128_08278, Palfredii34128_08517, Pangulare27051_06309, Pangulare27051_06407, Pangulare27051_06761, Pangulare27051_07398, Pangulare27051_08197, Pangulare27051_08432, Pangulare27051_09603, Pangulare27051_10202, Pangulare30069_00925, Pangulare30069_00966, Pangulare30069_01723, Pangulare30069_02719, Pangulare30069_02986, Pan…
GO:0016021	CC	p	integral component of membrane	444/24606	37985/1244528	3.57674e-35	3	444	8.2265e-34	Palfredii34128_00230, Palfredii34128_01051, Palfredii34128_02965, Palfredii34128_08278, Palfredii34128_08517, Pangulare27051_06309, Pangulare27051_06407, Pangulare27051_06761, Pangulare27051_07398, Pangulare27051_08197, Pangulare27051_08432, Pangulare27051_09603, Pangulare27051_10202, Pangulare30069_00925, Pangulare30069_00966, Pangulare30069_01723, Pangulare30069_02719, Pangulare30069_02986, Pan…
GO:0044281	BP	p	small molecule metabolic process	220/24606	22975/1244528	3.20811e-35	2	220	1.4647e-33	Palfredii34128_02890, Palfredii34128_03631, Pangulare27051_06246, Pangulare27051_06848, Pangulare27051_10388, Pangulare30069_00024, Pangulare30069_06622, Pangulare30069_09309, Pangulare30069_11416, Pangulare30069_11495, Pantarcticum31339_03260, Pantarcticum31339_03261, Pantarcticum31339_03865, Pargentinense30761_07402, Patrosanguineum20685_02801, Patrosanguineum20685_09555, Patrosanguineum20685_0…
GO:0034660	BP	p	ncRNA metabolic process	35/24606	8309/1244528	1.06482e-34	7	35	4.71425e-33	Palfredii34128_04088, Pbrevicompactum35675_03134, Pcanescens15449_06756, Pcanescens15450_00552, Pcanariense26290_08928, Pchrysogenum35668_04361, Pdaleae16125_04968, Pdaleae16125_10764, Pfrequentans35677_10145, Pherquei29812_01113, Phetheringtonii29057_06319, Phordei12815_08364, Plagena129212_04488, Plagena129212_07794, Plongicatenatum33191_08418, Plongicatenatum33191_09961, Pmaclennaniae15551_084…
GO:0043412	BP	p	macromolecule modification	246/24606	24588/1244528	2.8871e-34	4	246	1.2406e-32	Palfredii34128_00085, Palfredii34128_02962, Palfredii34128_09843, Pangulare27051_03225, Pangulare27051_03738, Pangulare30069_01822, Pangulare30069_02347, Pangulare30069_03421, Pangulare30069_03890, Pangulare30069_05907, Pangulare30069_05993, Pangulare30069_06698, Pangulare30069_07773, Pangulare30069_10871, Pangulare30069_11366, Pantarcticum31339_02961, Pantarcticum31339_11178, Pargentinense30761_…
GO:0005198	MF	p	structural molecule activity	66/24606	11002/1244528	6.8348e-34	1	66	2.00487e-32	Palfredii34128_08306, Pangulare30069_03053, Pantarcticum31339_10909, Paurantiogriseum35659_10823, Pbovifimosum22155_05257, Pbovifimosum22155_05283, Pbovifimosum22155_08029, Pbrevicompactum35665_10910, Pbrevicompactum35665_11308, PcamembertiFM013_04475, Pcanescens15449_13024, Pcanescens15452_04345, Pcanescens18980_11646, Pcanariense26290_02390, Pcapsulatum21917_00927, Pcapsulatum21917_01451, Pcaps…
GO:0016772	MF	p	transferase activity, transferring phosphorus-containing groups	256/24606	25060/1244528	2.74244e-33	3	256	7.785e-32	Palfredii34128_00085, Palfredii34128_04378, Palfredii34128_07278, Palfredii34128_09843, Pangulare27051_03738, Pangulare27051_05414, Pangulare27051_12552, Pangulare30069_01822, Pangulare30069_02347, Pangulare30069_03421, Pangulare30069_03890, Pangulare30069_05993, Pangulare30069_06698, Pangulare30069_07773, Pangulare30069_10871, Pangulare30069_11366, Pangulare30069_11495, Pantarcticum31339_02961, …
GO:0140096	MF	p	catalytic activity, acting on a protein	383/24606	33486/1244528	3.60574e-33	2	383	9.91578e-32	Palfredii34128_00085, Palfredii34128_03655, Palfredii34128_09843, Pangulare27051_03609, Pangulare27051_03738, Pangulare30069_01822, Pangulare30069_02347, Pangulare30069_03421, Pangulare30069_03890, Pangulare30069_05993, Pangulare30069_06698, Pangulare30069_07773, Pangulare30069_10858, Pangulare30069_10871, Pangulare30069_11366, Pantarcticum31339_02961, Pantarcticum31339_09379, Pantarcticum31339_1…
GO:0055085	BP	p	transmembrane transport	1062/24606	74995/1244528	8.71156e-33	4	1062	3.63645e-31	Palfredii34128_01051, Palfredii34128_03903, Palfredii34128_05734, Palfredii34128_08278, Palfredii34128_08517, Pangulare27051_01357, Pangulare27051_02037, Pangulare27051_03861, Pangulare27051_04226, Pangulare27051_04396, Pangulare27051_06299, Pangulare27051_06309, Pangulare27051_06407, Pangulare27051_06761, Pangulare27051_07398, Pangulare27051_08197, Pangulare27051_08432, Pangulare27051_08793, Pan…
GO:0019001	MF	p	guanyl nucleotide binding	42/24606	8628/1244528	2.40835e-32	6	42	6.42226e-31	Pargentinense30761_11523, Patrosanguineum31632_10499, Patrosanguineum31633_08156, Paurantiogriseum35659_12016, Pbovifimosum22155_04597, Pbrevicompactum35675_09221, PcamembertiFM013_04888, PcamembertiFM013_07930, Pcanescens15449_12927, Pcanescens15452_13516, PcapsulatumATCC48735_04531, PcapsulatumATCC48735_06094, Pcataractarum29864_05541, Pcitrinum23319_05104, Pconcentricum3081_08258, Pcrustosum35…
GO:0005634	CC	p	nucleus	26/24606	7022/1244528	4.03873e-32	5	26	8.62558e-31	Patrosanguineum31633_03991, Pbrevicompactum35665_09212, Pcanescens15451_01354, Pchermesinum19713_08972, Pcitrinum23319_11450, Pcrustosum35664_00840, Pdesertorum17660_02626, Pdesertorum17660_07627, Pdiatomitis30728_03358, Pexpansum35385_11578, Pfrequentans35677_13321, Pfrequentans35679_12458, Pgraminicola19332_08492, Phetheringtonii29057_05944, Phetheringtonii29057_09816, Plapatayae16267_07536, Pm…
GO:0032561	MF	p	guanyl ribonucleotide binding	39/24606	8289/1244528	6.05104e-32	7	39	1.5214e-30	Patrosanguineum31632_10499, Patrosanguineum31633_08156, Paurantiogriseum35659_12016, Pbovifimosum22155_04597, PcamembertiFM013_04888, PcamembertiFM013_07930, Pcanescens15449_12927, Pcanescens15452_13516, PcapsulatumATCC48735_04531, PcapsulatumATCC48735_06094, Pcataractarum29864_05541, Pcitrinum23319_05104, Pconcentricum3081_08258, Pcrustosum35664_01341, Pdiatomitis30728_06008, Phispanicum35686_02…
GO:0005525	MF	p	GTP binding	39/24606	8289/1244528	6.05104e-32	8	39	1.5214e-30	Patrosanguineum31632_10499, Patrosanguineum31633_08156, Paurantiogriseum35659_12016, Pbovifimosum22155_04597, PcamembertiFM013_04888, PcamembertiFM013_07930, Pcanescens15449_12927, Pcanescens15452_13516, PcapsulatumATCC48735_04531, PcapsulatumATCC48735_06094, Pcataractarum29864_05541, Pcitrinum23319_05104, Pconcentricum3081_08258, Pcrustosum35664_01341, Pdiatomitis30728_06008, Phispanicum35686_02…
GO:0016788	MF	p	hydrolase activity, acting on ester bonds	109/24606	14049/1244528	2.52934e-31	3	109	6.18282e-30	Palfredii34128_04088, Palfredii34128_05136, Pangulare27051_01139, Pangulare30069_12122, Patrosanguineum20685_01350, Patrosanguineum31632_05651, Patrosanguineum31633_03991, Patrosanguineum34669_07000, Patrosanguineum34669_08174, Paurantiogriseum35659_02056, Pbrevicompactum35665_10730, Pbrevicompactum35675_02913, Pbrevicompactum35675_03631, PcamembertiFM013_12320, Pcanescens15449_02940, Pcanescens1…
GO:0005215	MF	p	transporter activity	1037/24606	72911/1244528	3.40328e-31	1	1037	8.09429e-30	Palfredii34128_01051, Palfredii34128_03903, Palfredii34128_05734, Palfredii34128_08278, Palfredii34128_08517, Pangulare27051_01357, Pangulare27051_02037, Pangulare27051_03861, Pangulare27051_04226, Pangulare27051_04396, Pangulare27051_06299, Pangulare27051_06309, Pangulare27051_06407, Pangulare27051_06761, Pangulare27051_07398, Pangulare27051_08197, Pangulare27051_08432, Pangulare27051_08793, Pan…
GO:0022857	MF	p	transmembrane transporter activity	1037/24606	72703/1244528	1.20272e-30	2	1037	2.78524e-29	Palfredii34128_01051, Palfredii34128_03903, Palfredii34128_05734, Palfredii34128_08278, Palfredii34128_08517, Pangulare27051_01357, Pangulare27051_02037, Pangulare27051_03861, Pangulare27051_04226, Pangulare27051_04396, Pangulare27051_06299, Pangulare27051_06309, Pangulare27051_06407, Pangulare27051_06761, Pangulare27051_07398, Pangulare27051_08197, Pangulare27051_08432, Pangulare27051_08793, Pan…
GO:0003735	MF	p	structural constituent of ribosome	57/24606	9609/1244528	5.06305e-30	2	57	1.14243e-28	Palfredii34128_08306, Pangulare30069_03053, Pantarcticum31339_10909, Paurantiogriseum35659_10823, Pbovifimosum22155_05257, Pbovifimosum22155_05283, Pbovifimosum22155_08029, Pbrevicompactum35665_10910, Pbrevicompactum35665_11308, PcamembertiFM013_04475, Pcanescens15452_04345, Pcanescens18980_11646, Pcanariense26290_02390, Pcapsulatum21917_00927, PcapsulatumATCC48735_00865, Pcitrinum23319_00497, Pc…
GO:0006412	BP	p	translation	57/24606	9507/1244528	2.17776e-29	7	57	8.83806e-28	Palfredii34128_08306, Pangulare30069_03053, Pantarcticum31339_10909, Paurantiogriseum35659_10823, Pbovifimosum22155_05257, Pbovifimosum22155_05283, Pbovifimosum22155_08029, Pbrevicompactum35665_10910, Pbrevicompactum35665_11308, PcamembertiFM013_04475, Pcanescens15452_04345, Pcanescens18980_11646, Pcanariense26290_02390, Pcapsulatum21917_00927, PcapsulatumATCC48735_00865, Pcitrinum23319_00497, Pc…
GO:0098796	CC	p	membrane protein complex	34/24606	7389/1244528	4.91762e-29	2	34	9.80247e-28	Palfredii34128_00230, Pargentinense30761_03829, Pcanescens15449_03847, Pcanescens15450_00736, Pcanescens15450_00956, Pcanescens15450_04644, Pcanescens15450_05472, Pcanescens15451_00419, Pchrysogenum3361_08116, Pchrysogenum3361_08656, Pchrysogenum35668_05157, Pcoprophilum35676_10207, Pfreii34325_03814, Pfrequentans35677_11835, Pfrequentans35679_00431, Pfrequentans35679_09329, Pgraminicola19332_068…
GO:0036211	BP	p	protein modification process	231/24606	22396/1244528	3.37783e-29	5	231	1.29869e-27	Palfredii34128_00085, Palfredii34128_02962, Palfredii34128_09843, Pangulare27051_03225, Pangulare27051_03738, Pangulare30069_01822, Pangulare30069_02347, Pangulare30069_03421, Pangulare30069_03890, Pangulare30069_05993, Pangulare30069_06698, Pangulare30069_07773, Pangulare30069_10871, Pangulare30069_11366, Pantarcticum31339_02961, Pantarcticum31339_11178, Pargentinense30761_04546, Patrosanguineum…
GO:0006464	BP	p	cellular protein modification process	231/24606	22396/1244528	3.37783e-29	6	231	1.29869e-27	Palfredii34128_00085, Palfredii34128_02962, Palfredii34128_09843, Pangulare27051_03225, Pangulare27051_03738, Pangulare30069_01822, Pangulare30069_02347, Pangulare30069_03421, Pangulare30069_03890, Pangulare30069_05993, Pangulare30069_06698, Pangulare30069_07773, Pangulare30069_10871, Pangulare30069_11366, Pantarcticum31339_02961, Pantarcticum31339_11178, Pargentinense30761_04546, Patrosanguineum…
GO:0005840	CC	p	ribosome	55/24606	9196/1244528	1.29261e-28	5	55	2.41556e-27	Palfredii34128_08306, Pangulare30069_03053, Pantarcticum31339_10909, Paurantiogriseum35659_10823, Pbovifimosum22155_05283, Pbovifimosum22155_08029, Pbrevicompactum35665_10910, Pbrevicompactum35665_11308, PcamembertiFM013_04475, Pcanescens15452_04345, Pcanescens18980_11646, Pcanariense26290_02390, Pcapsulatum21917_00927, PcapsulatumATCC48735_00865, Pcitrinum23319_00497, Pcitrinum23319_06378, Pcopr…
GO:1901576	BP	p	organic substance biosynthetic process	789/24606	57355/1244528	6.95138e-29	3	789	2.60409e-27	Palfredii34128_00513, Palfredii34128_02548, Palfredii34128_02890, Palfredii34128_02962, Palfredii34128_08306, Pangulare27051_01131, Pangulare27051_01153, Pangulare27051_01308, Pangulare27051_04822, Pangulare27051_05087, Pangulare27051_05167, Pangulare27051_05414, Pangulare27051_05963, Pangulare27051_06302, Pangulare27051_08964, Pangulare27051_09214, Pangulare27051_09409, Pangulare27051_10374, Pan…
GO:1901360	BP	p	organic cyclic compound metabolic process	877/24606	62523/1244528	1.04276e-28	3	877	3.8087e-27	Palfredii34128_00513, Palfredii34128_02548, Palfredii34128_02890, Palfredii34128_02962, Palfredii34128_04088, Palfredii34128_04378, Pangulare27051_01131, Pangulare27051_01139, Pangulare27051_01153, Pangulare27051_01308, Pangulare27051_01767, Pangulare27051_04822, Pangulare27051_05085, Pangulare27051_05087, Pangulare27051_05167, Pangulare27051_05963, Pangulare27051_06246, Pangulare27051_06302, Pan…
GO:0043604	BP	p	amide biosynthetic process	67/24606	10169/1244528	2.18699e-28	5	67	7.79316e-27	Palfredii34128_08306, Pangulare30069_03053, Pantarcticum31339_10909, Paurantiogriseum35659_10823, Pbovifimosum22155_00065, Pbovifimosum22155_05257, Pbovifimosum22155_05283, Pbovifimosum22155_08029, Pbrevicompactum35665_10910, Pbrevicompactum35665_11308, PcamembertiFM013_04475, Pcanescens15450_06442, Pcanescens15452_04345, Pcanescens18980_11646, Pcanescens19259_03133, Pcanariense26290_02390, Pcaps…
GO:0043043	BP	p	peptide biosynthetic process	65/24606	9887/1244528	1.01667e-27	6	65	3.53655e-26	Palfredii34128_08306, Pangulare30069_03053, Pantarcticum31339_10909, Paurantiogriseum35659_10823, Pbovifimosum22155_00065, Pbovifimosum22155_05257, Pbovifimosum22155_05283, Pbovifimosum22155_08029, Pbrevicompactum35665_10910, Pbrevicompactum35665_11308, PcamembertiFM013_04475, Pcanescens15452_04345, Pcanescens18980_11646, Pcanescens19259_03133, Pcanariense26290_02390, Pcapsulatum21917_00927, Pcap…
GO:0046483	BP	p	heterocycle metabolic process	844/24606	60071/1244528	2.39623e-27	3	844	8.14162e-26	Palfredii34128_00513, Palfredii34128_02890, Palfredii34128_02962, Palfredii34128_04088, Palfredii34128_04378, Pangulare27051_01131, Pangulare27051_01139, Pangulare27051_01153, Pangulare27051_01308, Pangulare27051_01767, Pangulare27051_04822, Pangulare27051_05085, Pangulare27051_05087, Pangulare27051_05167, Pangulare27051_05963, Pangulare27051_06246, Pangulare27051_06302, Pangulare27051_06848, Pan…
GO:0006725	BP	p	cellular aromatic compound metabolic process	860/24606	60900/1244528	5.16011e-27	3	860	1.71339e-25	Palfredii34128_00513, Palfredii34128_02890, Palfredii34128_02962, Palfredii34128_04088, Palfredii34128_04378, Pangulare27051_01131, Pangulare27051_01139, Pangulare27051_01153, Pangulare27051_01308, Pangulare27051_01767, Pangulare27051_04822, Pangulare27051_05085, Pangulare27051_05087, Pangulare27051_05167, Pangulare27051_05963, Pangulare27051_06246, Pangulare27051_06302, Pangulare27051_06848, Pan…
GO:0043603	BP	p	cellular amide metabolic process	120/24606	14015/1244528	8.17939e-27	4	120	2.65557e-25	Palfredii34128_00230, Palfredii34128_08306, Pangulare27051_07396, Pangulare30069_03053, Pantarcticum31339_05751, Pantarcticum31339_10909, Pargentinense30761_04214, Patrosanguineum34669_03673, Paurantiogriseum35659_10823, Pbovifimosum22155_00065, Pbovifimosum22155_05257, Pbovifimosum22155_05283, Pbovifimosum22155_08029, Pbrevicompactum35665_10910, Pbrevicompactum35665_11308, Pbrevicompactum35665_1…
GO:0003924	MF	p	GTPase activity	25/24606	6160/1244528	1.31847e-26	7	25	2.90063e-25	Pargentinense30761_11523, Pbovifimosum22155_04597, Pbrevicompactum35675_09221, PcamembertiFM013_04888, Pcanescens15449_12927, Pcanescens15452_13516, Pcataractarum29864_05541, Pcitrinum23319_05104, Pconcentricum3081_08258, Pcrustosum35664_01341, Plagena129212_05692, Plapatayae16267_01507, Plapatayae16267_07146, Pmacrosclerotiorum26536_08306, Pmalacaense29712_02741, Pmalachiteum17515_04991, Pmonone…
GO:0019637	BP	p	organophosphate metabolic process	55/24606	8825/1244528	2.33757e-26	4	55	7.42431e-25	Palfredii34128_02890, Pangulare27051_06246, Pangulare30069_03364, Pargentinense30761_07402, Patrosanguineum20685_09555, Pbovifimosum22155_03651, Pbrevicompactum35665_08194, Pcanescens15450_00736, Pcanescens15450_10829, Pcanescens15451_00574, Pcanescens15451_07024, Pcanescens18980_05715, Pcanariense26290_01270, Pcanariense26290_06231, Pcfviridicatum20477_10638, Pchrysogenum3361_08116, Pchrysogenum…
GO:0009058	BP	p	biosynthetic process	918/24606	63840/1244528	7.89108e-26	2	918	2.45295e-24	Palfredii34128_00513, Palfredii34128_02548, Palfredii34128_02890, Palfredii34128_02962, Palfredii34128_08306, Pangulare27051_01131, Pangulare27051_01153, Pangulare27051_01308, Pangulare27051_04822, Pangulare27051_05087, Pangulare27051_05167, Pangulare27051_05414, Pangulare27051_05963, Pangulare27051_06302, Pangulare27051_08964, Pangulare27051_09214, Pangulare27051_09409, Pangulare27051_10374, Pan…
GO:0006793	BP	p	phosphorus metabolic process	255/24606	23124/1244528	1.34005e-25	3	255	3.99554e-24	Palfredii34128_00085, Palfredii34128_02890, Palfredii34128_09843, Pangulare27051_03738, Pangulare27051_06246, Pangulare30069_01822, Pangulare30069_02347, Pangulare30069_03364, Pangulare30069_03421, Pangulare30069_03890, Pangulare30069_05993, Pangulare30069_06698, Pangulare30069_07773, Pangulare30069_10871, Pangulare30069_11366, Pantarcticum31339_02961, Pantarcticum31339_11178, Pargentinense30761_…
GO:0006796	BP	p	phosphate-containing compound metabolic process	255/24606	23124/1244528	1.34005e-25	4	255	3.99554e-24	Palfredii34128_00085, Palfredii34128_02890, Palfredii34128_09843, Pangulare27051_03738, Pangulare27051_06246, Pangulare30069_01822, Pangulare30069_02347, Pangulare30069_03364, Pangulare30069_03421, Pangulare30069_03890, Pangulare30069_05993, Pangulare30069_06698, Pangulare30069_07773, Pangulare30069_10871, Pangulare30069_11366, Pantarcticum31339_02961, Pantarcticum31339_11178, Pargentinense30761_…
GO:0009056	BP	p	catabolic process	65/24606	9490/1244528	2.02888e-25	2	65	5.9284e-24	Palfredii34128_02890, Pangulare27051_06246, Pangulare30069_00024, Pangulare30069_06622, Pangulare30069_11416, Patrosanguineum20685_09555, Patrosanguineum20685_09565, Patrosanguineum21472_05133, Patrosanguineum31632_03177, Patrosanguineum31632_07295, Patrosanguineum31633_10312, Patrosanguineum34669_07000, Pbrevicompactum35665_01656, Pcanescens15449_04179, Pcanescens15449_10209, Pcanescens15450_108…
GO:0140098	MF	p	catalytic activity, acting on RNA	59/24606	8980/1244528	3.25603e-25	3	59	6.98854e-24	Patrosanguineum34669_08174, Paurantiogriseum35659_02056, Pbrevicompactum35675_03134, Pbrevicompactum35675_03631, PcamembertiFM013_12320, Pcanescens15449_02940, Pcanescens15449_06756, Pcanescens15450_00552, Pcanescens15450_09476, Pcanescens15451_12007, Pcanescens15452_03026, Pcapsulatum21917_00886, Pcapsulatum21917_09812, Pchrysogenum35668_04361, Pcitrinum23319_08434, Pconcentricum3081_09782, Pcon…
GO:0006996	BP	p	organelle organization	21/24606	5447/1244528	1.72089e-24	4	21	4.92985e-23	Patrosanguineum20685_00646, Pbrevicompactum35665_03271, Pbrevicompactum35673_05596, Pcanescens15450_06797, Pcanescens15451_01683, Pcanescens15451_09141, Pcanescens15451_13995, Pchermesinum19713_00050, Pcfviridicatum20477_07967, PdigitatumPdW03_06281, Pherquei29812_05054, Plagena129212_09537, Pmaclennaniae15551_07681, Pmalachiteum17515_12007, Pmanginii31320_08297, Ppasqualense35674_11114, Pcfspinu…
GO:0006399	BP	p	tRNA metabolic process	25/24606	5836/1244528	2.1282e-24	8	25	5.97942e-23	Pbrevicompactum35675_03134, Pcanescens15449_06756, Pcanescens15450_00552, Pchrysogenum35668_04361, Pdaleae16125_10764, Pfrequentans35677_10145, Pherquei29812_01113, Phetheringtonii29057_06319, Phordei12815_08364, Plagena129212_04488, Plagena129212_07794, Plongicatenatum33191_08418, Pmaclennaniae15551_08411, Pmajusculum35410_05805, Pmanginii31320_13273, Pcfgriseofulvum16848_03763, Pcfgriseofulvum1…
GO:0006082	BP	p	organic acid metabolic process	114/24606	13014/1244528	4.19799e-24	3	114	1.15722e-22	Palfredii34128_02890, Palfredii34128_03631, Pangulare27051_10388, Pangulare30069_00024, Pangulare30069_06622, Pangulare30069_11416, Pantarcticum31339_03260, Pantarcticum31339_03261, Pantarcticum31339_03865, Patrosanguineum20685_02801, Patrosanguineum20685_09565, Patrosanguineum31632_07295, Patrosanguineum34669_02320, Patrosanguineum34669_02480, Patrosanguineum34669_10615, Pbovifimosum22155_03748,…
GO:0006518	BP	p	peptide metabolic process	115/24606	13063/1244528	6.8385e-24	5	115	1.8502e-22	Palfredii34128_00230, Palfredii34128_08306, Pangulare27051_07396, Pangulare30069_03053, Pantarcticum31339_05751, Pantarcticum31339_10909, Pargentinense30761_04214, Patrosanguineum34669_03673, Paurantiogriseum35659_10823, Pbovifimosum22155_00065, Pbovifimosum22155_05257, Pbovifimosum22155_05283, Pbovifimosum22155_08029, Pbrevicompactum35665_10910, Pbrevicompactum35665_11308, Pbrevicompactum35665_1…
GO:0043436	BP	p	oxoacid metabolic process	113/24606	12894/1244528	6.99547e-24	4	113	1.85825e-22	Palfredii34128_02890, Palfredii34128_03631, Pangulare27051_10388, Pangulare30069_00024, Pangulare30069_06622, Pangulare30069_11416, Pantarcticum31339_03260, Pantarcticum31339_03261, Pantarcticum31339_03865, Patrosanguineum20685_02801, Patrosanguineum20685_09565, Patrosanguineum31632_07295, Patrosanguineum34669_02320, Patrosanguineum34669_02480, Patrosanguineum34669_10615, Pbovifimosum22155_03748,…
GO:0006139	BP	p	nucleobase-containing compound metabolic process	805/24606	56270/1244528	1.90216e-23	4	805	4.9626e-22	Palfredii34128_00513, Palfredii34128_02890, Palfredii34128_02962, Palfredii34128_04088, Palfredii34128_04378, Pangulare27051_01131, Pangulare27051_01139, Pangulare27051_01153, Pangulare27051_01308, Pangulare27051_01767, Pangulare27051_04822, Pangulare27051_05085, Pangulare27051_05087, Pangulare27051_05167, Pangulare27051_05963, Pangulare27051_06246, Pangulare27051_06302, Pangulare27051_06848, Pan…
GO:0019752	BP	p	carboxylic acid metabolic process	113/24606	12792/1244528	2.36009e-23	5	113	6.04929e-22	Palfredii34128_02890, Palfredii34128_03631, Pangulare27051_10388, Pangulare30069_00024, Pangulare30069_06622, Pangulare30069_11416, Pantarcticum31339_03260, Pantarcticum31339_03261, Pantarcticum31339_03865, Patrosanguineum20685_02801, Patrosanguineum20685_09565, Patrosanguineum31632_07295, Patrosanguineum34669_02320, Patrosanguineum34669_02480, Patrosanguineum34669_10615, Pbovifimosum22155_03748,…
GO:0034470	BP	p	ncRNA processing	16/24606	4667/1244528	1.079e-22	8	16	2.71797e-21	Palfredii34128_04088, Pcanariense26290_08928, Pdaleae16125_04968, Pherquei29812_01113, Phetheringtonii29057_06319, Plagena129212_07794, Plongicatenatum33191_08418, Plongicatenatum33191_09961, Pmaclennaniae15551_08411, Pmalachiteum17515_06773, Pcfgriseofulvum17755_03813, Pscabrosum17219_11389, Pscabrosum22717_08760, Psolitum25940_03046, Pverhagenii33313_02642, Pverhagenii33313_04023
GO:0022804	MF	p	active transmembrane transporter activity	45/24606	7359/1244528	1.59131e-22	3	45	3.33417e-21	Pangulare27051_09603, Pangulare30069_12161, Patrosanguineum20685_07322, Pcanescens15450_04574, Pcanescens15450_11294, Pcanescens15450_11838, Pcanescens15450_11839, Pcanescens15451_00459, Pcanescens15451_03609, Pcanescens15452_01242, PcapsulatumATCC48735_01745, PcapsulatumATCC48735_05586, Pchrysogenum35668_09181, Pcrustosum35664_05549, Pdaleae16125_06655, Pdiatomitis30728_09384, Pexpansum35385_112…
GO:0016757	MF	p	glycosyltransferase activity	39/24606	6798/1244528	2.46288e-22	3	39	5.04032e-21	Pantarcticum31339_03799, Pargentinense30761_06824, Patrosanguineum31633_05052, Patrosanguineum34669_00212, Patrosanguineum34669_00213, Patrosanguineum34669_05605, Patrosanguineum34669_07263, Pbrevicompactum35665_04252, Pcanescens15449_08316, Pcanescens15451_00204, Pcanescens19259_05917, PcapsulatumATCC48735_07805, Pchrysogenum35668_09015, Pcosmopolitanum29677_05595, Pcosmopolitanum29677_07989, Pd…
GO:1901575	BP	p	organic substance catabolic process	64/24606	8858/1244528	3.11865e-22	3	64	7.72262e-21	Palfredii34128_02890, Pangulare27051_06246, Pangulare30069_00024, Pangulare30069_06622, Pangulare30069_11416, Patrosanguineum20685_09555, Patrosanguineum20685_09565, Patrosanguineum21472_05133, Patrosanguineum31632_03177, Patrosanguineum31632_07295, Patrosanguineum31633_10312, Patrosanguineum34669_07000, Pbrevicompactum35665_01656, Pcanescens15449_04179, Pcanescens15449_10209, Pcanescens15450_108…
GO:0016853	MF	p	isomerase activity	19/24606	4833/1244528	1.10583e-21	2	19	2.21165e-20	Palfredii34128_02890, Patrosanguineum34669_04761, Patrosanguineum34669_04962, Pcanescens19259_03226, Pdaleae16125_03255, Pgraminicola6001_03619, Phesseltinei12396_10978, Plagena129212_00909, Pmalachiteum17514_03945, Ppulvis33274_00016, PsolitumRS1_05590, Psoppii18220_11870, Ptaxi34144_02438, Pverhagenii33310_07352, Pverhagenii33310_09789, Pviridicatum34249_05982, Pwaksmanii27052_00810, Pwaksmanii…
GO:0042626	MF	p	ATPase-coupled transmembrane transporter activity	28/24606	5702/1244528	1.13555e-21	5	28	2.22063e-20	Pangulare27051_09603, Pangulare30069_12161, Patrosanguineum20685_07322, Pcanescens15450_04574, Pcanescens15450_11294, Pcanescens15450_11838, Pcanescens15450_11839, Pcanescens15451_00459, Pcanescens15451_03609, Pcanescens15452_01242, PcapsulatumATCC48735_01745, PcapsulatumATCC48735_05586, Pchrysogenum35668_09181, Pcrustosum35664_05549, Pdaleae16125_06655, Pfreii34325_10627, Phesseltinei12396_11054…
GO:0090407	BP	p	organophosphate biosynthetic process	33/24606	6116/1244528	2.02667e-21	5	33	4.93495e-20	Pangulare30069_03364, Pargentinense30761_07402, Pbovifimosum22155_03651, Pbrevicompactum35665_08194, Pcanescens15450_00736, Pcanescens15451_00574, Pcanescens18980_05715, Pcanariense26290_06231, Pchrysogenum3361_08116, Pchrysogenum35668_05157, Pchrysogenum35668_05726, Pcitrinum23319_09091, Pconcentricum3081_05643, Pdiatomitis30728_03941, Pdiatomitis30728_07435, Pfrequentans35677_10138, Pgraminicol…
GO:1901137	BP	p	carbohydrate derivative biosynthetic process	11/24606	3879/1244528	7.62598e-21	4	11	1.82649e-19	Pcanescens15450_00736, Pchrysogenum3361_08116, Pchrysogenum35668_05157, Pcitrinum23319_09091, Pfrequentans35677_10138, Plagena129212_01279, Plongicatenatum33135_01354, Pmaclennaniae15551_08814, Pmajusculum35410_04168, Priverlandense135883_10725, Psubrubescens31985_08092
GO:0015399	MF	p	primary active transmembrane transporter activity	34/24606	6107/1244528	1.08711e-20	4	34	2.07968e-19	Pangulare27051_09603, Pangulare30069_12161, Patrosanguineum20685_07322, Pcanescens15450_04574, Pcanescens15450_11294, Pcanescens15450_11838, Pcanescens15450_11839, Pcanescens15451_00459, Pcanescens15451_03609, Pcanescens15452_01242, PcapsulatumATCC48735_01745, PcapsulatumATCC48735_05586, Pchrysogenum35668_09181, Pcrustosum35664_05549, Pdaleae16125_06655, Pfreii34325_10627, Pherquei29812_13263, Ph…
GO:0044248	BP	p	cellular catabolic process	43/24606	6850/1244528	1.69777e-20	3	43	4.00072e-19	Pangulare27051_06246, Pangulare30069_00024, Pangulare30069_06622, Pangulare30069_11416, Patrosanguineum20685_09555, Patrosanguineum20685_09565, Patrosanguineum21472_05133, Patrosanguineum31632_03177, Patrosanguineum31632_07295, Patrosanguineum31633_10312, Pbrevicompactum35665_01656, Pcanescens15449_04179, Pcanescens15450_10829, Pcanescens15451_11776, Pcanescens18980_00020, Pcataractarum29864_0082…
GO:0050896	BP	p	response to stimulus	47/24606	7128/1244528	3.03202e-20	1	47	7.0314e-19	Palfredii34128_07278, Pangulare30069_00159, Patrosanguineum21472_05585, Patrosanguineum31632_10844, Patrosanguineum31633_03991, Patrosanguineum31633_07560, Patrosanguineum34669_03245, Pbrevicompactum35665_03271, Pbrevicompactum35665_09969, PcamembertiFM013_03765, PcamembertiFM013_04747, Pcanescens15449_06211, Pcanescens15450_06797, Pcanescens15450_11487, Pcanescens18980_01733, Pcataractarum29864_…
GO:0006950	BP	p	response to stress	42/24606	6678/1244528	4.70809e-20	2	42	1.07477e-18	Palfredii34128_07278, Pangulare30069_00159, Patrosanguineum31632_10844, Patrosanguineum31633_03991, Patrosanguineum31633_07560, Pbrevicompactum35665_03271, Pbrevicompactum35665_09969, PcamembertiFM013_03765, PcamembertiFM013_04747, Pcanescens15449_06211, Pcanescens15450_06797, Pcanescens15450_11487, Pcanescens18980_01733, Pcataractarum29864_07929, Pchrysogenum35668_09936, Pcosmopolitanum29677_089…
GO:0051603	BP	p	proteolysis involved in cellular protein catabolic process	8/24606	3412/1244528	7.09586e-20	6	8	1.59493e-18	Patrosanguineum21472_05133, Pcanescens15449_04179, Pcanescens15451_00594, Pfrequentans35679_08483, Pherquei20771_09152, Phesseltinei12396_02548, PoxalicumSGAir0226_07917, Pverhagenii33313_06635
GO:0098772	MF	p	molecular function regulator	22/24606	4869/1244528	8.5225e-20	1	22	1.5957e-18	Pangulare27051_07321, Pantarcticum31339_07988, Patrosanguineum21472_03130, Pbrevicompactum35665_09328, Pcanescens15450_05028, Pcanescens15451_13610, Pcanescens15452_10779, Pcapsulatum21917_10093, Pchrysogenum19737_05186, Pcosmopolitanum29677_00736, Pcrustosum35664_04667, Pdaleae16125_05954, Pdiatomitis30728_05570, Pfrequentans35677_04297, Pgraminicola19332_00811, Pherquei20771_10992, Plagena12921…
GO:0005737	CC	p	cytoplasm	11/24606	3695/1244528	1.58112e-19	2	11	2.78091e-18	Patrosanguineum21472_03130, Pcanescens18980_02035, Pcataractarum29864_00828, Pchrysogenum35668_04361, Pcosmopolitanum29677_00736, Pfrequentans35677_04297, Pmalachiteum17515_02014, Ppasqualense35674_09143, Priverlandense135883_01381, Psubrubescens31985_13178, Ptannophilum21756_02483
GO:0090304	BP	p	nucleic acid metabolic process	716/24606	49485/1244528	1.55551e-19	5	716	3.44333e-18	Palfredii34128_00513, Palfredii34128_02962, Palfredii34128_04088, Palfredii34128_04378, Pangulare27051_01131, Pangulare27051_01153, Pangulare27051_01308, Pangulare27051_01767, Pangulare27051_04822, Pangulare27051_05085, Pangulare27051_05087, Pangulare27051_05167, Pangulare27051_05963, Pangulare27051_06302, Pangulare27051_08964, Pangulare27051_09214, Pangulare27051_09409, Pangulare27051_09902, Pan…
GO:0051716	BP	p	cellular response to stimulus	38/24606	6213/1244528	3.26474e-19	2	38	7.11909e-18	Palfredii34128_07278, Pangulare30069_00159, Patrosanguineum31632_10844, Patrosanguineum31633_03991, Patrosanguineum31633_07560, Pbrevicompactum35665_03271, Pbrevicompactum35665_09969, PcamembertiFM013_03765, PcamembertiFM013_04747, Pcanescens15449_06211, Pcanescens15450_06797, Pcanescens15450_11487, Pcanescens18980_01733, Pcataractarum29864_07929, Pdaleae16125_01090, Pexpansum35385_02857, Pfreque…
GO:0006520	BP	p	cellular amino acid metabolic process	81/24606	9573/1244528	3.96967e-19	6	81	8.52896e-18	Pangulare27051_10388, Pangulare30069_00024, Pangulare30069_06622, Pangulare30069_11416, Pantarcticum31339_03260, Pantarcticum31339_03261, Pantarcticum31339_03865, Patrosanguineum20685_02801, Patrosanguineum20685_09565, Patrosanguineum31632_07295, Patrosanguineum34669_02320, Patrosanguineum34669_02480, Pbrevicompactum35673_02889, Pbrevicompactum35675_03134, PcamembertiFM013_04611, Pcanescens15449_…
GO:0016874	MF	p	ligase activity	47/24606	6910/1244528	6.66529e-19	2	47	1.22197e-17	Pantarcticum31339_03261, Patrosanguineum31633_07560, Patrosanguineum34669_02320, Pbovifimosum22155_00065, Pbrevicompactum35675_03134, Pcanescens15449_06756, Pcanescens15450_00552, Pcanescens15451_10032, Pcanescens19259_03133, Pchermesinum19713_09304, Pchrysogenum35668_04361, Pchrysogenum35668_05157, Pdaleae16125_10764, PdigitatumDSM62840_02394, Pfrequentans35677_10145, Phispanicum35686_02467, Pho…
GO:0033554	BP	p	cellular response to stress	38/24606	6112/1244528	1.38469e-18	3	38	2.93193e-17	Palfredii34128_07278, Pangulare30069_00159, Patrosanguineum31632_10844, Patrosanguineum31633_03991, Patrosanguineum31633_07560, Pbrevicompactum35665_03271, Pbrevicompactum35665_09969, PcamembertiFM013_03765, PcamembertiFM013_04747, Pcanescens15449_06211, Pcanescens15450_06797, Pcanescens15450_11487, Pcanescens18980_01733, Pcataractarum29864_07929, Pdaleae16125_01090, Pexpansum35385_02857, Pfreque…
GO:0016779	MF	p	nucleotidyltransferase activity	15/24606	3969/1244528	1.96595e-18	4	15	3.53069e-17	Palfredii34128_04378, Pangulare27051_05414, Pangulare27051_12552, Patrosanguineum31633_00006, Pcanescens15451_12452, Pchrysogenum3361_07057, Pconcentricum3081_09782, PdigitatumDSM62840_02342, Pfrequentans35677_10225, Pgraminicola19332_09372, Pmalachiteum17515_04991, Pmanginii31320_09161, PoxalicumSGAir0226_01321, Psolitum25940_07010, Psolitum25940_12181
GO:0140101	MF	p	catalytic activity, acting on a tRNA	21/24606	4570/1244528	2.14369e-18	4	21	3.77289e-17	Pbrevicompactum35675_03134, Pcanescens15449_06756, Pcanescens15450_00552, Pchrysogenum35668_04361, Pdaleae16125_10764, Pfrequentans35677_10145, Phordei12815_08364, Plagena129212_04488, Pmacrosclerotiorum26536_02237, Pmajusculum35410_05805, Pmanginii31320_13273, Pcfgriseofulvum16848_03763, Pnucicola29836_03857, Ppasqualense35674_11173, Ppsychrosexuale29551_08622, Probsamsonii29466_03579, Pscabrosu…
GO:0044249	BP	p	cellular biosynthetic process	811/24606	54524/1244528	2.32199e-18	3	811	4.84632e-17	Palfredii34128_00513, Palfredii34128_02962, Palfredii34128_08306, Pangulare27051_01131, Pangulare27051_01153, Pangulare27051_01308, Pangulare27051_04822, Pangulare27051_05087, Pangulare27051_05167, Pangulare27051_05414, Pangulare27051_05963, Pangulare27051_06302, Pangulare27051_08964, Pangulare27051_09214, Pangulare27051_09409, Pangulare27051_10374, Pangulare27051_10894, Pangulare27051_11425, Pan…
GO:0016758	MF	p	hexosyltransferase activity	9/24606	3305/1244528	3.79136e-18	4	9	6.54195e-17	Patrosanguineum34669_00213, Pbrevicompactum35665_04252, Pcanescens15451_00204, PdigitatumDSM62840_02180, Plagena129212_08120, Plagena129212_08918, Pmalachiteum17514_04058, Psamsoniarum33392_06368, PsolitumRS1_06370
GO:1902494	CC	p	catalytic complex	35/24606	5742/1244528	5.56339e-18	2	35	9.24141e-17	Palfredii34128_00230, Palfredii34128_04088, Pangulare30069_08261, Pcanescens15451_00419, Pcfviridicatum20477_08919, Pchrysogenum3361_08214, Pchrysogenum3361_08656, Pcitrinum23319_08780, Pcosmopolitanum29677_04645, Pfreii34325_11772, Pfrequentans35677_11835, Pfrequentans35679_00431, Pfrequentans35679_08483, Pfrequentans35679_09329, Pgraminicola19332_06857, Pherquei29812_01113, Pherquei29812_08896,…
GO:0008289	MF	p	lipid binding	8/24606	3148/1244528	6.04977e-18	2	8	1.02381e-16	Pargentinense30761_08356, Paurantiogriseum35659_05014, Pcanescens18980_02035, Pchrysogenum35668_07245, Pcrustosum35664_06395, Pmanginii31320_12152, Psoppii18220_07632, Ptannophilum21756_04553
GO:0030234	MF	p	enzyme regulator activity	20/24606	4353/1244528	1.06086e-17	2	20	1.76143e-16	Pangulare27051_07321, Pantarcticum31339_07988, Patrosanguineum21472_03130, Pbrevicompactum35665_09328, Pcanescens15450_05028, Pcanescens15451_13610, Pcapsulatum21917_10093, Pchrysogenum19737_05186, Pcosmopolitanum29677_00736, Pcrustosum35664_04667, Pdaleae16125_05954, Pfrequentans35677_04297, Pgraminicola19332_00811, Pherquei20771_10992, Plagena129212_08656, Pmaclennaniae15551_00531, Psamsoniarum…
GO:0006259	BP	p	DNA metabolic process	52/24606	7090/1244528	9.45059e-18	6	52	1.94469e-16	Pangulare27051_05085, Pangulare30069_00159, Patrosanguineum31632_10844, Patrosanguineum31633_03991, Patrosanguineum31633_07560, Pbrevicompactum35665_03271, Pbrevicompactum35665_09969, PcamembertiFM013_03765, Pcanescens15449_06211, Pcanescens15450_06797, Pcanescens15450_11487, Pcanescens15451_09141, Pcanescens18980_00020, Pcanescens18980_01733, Pchermesinum19713_04648, Pcfviridicatum20477_07967, P…
GO:0006974	BP	p	cellular response to DNA damage stimulus	35/24606	5701/1244528	9.90454e-18	4	35	2.0098e-16	Palfredii34128_07278, Pangulare30069_00159, Patrosanguineum31632_10844, Patrosanguineum31633_03991, Patrosanguineum31633_07560, Pbrevicompactum35665_03271, Pbrevicompactum35665_09969, PcamembertiFM013_03765, Pcanescens15449_06211, Pcanescens15450_06797, Pcanescens15450_11487, Pcanescens18980_01733, Pcataractarum29864_07929, Pdaleae16125_01090, Pfrequentans35679_09028, Pfrequentans35679_12458, Phi…
GO:0006629	BP	p	lipid metabolic process	135/24606	13049/1244528	2.29186e-17	3	135	4.58686e-16	Palfredii34128_02548, Pangulare27051_05414, Pangulare30069_03364, Pantarcticum31339_09573, Pargentinense30761_03759, Patrosanguineum20685_02853, Patrosanguineum20685_09541, Patrosanguineum21472_03784, Patrosanguineum21472_08070, Patrosanguineum34669_00213, Patrosanguineum34669_03196, Patrosanguineum34669_07000, Patrosanguineum34669_08823, Pbovifimosum22155_07114, Pbrevicompactum35665_04252, Pbrev…
GO:0140359	MF	p	ABC-type transporter activity	26/24606	4792/1244528	6.07384e-17	6	26	9.8981e-16	Pangulare27051_09603, Pangulare30069_12161, Patrosanguineum20685_07322, Pcanescens15450_04574, Pcanescens15450_11294, Pcanescens15450_11838, Pcanescens15450_11839, Pcanescens15451_00459, Pcanescens15451_03609, Pcanescens15452_01242, PcapsulatumATCC48735_05586, Pcrustosum35664_05549, Pdaleae16125_06655, Pfreii34325_10627, Phesseltinei12396_11054, Plividum13676_03078, Pcfgriseofulvum16849_05538, Ps…
GO:0044265	BP	p	cellular macromolecule catabolic process	12/24606	3387/1244528	1.84478e-16	5	12	3.64219e-15	Patrosanguineum21472_05133, Patrosanguineum31632_03177, Patrosanguineum31633_10312, Pcanescens15449_04179, Pcanescens18980_00020, Pdesertorum17660_07480, Pfrequentans35679_08483, Pherquei20771_09152, Phesseltinei12396_02548, Phetheringtonii29057_00066, PoxalicumSGAir0226_07917, Pverhagenii33313_06635
GO:0009057	BP	p	macromolecule catabolic process	18/24606	3957/1244528	2.88255e-16	4	18	5.61521e-15	Patrosanguineum21472_05133, Patrosanguineum31632_03177, Patrosanguineum31633_10312, Pcanescens15449_04179, Pcanescens15449_10209, Pcanescens18980_00020, Pdesertorum17660_07480, Pfrequentans35679_08483, Pherquei20771_09152, Phesseltinei12396_02548, Phetheringtonii29057_00066, Phispanicum35686_04791, Phordei12815_05720, Plividum13676_06261, PoxalicumSGAir0226_07917, Psolitum25940_03948, Ptannophilu…
GO:0018193	BP	p	peptidyl-amino acid modification	3/24606	2290/1244528	5.24421e-16	7	3	1.00813e-14	Patrosanguineum34669_04761, Pwaksmanii27052_00810, Pwaksmanii27052_11705
GO:0007165	BP	p	signal transduction	47/24606	6388/1244528	6.0031e-16	4	47	1.13903e-14	Palfredii34128_07278, Pantarcticum31339_07988, Pargentinense30761_11523, Patrosanguineum31632_08215, Patrosanguineum31632_11427, Pbrevicompactum35665_12008, Pbrevicompactum35675_09221, PcamembertiFM013_04747, PcamembertiFM013_09926, Pcanescens15449_06604, Pcanescens15452_01115, Pcanescens18980_12085, Pcataractarum29864_07929, Pchrysogenum35668_04755, Pcinerascens15544_01525, Pdaleae16125_04760, P…
GO:0005975	BP	p	carbohydrate metabolic process	294/24606	22805/1244528	1.37222e-15	3	294	2.57028e-14	Palfredii34128_02078, Palfredii34128_02890, Palfredii34128_07278, Palfredii34128_10067, Pangulare27051_05889, Pangulare27051_07551, Pangulare27051_11653, Pangulare27051_11789, Pangulare30069_02670, Pantarcticum31339_00279, Pargentinense30761_06593, Patrosanguineum21472_07732, Patrosanguineum31632_07147, Patrosanguineum31632_09683, Patrosanguineum34669_00213, Patrosanguineum34669_02795, Patrosangu…
GO:0006281	BP	p	DNA repair	33/24606	5185/1244528	1.45658e-15	7	33	2.69375e-14	Pangulare30069_00159, Patrosanguineum31632_10844, Patrosanguineum31633_03991, Patrosanguineum31633_07560, Pbrevicompactum35665_03271, Pbrevicompactum35665_09969, PcamembertiFM013_03765, Pcanescens15449_06211, Pcanescens15450_06797, Pcanescens15450_11487, Pcanescens18980_01733, Pdaleae16125_01090, Pfrequentans35679_09028, Pfrequentans35679_12458, Phispanicum35686_02467, Plapatayae16267_07262, Plon…
GO:0015631	MF	p	tubulin binding	2/24606	2080/1244528	1.80894e-15	4	2	2.89431e-14	Pwaksmanii27052_07731, Pwaksmanii27052_08761
GO:0022607	BP	p	cellular component assembly	17/24606	3695/1244528	3.82652e-15	4	17	6.98819e-14	Palfredii34128_06520, Pantarcticum31339_06350, Patrosanguineum20685_07553, Patrosanguineum34669_07885, Pbrevicompactum35675_05195, Pbrevicompactum35675_10771, Pcanescens15452_00571, Pcanescens15452_12957, Pcanescens18980_04892, Pherquei20771_02196, Pherquei29812_03016, Pherquei29812_05054, Plagena129212_10246, Pmalachiteum17515_12007, Prubens27055_09157, Ptannophilum21756_07202, Pverhagenii33313_…
GO:0044283	BP	p	small molecule biosynthetic process	28/24606	4651/1244528	6.70965e-15	3	28	1.21022e-13	Palfredii34128_02890, Pangulare30069_11495, Pantarcticum31339_03260, Pantarcticum31339_03261, Patrosanguineum20685_02801, Patrosanguineum34669_02320, Pbovifimosum22155_03748, Pbrevicompactum35665_11294, PcamembertiFM013_04611, Pcanescens15450_06442, Pcanescens15451_10032, Pcanariense26290_10127, Pcapsulatum21917_04483, Pcataractarum29864_09690, PdigitatumDSM62840_02394, Pgraminicola6001_05936, Ph…
GO:0016491	MF	p	oxidoreductase activity	1285/24606	79513/1244528	7.72253e-15	2	1285	1.21354e-13	Palfredii34128_02548, Palfredii34128_03369, Palfredii34128_04421, Palfredii34128_04525, Palfredii34128_04676, Palfredii34128_05378, Palfredii34128_05584, Palfredii34128_06430, Palfredii34128_08860, Palfredii34128_09367, Palfredii34128_09936, Pangulare27051_00033, Pangulare27051_00069, Pangulare27051_01261, Pangulare27051_02242, Pangulare27051_03609, Pangulare27051_03956, Pangulare27051_04649, Pan…
GO:0016887	MF	p	ATP hydrolysis activity	58/24606	6953/1244528	1.90665e-14	7	58	2.9436e-13	Pantarcticum31339_07368, Pantarcticum31339_07527, Pargentinense30761_11026, Patrosanguineum31632_01538, Pbrevicompactum35665_05119, Pbrevicompactum35673_08281, Pbrevicompactum35673_09147, PcamembertiFM013_02347, Pcanescens15450_07100, Pcanescens15451_06740, Pcanescens15451_13926, Pcanescens15452_10388, Pcanescens18980_11045, Pcanescens19259_08011, Pcanariense26290_03735, Pcapsulatum21917_08514, P…
GO:0042578	MF	p	phosphoric ester hydrolase activity	27/24606	4475/1244528	2.62248e-14	4	27	3.97893e-13	Palfredii34128_05136, Patrosanguineum31632_05651, Patrosanguineum31633_03991, Pbrevicompactum35675_02913, Pcanescens15450_02082, Pcapsulatum21917_09000, Pchrysogenum3361_07360, Pcinerascens15544_11019, Pcoprophilum35676_08472, Pcosmopolitanum29677_02211, Pcosmopolitanum29677_05203, Pdaleae16125_07126, PdigitatumPdW03_06636, Pexpansum35385_10995, Pfrequentans35679_12458, Pherquei29812_06336, Phord…
GO:0006511	BP	p	ubiquitin-dependent protein catabolic process	7/24606	2554/1244528	2.65164e-14	8	7	4.61195e-13	Patrosanguineum21472_05133, Pcanescens15449_04179, Pfrequentans35679_08483, Pherquei20771_09152, Phesseltinei12396_02548, PoxalicumSGAir0226_07917, Pverhagenii33313_06635
GO:0019941	BP	p	modification-dependent protein catabolic process	7/24606	2554/1244528	2.65164e-14	7	7	4.61195e-13	Patrosanguineum21472_05133, Pcanescens15449_04179, Pfrequentans35679_08483, Pherquei20771_09152, Phesseltinei12396_02548, PoxalicumSGAir0226_07917, Pverhagenii33313_06635
GO:0043632	BP	p	modification-dependent macromolecule catabolic process	7/24606	2554/1244528	2.65164e-14	6	7	4.61195e-13	Patrosanguineum21472_05133, Pcanescens15449_04179, Pfrequentans35679_08483, Pherquei20771_09152, Phesseltinei12396_02548, PoxalicumSGAir0226_07917, Pverhagenii33313_06635
GO:0009117	BP	p	nucleotide metabolic process	23/24606	4108/1244528	2.77796e-14	7	23	4.77483e-13	Palfredii34128_02890, Pargentinense30761_07402, Pbovifimosum22155_03651, Pcanescens15450_00736, Pcanescens15451_00574, Pchrysogenum3361_08116, Pchrysogenum35668_05157, Pcitrinum23319_09091, Pconcentricum3081_05643, Pdiatomitis30728_03941, Pherquei20771_08212, Phetheringtonii29057_07074, Pmaclennaniae15551_08814, Pmalachiteum17514_08261, Pmalachiteum17515_10384, Pmanginii31320_08187, Pcfgriseofulv…
GO:0031090	CC	p	organelle membrane	10/24606	2851/1244528	4.77881e-14	3	10	7.52033e-13	Palfredii34128_08278, Pexpansum35385_02857, Pgraminicola19332_04052, Plongicatenatum33135_01354, Plongicatenatum33191_06084, Pnucicola29836_02841, Priverlandense135883_10725, Ptannophilum21756_10479, Pverrucosum35672_02277, Pviridicatum34249_00238
GO:0035091	MF	p	phosphatidylinositol binding	3/24606	2044/1244528	5.8066e-14	4	3	8.64044e-13	Paurantiogriseum35659_05014, Pcrustosum35664_06395, Pmanginii31320_12152
GO:0005543	MF	p	phospholipid binding	8/24606	2622/1244528	5.89121e-14	3	8	8.64044e-13	Pargentinense30761_08356, Paurantiogriseum35659_05014, Pcanescens18980_02035, Pchrysogenum35668_07245, Pcrustosum35664_06395, Pmanginii31320_12152, Psoppii18220_07632, Ptannophilum21756_04553
GO:0016773	MF	p	phosphotransferase activity, alcohol group as acceptor	231/24606	18352/1244528	6.53633e-14	4	231	9.42946e-13	Palfredii34128_00085, Palfredii34128_07278, Palfredii34128_09843, Pangulare27051_03738, Pangulare30069_01822, Pangulare30069_02347, Pangulare30069_03421, Pangulare30069_03890, Pangulare30069_05993, Pangulare30069_06698, Pangulare30069_07773, Pangulare30069_10871, Pangulare30069_11366, Pangulare30069_11495, Pantarcticum31339_02961, Pantarcticum31339_11178, Pargentinense30761_04546, Pargentinense30…
GO:0140097	MF	p	catalytic activity, acting on DNA	39/24606	5379/1244528	7.5926e-14	3	39	1.07766e-12	Patrosanguineum20685_01350, Patrosanguineum31633_07560, Pbrevicompactum35665_03271, PcamembertiFM013_04184, Pcanescens15449_06211, Pcanescens15450_06797, Pcanescens15450_08046, Pcanescens15451_13508, Pcanescens18980_04719, Pcanescens19259_11252, Pcataractarum29864_03100, Pchermesinum19713_08672, Pcinerascens15544_10683, Pcrustosum35664_03522, Pfreii34325_12149, Pfrequentans35677_09599, Pherquei29…
GO:0043039	BP	p	tRNA aminoacylation	19/24606	3642/1244528	1.73873e-13	9	19	2.91986e-12	Pbrevicompactum35675_03134, Pcanescens15449_06756, Pcanescens15450_00552, Pchrysogenum35668_04361, Pdaleae16125_10764, Pfrequentans35677_10145, Phordei12815_08364, Plagena129212_04488, Pmajusculum35410_05805, Pmanginii31320_13273, Pcfgriseofulvum16848_03763, Ppasqualense35674_11173, Ppsychrosexuale29551_08622, Probsamsonii29466_03579, Pscabrosum22717_09077, Psoppii18220_00868, Ptannophilum21756_0…
GO:0043038	BP	p	amino acid activation	19/24606	3642/1244528	1.73873e-13	7	19	2.91986e-12	Pbrevicompactum35675_03134, Pcanescens15449_06756, Pcanescens15450_00552, Pchrysogenum35668_04361, Pdaleae16125_10764, Pfrequentans35677_10145, Phordei12815_08364, Plagena129212_04488, Pmajusculum35410_05805, Pmanginii31320_13273, Pcfgriseofulvum16848_03763, Ppasqualense35674_11173, Ppsychrosexuale29551_08622, Probsamsonii29466_03579, Pscabrosum22717_09077, Psoppii18220_00868, Ptannophilum21756_0…
GO:0019899	MF	p	enzyme binding	6/24606	2327/1244528	2.6839e-13	3	6	3.74893e-12	Patrosanguineum20685_00646, Pbrevicompactum35665_00086, Pchrysogenum35668_04883, PdigitatumPdW03_06281, Pcfgriseofulvum16849_06960, Ppasqualense35674_12644
GO:0006753	BP	p	nucleoside phosphate metabolic process	27/24606	4308/1244528	2.59003e-13	6	27	4.30004e-12	Palfredii34128_02890, Pangulare27051_06246, Pargentinense30761_07402, Patrosanguineum20685_09555, Pbovifimosum22155_03651, Pcanescens15450_00736, Pcanescens15451_00574, Pcfviridicatum20477_10638, Pchrysogenum3361_08116, Pchrysogenum35668_05157, Pcitrinum23319_09091, Pconcentricum3081_05643, Pdiatomitis30728_03941, Pherquei20771_08212, Phetheringtonii29057_07074, Plapatayae16267_10896, Pmaclennani…
GO:0008092	MF	p	cytoskeletal protein binding	20/24606	3655/1244528	4.90214e-13	3	20	6.74044e-12	Pangulare27051_10877, Patrosanguineum20685_00646, Patrosanguineum31632_08298, Patrosanguineum34669_07837, Pcanescens15450_03047, Pcinerascens15544_02839, Pdesertorum17660_04301, PdigitatumDSM62840_07369, PdigitatumPdW03_06281, Pgraminicola19332_04659, Plongicatenatum33191_08177, Pmacrosclerotiorum26536_05565, Pmacrosclerotiorum26536_09497, Pmalachiteum13176_02823, Pmalachiteum17515_10084, Poxalic…
GO:0016875	MF	p	ligase activity, forming carbon-oxygen bonds	21/24606	3731/1244528	5.58999e-13	3	21	7.45332e-12	Pbrevicompactum35675_03134, Pcanescens15449_06756, Pcanescens15450_00552, Pchrysogenum35668_04361, Pdaleae16125_10764, Pfrequentans35677_10145, Phordei12815_08364, Plagena129212_04488, Pmacrosclerotiorum26536_02237, Pmajusculum35410_05805, Pmanginii31320_13273, Pcfgriseofulvum16848_03763, Pnucicola29836_03857, Ppasqualense35674_11173, Ppsychrosexuale29551_08622, Probsamsonii29466_03579, Pscabrosu…
GO:0004812	MF	p	aminoacyl-tRNA ligase activity	21/24606	3731/1244528	5.58999e-13	5	21	7.45332e-12	Pbrevicompactum35675_03134, Pcanescens15449_06756, Pcanescens15450_00552, Pchrysogenum35668_04361, Pdaleae16125_10764, Pfrequentans35677_10145, Phordei12815_08364, Plagena129212_04488, Pmacrosclerotiorum26536_02237, Pmajusculum35410_05805, Pmanginii31320_13273, Pcfgriseofulvum16848_03763, Pnucicola29836_03857, Ppasqualense35674_11173, Ppsychrosexuale29551_08622, Probsamsonii29466_03579, Pscabrosu…
GO:0140535	CC	p	intracellular protein-containing complex	13/24606	2995/1244528	5.88666e-13	2	13	8.38149e-12	Pangulare30069_08261, Patrosanguineum31632_03177, Pcfviridicatum20477_08919, Pchrysogenum3361_08214, Pcosmopolitanum29677_04645, Pfrequentans35679_08483, Pgraminicola19332_00811, Pmaclennaniae15551_05199, Pmalachiteum17514_09784, PoxalicumSGAir0226_07917, Ppasqualense35674_04810, Pscabrosum17219_06001, Pverhagenii33310_00229
GO:0006508	BP	p	proteolysis	129/24606	11552/1244528	5.59523e-13	5	129	9.08292e-12	Palfredii34128_00230, Palfredii34128_03655, Pangulare30069_10858, Pantarcticum31339_09379, Patrosanguineum20685_10886, Patrosanguineum21472_05133, Patrosanguineum31632_08384, Patrosanguineum31633_06943, Pbovifimosum22155_09853, Pbrevicompactum35673_03484, PcamembertiFM013_01565, Pcanescens15449_01821, Pcanescens15449_03789, Pcanescens15449_03790, Pcanescens15449_04179, Pcanescens15450_07251, Pcan…
GO:0016301	MF	p	kinase activity	230/24606	17946/1244528	8.89759e-13	4	230	1.16864e-11	Palfredii34128_00085, Palfredii34128_09843, Pangulare27051_03738, Pangulare30069_01822, Pangulare30069_02347, Pangulare30069_03421, Pangulare30069_03890, Pangulare30069_05993, Pangulare30069_06698, Pangulare30069_07773, Pangulare30069_10871, Pangulare30069_11366, Pangulare30069_11495, Pantarcticum31339_02961, Pantarcticum31339_11178, Pargentinense30761_04546, Pargentinense30761_07402, Patrosangui…
GO:0016072	BP	p	rRNA metabolic process	7/24606	2371/1244528	8.36303e-13	8	7	1.31381e-11	Palfredii34128_04088, Plongicatenatum33191_09961, Pmalachiteum17515_06773, Pscabrosum22717_08760, Psolitum25940_03046, Pverhagenii33313_02642, Pverhagenii33313_04023
GO:0006364	BP	p	rRNA processing	7/24606	2371/1244528	8.36303e-13	9	7	1.31381e-11	Palfredii34128_04088, Plongicatenatum33191_09961, Pmalachiteum17515_06773, Pscabrosum22717_08760, Psolitum25940_03046, Pverhagenii33313_02642, Pverhagenii33313_04023
GO:0043933	BP	p	protein-containing complex subunit organization	18/24606	3427/1244528	8.655e-13	4	18	1.34521e-11	Palfredii34128_06520, Pantarcticum31339_06350, Patrosanguineum20685_07553, Patrosanguineum34669_07885, Pbrevicompactum35675_05195, Pbrevicompactum35675_10771, Pcanescens15452_00571, Pcanescens15452_12957, Pcanescens18980_04892, Pcanariense26290_00577, Pherquei20771_02196, Pherquei29812_03016, Pherquei29812_05054, Plagena129212_10246, Pmalachiteum17515_12007, Prubens27055_09157, Ptannophilum21756_…
GO:0006811	BP	p	ion transport	130/24606	11541/1244528	1.14151e-12	4	130	1.75552e-11	Pangulare27051_02037, Pangulare30069_02719, Pangulare30069_03784, Pangulare30069_03891, Pangulare30069_13016, Pantarcticum31339_09534, Pargentinense30761_07417, Patrosanguineum21472_09408, Patrosanguineum31632_06677, Patrosanguineum31632_09110, Pbrevicompactum35673_07071, PcamembertiFM013_01970, PcamembertiFM013_12928, Pcanescens15449_01625, Pcanescens15449_02531, Pcanescens15449_03847, Pcanescen…
GO:0044255	BP	p	cellular lipid metabolic process	55/24606	6364/1244528	1.3469e-12	4	55	2.04982e-11	Pangulare27051_05414, Pangulare30069_03364, Patrosanguineum34669_00213, Patrosanguineum34669_03196, Pbrevicompactum35665_04252, PcamembertiFM013_02309, PcamembertiFM013_02918, PcamembertiFM013_03035, Pcanescens15450_10829, Pcanescens15451_00204, Pcanescens15451_11925, Pcanescens18980_12849, Pcanescens19259_07566, PcapsulatumATCC48735_09643, Pcataractarum29864_12470, Pcfviridicatum20477_05025, Pch…
GO:0009165	BP	p	nucleotide biosynthetic process	13/24606	2938/1244528	1.53995e-12	8	13	2.29578e-11	Pargentinense30761_07402, Pbovifimosum22155_03651, Pcanescens15450_00736, Pcanescens15451_00574, Pchrysogenum3361_08116, Pchrysogenum35668_05157, Pcitrinum23319_09091, Pconcentricum3081_05643, Pdiatomitis30728_03941, Pherquei20771_08212, Pmaclennaniae15551_08814, Pmalachiteum17515_10384, Psubrubescens31985_08092
GO:1901293	BP	p	nucleoside phosphate biosynthetic process	13/24606	2938/1244528	1.53995e-12	7	13	2.29578e-11	Pargentinense30761_07402, Pbovifimosum22155_03651, Pcanescens15450_00736, Pcanescens15451_00574, Pchrysogenum3361_08116, Pchrysogenum35668_05157, Pcitrinum23319_09091, Pconcentricum3081_05643, Pdiatomitis30728_03941, Pherquei20771_08212, Pmaclennaniae15551_08814, Pmalachiteum17515_10384, Psubrubescens31985_08092
GO:0006418	BP	p	tRNA aminoacylation for protein translation	17/24606	3299/1244528	1.88381e-12	10	17	2.78005e-11	Pbrevicompactum35675_03134, Pcanescens15449_06756, Pcanescens15450_00552, Pchrysogenum35668_04361, Pdaleae16125_10764, Phordei12815_08364, Plagena129212_04488, Pmajusculum35410_05805, Pmanginii31320_13273, Pcfgriseofulvum16848_03763, Ppasqualense35674_11173, Ppsychrosexuale29551_08622, Probsamsonii29466_03579, Pscabrosum22717_09077, Psoppii18220_00868, Ptannophilum21756_02483, Pwaksmanii27052_012…
GO:0008033	BP	p	tRNA processing	6/24606	2194/1244528	1.93442e-12	9	6	2.82619e-11	Pherquei29812_01113, Phetheringtonii29057_06319, Plagena129212_07794, Plongicatenatum33191_08418, Pmaclennaniae15551_08411, Pcfgriseofulvum17755_03813
GO:0006644	BP	p	phospholipid metabolic process	14/24606	3023/1244528	1.98669e-12	5	14	2.87381e-11	Pangulare30069_03364, Pcanescens15450_10829, Pfrequentans35677_10138, Phesseltinei12396_09009, Plagena129212_01279, Plongicatenatum33135_01354, Plongicatenatum33191_07856, Pmacrosclerotiorum26536_11722, Pmajusculum35410_04168, Pmalachiteum17514_05815, PpolonicumF7_03625, Priverlandense135883_10725, Pverrucosum35672_07934, Pviridicatum34249_03018
GO:0003774	MF	p	cytoskeletal motor activity	2/24606	1687/1244528	2.48322e-12	1	2	3.21358e-11	Pwaksmanii27052_07731, Pwaksmanii27052_08761
GO:0016592	CC	p	mediator complex	6/24606	2180/1244528	2.76166e-12	3	6	3.69023e-11	Pcanariense26290_10451, Pcapsulatum21917_04476, Pconcentricum3081_08250, Pfrequentans35677_05968, Pfrequentans35677_11108, Pfrequentans35677_12975
GO:1990904	CC	p	ribonucleoprotein complex	13/24606	2893/1244528	2.83864e-12	2	13	3.69023e-11	Pangulare27051_09902, Pbovifimosum22155_05257, Pcanescens19259_12018, Pcanariense26290_10451, Pherquei29812_01113, Plongicatenatum33191_08394, Plongicatenatum33191_08418, Plongicatenatum33191_09961, Pmaclennaniae15551_08411, Pcfgriseofulvum17755_03813, Priverlandense135883_00336, Prubens27055_07102, Psolitum25940_03046
GO:0003712	MF	p	transcription coregulator activity	7/24606	2282/1244528	3.04963e-12	2	7	3.88939e-11	Pcanariense26290_10451, Pcapsulatum21917_04476, Pconcentricum3081_08250, Pfrequentans35677_05968, Pfrequentans35677_11108, Pfrequentans35677_12975, PsolitumRS1_05320
GO:1990234	CC	p	transferase complex	11/24606	2691/1244528	3.21147e-12	3	11	4.00096e-11	Palfredii34128_04088, Pangulare30069_08261, Pcfviridicatum20477_08919, Pchrysogenum3361_08214, Pcosmopolitanum29677_04645, Pfrequentans35679_08483, Pfrequentans35679_09329, Pmalachiteum17514_09784, PoxalicumSGAir0226_07917, Pscabrosum22717_08760, Pverhagenii33310_00229
GO:0016791	MF	p	phosphatase activity	20/24606	3492/1244528	5.27967e-12	5	20	6.6373e-11	Palfredii34128_05136, Patrosanguineum31632_05651, Pbrevicompactum35675_02913, Pcanescens15450_02082, Pcapsulatum21917_09000, Pchrysogenum3361_07360, Pcinerascens15544_11019, Pcosmopolitanum29677_02211, PdigitatumPdW03_06636, Pherquei29812_06336, Phordei12815_05695, Plapatayae16267_04447, Plongicatenatum33135_01111, Pmalachiteum17515_07394, Pcfgriseofulvum16848_08294, Pcfgriseofulvum17755_07281, P…
GO:0051276	BP	p	chromosome organization	14/24606	2958/1244528	4.93569e-12	5	14	6.80287e-11	Pbrevicompactum35665_03271, Pbrevicompactum35673_05596, Pcanescens15450_06797, Pcanescens15451_01683, Pcanescens15451_09141, Pcfviridicatum20477_07967, Pherquei29812_05054, Pmaclennaniae15551_07681, Pmalachiteum17515_12007, Pmanginii31320_08297, Ppasqualense35674_11114, Pcfspinulosum18751_02002, Pscabrosum17219_04890, Ptaxi34144_06659
GO:0060589	MF	p	nucleoside-triphosphatase regulator activity	12/24606	2746/1244528	5.68087e-12	3	12	6.94328e-11	Pantarcticum31339_07988, Patrosanguineum21472_03130, Pbrevicompactum35665_09328, Pcanescens15450_05028, Pcosmopolitanum29677_00736, Pcrustosum35664_04667, Pdaleae16125_05954, Pfrequentans35677_04297, Pmaclennaniae15551_00531, Psamsoniarum33392_00980, Pscabrosum17219_03784, Pverhagenii33313_06559
GO:0030695	MF	p	GTPase regulator activity	12/24606	2746/1244528	5.68087e-12	4	12	6.94328e-11	Pantarcticum31339_07988, Patrosanguineum21472_03130, Pbrevicompactum35665_09328, Pcanescens15450_05028, Pcosmopolitanum29677_00736, Pcrustosum35664_04667, Pdaleae16125_05954, Pfrequentans35677_04297, Pmaclennaniae15551_00531, Psamsoniarum33392_00980, Pscabrosum17219_03784, Pverhagenii33313_06559
GO:0016071	BP	p	mRNA metabolic process	13/24606	2828/1244528	7.20266e-12	7	13	9.83467e-11	Pangulare27051_01767, Pangulare27051_09902, Patrosanguineum31632_03177, Paurantiogriseum35659_09818, Pcanescens19259_12018, Pcanariense26290_10451, Pcapsulatum21917_07799, Pconcentricum3081_04315, Pdesertorum17660_06636, PdigitatumDSM62840_01403, Pmalacaense29712_09925, Pnucicola29836_10252, Priverlandense135883_00336
GO:0005839	CC	p	proteasome core complex	1/24606	1445/1244528	1.77696e-11	2	1	2.12524e-10	Pcanescens15451_00594
GO:0044271	BP	p	cellular nitrogen compound biosynthetic process	688/24606	44262/1244528	1.86728e-11	4	688	2.52601e-10	Palfredii34128_00513, Palfredii34128_02962, Palfredii34128_08306, Pangulare27051_01131, Pangulare27051_01153, Pangulare27051_01308, Pangulare27051_04822, Pangulare27051_05087, Pangulare27051_05167, Pangulare27051_05963, Pangulare27051_06302, Pangulare27051_08964, Pangulare27051_09214, Pangulare27051_09409, Pangulare27051_10374, Pangulare27051_10894, Pangulare27051_11425, Pangulare27051_12161, Pan…
GO:0035556	BP	p	intracellular signal transduction	33/24606	4450/1244528	2.23082e-11	5	33	2.99012e-10	Palfredii34128_07278, Pantarcticum31339_07988, Patrosanguineum31632_08215, Patrosanguineum31632_11427, Pbrevicompactum35665_12008, Pcanescens15449_06604, Pcanescens15452_01115, Pcanescens18980_12085, Pcataractarum29864_07929, Pchrysogenum35668_04755, Pdaleae16125_05954, Pdaleae16125_07126, Pexpansum35385_04167, Pfimorum29495_02473, Pfrequentans35677_03615, Phispanicum35686_06300, Pmaclennaniae155…
GO:0072521	BP	p	purine-containing compound metabolic process	16/24606	3035/1244528	2.42025e-11	4	16	3.21453e-10	Palfredii34128_02890, Pcanescens15450_00736, Pcanescens15451_00574, Pchrysogenum3361_08116, Pchrysogenum35668_05157, Pcitrinum23319_09091, Phetheringtonii29057_07074, Pmaclennaniae15551_08814, Pmalachiteum17514_08261, Pcfgriseofulvum17755_07637, Pcfgriseofulvum17755_07638, Psamsoniarum33392_09380, Pscabrosum17219_06744, Psolitum12_13638, Psubrubescens31985_08092, Ptannophilum21756_00856
GO:0031966	CC	p	mitochondrial membrane	1/24606	1401/1244528	3.61989e-11	4	1	4.16288e-10	Pnucicola29836_02841
GO:0072522	BP	p	purine-containing compound biosynthetic process	7/24606	2081/1244528	8.54614e-11	5	7	1.12486e-09	Pcanescens15450_00736, Pcanescens15451_00574, Pchrysogenum3361_08116, Pchrysogenum35668_05157, Pcitrinum23319_09091, Pmaclennaniae15551_08814, Psubrubescens31985_08092
GO:0016070	BP	p	RNA metabolic process	667/24606	42709/1244528	9.28335e-11	6	667	1.21098e-09	Palfredii34128_00513, Palfredii34128_02962, Palfredii34128_04088, Palfredii34128_04378, Pangulare27051_01131, Pangulare27051_01153, Pangulare27051_01308, Pangulare27051_01767, Pangulare27051_04822, Pangulare27051_05087, Pangulare27051_05167, Pangulare27051_05963, Pangulare27051_06302, Pangulare27051_08964, Pangulare27051_09214, Pangulare27051_09409, Pangulare27051_09902, Pangulare27051_10374, Pan…
GO:0065003	BP	p	protein-containing complex assembly	17/24606	3037/1244528	9.5045e-11	5	17	1.22886e-09	Palfredii34128_06520, Pantarcticum31339_06350, Patrosanguineum20685_07553, Patrosanguineum34669_07885, Pbrevicompactum35675_05195, Pbrevicompactum35675_10771, Pcanescens15452_00571, Pcanescens15452_12957, Pcanescens18980_04892, Pherquei20771_02196, Pherquei29812_03016, Pherquei29812_05054, Plagena129212_10246, Pmalachiteum17515_12007, Prubens27055_09157, Ptannophilum21756_07202, Pverhagenii33313_…
GO:0005509	MF	p	calcium ion binding	13/24606	2641/1244528	1.17706e-10	5	13	1.41893e-09	Pargentinense30761_08356, Pcanescens15452_08380, Pchrysogenum35668_07245, Pdiatomitis30728_02033, Pherquei29812_06938, Plongicatenatum33135_02906, Pmalachiteum13176_09275, Pmalachiteum17515_00658, Pcfgriseofulvum16849_02593, Pscabrosum17219_07203, Psoppii18220_07632, Psubrubescens31985_07750, Ptannophilum21756_04553
GO:0008017	MF	p	microtubule binding	2/24606	1453/1244528	1.8887e-10	5	2	2.24602e-09	Pwaksmanii27052_07731, Pwaksmanii27052_08761
GO:0006397	BP	p	mRNA processing	12/24606	2519/1244528	2.57126e-10	8	12	3.29527e-09	Pangulare27051_01767, Pangulare27051_09902, Paurantiogriseum35659_09818, Pcanescens19259_12018, Pcanariense26290_10451, Pcapsulatum21917_07799, Pconcentricum3081_04315, Pdesertorum17660_06636, PdigitatumDSM62840_01403, Pmalacaense29712_09925, Pnucicola29836_10252, Priverlandense135883_00336
GO:0008233	MF	p	peptidase activity	147/24606	11966/1244528	3.25245e-10	3	147	3.81621e-09	Palfredii34128_03655, Pangulare30069_10858, Pantarcticum31339_09379, Patrosanguineum20685_10886, Patrosanguineum21472_01442, Patrosanguineum31632_08384, Patrosanguineum31633_06943, Pbovifimosum22155_09516, Pbovifimosum22155_09853, Pbrevicompactum35673_03484, PcamembertiFM013_01565, Pcanescens15449_01821, Pcanescens15449_02055, Pcanescens15449_03789, Pcanescens15449_03790, Pcanescens15449_04179, P…
GO:0008135	MF	p	translation factor activity, RNA binding	9/24606	2186/1244528	4.30148e-10	5	9	4.85295e-09	Patrosanguineum20685_07573, Pbovifimosum22155_00770, Pbrevicompactum35673_09075, Pbrevicompactum35673_11392, PcamembertiFM013_07499, Pcanariense26290_00577, Pmalacaense29712_03767, Pmalachiteum17515_07752, Pmononematosum11891_08921
GO:0090079	MF	p	translation regulator activity, nucleic acid binding	9/24606	2186/1244528	4.30148e-10	4	9	4.85295e-09	Patrosanguineum20685_07573, Pbovifimosum22155_00770, Pbrevicompactum35673_09075, Pbrevicompactum35673_11392, PcamembertiFM013_07499, Pcanariense26290_00577, Pmalacaense29712_03767, Pmalachiteum17515_07752, Pmononematosum11891_08921
GO:0045182	MF	p	translation regulator activity	9/24606	2186/1244528	4.30148e-10	1	9	4.85295e-09	Patrosanguineum20685_07573, Pbovifimosum22155_00770, Pbrevicompactum35673_09075, Pbrevicompactum35673_11392, PcamembertiFM013_07499, Pcanariense26290_00577, Pmalacaense29712_03767, Pmalachiteum17515_07752, Pmononematosum11891_08921
GO:0006163	BP	p	purine nucleotide metabolic process	16/24606	2829/1244528	4.79612e-10	8	16	6.09315e-09	Palfredii34128_02890, Pcanescens15450_00736, Pcanescens15451_00574, Pchrysogenum3361_08116, Pchrysogenum35668_05157, Pcitrinum23319_09091, Phetheringtonii29057_07074, Pmaclennaniae15551_08814, Pmalachiteum17514_08261, Pcfgriseofulvum17755_07637, Pcfgriseofulvum17755_07638, Psamsoniarum33392_09380, Pscabrosum17219_06744, Psolitum12_13638, Psubrubescens31985_08092, Ptannophilum21756_00856
GO:0048193	BP	p	Golgi vesicle transport	4/24606	1655/1244528	4.88352e-10	5	4	6.15071e-09	Pcataractarum29864_04746, Pfrequentans35677_11087, Pgraminicola19332_04092, Ptannophilum21756_10479
GO:0097747	MF	p	RNA polymerase activity	4/24606	1644/1244528	7.22408e-10	5	4	7.94649e-09	Pconcentricum3081_09782, PdigitatumDSM62840_02342, Pmalachiteum17515_04991, Psolitum25940_12181
GO:0034062	MF	p	5'-3' RNA polymerase activity	4/24606	1644/1244528	7.22408e-10	6	4	7.94649e-09	Pconcentricum3081_09782, PdigitatumDSM62840_02342, Pmalachiteum17515_04991, Psolitum25940_12181
GO:0008654	BP	p	phospholipid biosynthetic process	11/24606	2345/1244528	6.9251e-10	6	11	8.6475e-09	Pangulare30069_03364, Pfrequentans35677_10138, Phesseltinei12396_09009, Plagena129212_01279, Plongicatenatum33135_01354, Pmajusculum35410_04168, Pmalachiteum17514_05815, PpolonicumF7_03625, Priverlandense135883_10725, Pverrucosum35672_07934, Pviridicatum34249_03018
GO:0015075	MF	p	ion transmembrane transporter activity	128/24606	10637/1244528	8.31697e-10	3	128	9.03572e-09	Pangulare27051_02037, Pangulare30069_02719, Pangulare30069_03784, Pangulare30069_03891, Pangulare30069_13016, Pantarcticum31339_09534, Pargentinense30761_07417, Patrosanguineum21472_09408, Patrosanguineum31632_06677, Patrosanguineum31632_09110, Pbrevicompactum35673_07071, PcamembertiFM013_01970, PcamembertiFM013_12928, Pcanescens15449_01625, Pcanescens15449_02531, Pcanescens15449_03847, Pcanescen…
GO:0044262	BP	p	cellular carbohydrate metabolic process	10/24606	2248/1244528	7.63503e-10	4	10	9.4532e-09	Pbrevicompactum35665_10910, Pcanescens15450_05437, Pcanescens15451_07024, Pcanescens15451_10696, Pcanescens15452_03003, Pchrysogenum3361_09813, Pchrysogenum35668_05047, Plapatayae16267_09755, Pmalachiteum17515_04230, Pcfgriseofulvum16848_06235
GO:0070085	BP	p	glycosylation	11/24606	2329/1244528	9.54113e-10	2	11	1.17139e-08	Patrosanguineum34669_00213, Pbrevicompactum35665_04252, Pbrevicompactum35675_07431, Pcanescens15451_00204, Pcrustosum35664_11583, Pfrequentans35679_09329, Plagena129212_08120, Psamsoniarum33392_06368, PsolitumRS1_06370, Pverhagenii33310_08308, Pwaksmanii27052_10206
GO:0098798	CC	p	mitochondrial protein-containing complex	16/24606	2774/1244528	1.19619e-09	2	16	1.32467e-08	Pargentinense30761_03829, Pcanescens15450_00956, Pcanescens15450_05472, Pcanescens15451_00419, Pchrysogenum3361_08116, Pchrysogenum35668_05157, Pfrequentans35679_00431, Plagena129212_10340, Pmalacaense29712_09926, Pmalachiteum13176_07284, Pmalachiteum17515_06873, Ppasqualense35674_01565, Ppsychrosexuale29551_09352, Psubrubescens31985_08092, Pviridicatum34249_07336, Pvulpinum29486_10303
GO:0065007	BP	p	biological regulation	747/24606	46568/1244528	1.35993e-09	1	747	1.65571e-08	Palfredii34128_00576, Palfredii34128_02753, Palfredii34128_05317, Palfredii34128_07278, Pangulare27051_01308, Pangulare27051_03422, Pangulare27051_07321, Pangulare27051_07491, Pangulare27051_07777, Pangulare27051_08943, Pangulare27051_08964, Pangulare27051_09214, Pangulare27051_09390, Pangulare27051_09409, Pangulare27051_10374, Pangulare27051_13243, Pangulare27051_13251, Pangulare30069_01031, Pan…
GO:0034622	BP	p	cellular protein-containing complex assembly	16/24606	2749/1244528	1.57283e-09	6	16	1.89909e-08	Palfredii34128_06520, Pantarcticum31339_06350, Patrosanguineum20685_07553, Patrosanguineum34669_07885, Pbrevicompactum35675_05195, Pbrevicompactum35675_10771, Pcanescens15452_12957, Pcanescens18980_04892, Pherquei20771_02196, Pherquei29812_03016, Pherquei29812_05054, Plagena129212_10246, Pmalachiteum17515_12007, Prubens27055_09157, Ptannophilum21756_07202, Pverhagenii33313_05358
GO:0015318	MF	p	inorganic molecular entity transmembrane transporter activity	110/24606	9378/1244528	1.82923e-09	3	110	1.96308e-08	Pangulare27051_02037, Pangulare30069_03784, Pangulare30069_03891, Pangulare30069_13016, Pantarcticum31339_09534, Pargentinense30761_07417, Patrosanguineum21472_09408, Patrosanguineum31632_09110, Pbrevicompactum35673_07071, PcamembertiFM013_01970, Pcanescens15449_01625, Pcanescens15449_02531, Pcanescens15449_03847, Pcanescens15449_12794, Pcanescens15450_00736, Pcanescens15450_01992, Pcanescens1545…
GO:1902600	BP	p	proton transmembrane transport	15/24606	2652/1244528	1.88447e-09	8	15	2.25673e-08	Pcanescens15449_03847, Pcanescens15450_00736, Pcanescens15450_04644, Pchrysogenum3361_08116, Pchrysogenum35668_05157, Pcitrinum23319_09091, Pcoprophilum35676_10207, Pfreii34325_03814, Pmaclennaniae15551_08814, Pmanginii31320_11513, Pcfgriseofulvum16849_04047, Pscabrosum17219_04256, Psolitum25940_12123, Psubrubescens31985_08092, Pvulpinum29486_02492
GO:0003755	MF	p	peptidyl-prolyl cis-trans isomerase activity	5/24606	1674/1244528	2.15642e-09	4	5	2.25911e-08	Patrosanguineum34669_04761, Pgraminicola6001_03619, Phesseltinei12396_10978, Pwaksmanii27052_00810, Pwaksmanii27052_11705
GO:0016859	MF	p	cis-trans isomerase activity	5/24606	1674/1244528	2.15642e-09	3	5	2.25911e-08	Patrosanguineum34669_04761, Pgraminicola6001_03619, Phesseltinei12396_10978, Pwaksmanii27052_00810, Pwaksmanii27052_11705
GO:0003899	MF	p	DNA-directed 5'-3' RNA polymerase activity	3/24606	1450/1244528	2.24873e-09	7	3	2.3281e-08	PdigitatumDSM62840_02342, Pmalachiteum17515_04991, Psolitum25940_12181
GO:0019693	BP	p	ribose phosphate metabolic process	15/24606	2622/1244528	2.45906e-09	5	15	2.87415e-08	Palfredii34128_02890, Pcanescens15450_00736, Pchrysogenum3361_08116, Pchrysogenum35668_05157, Pcitrinum23319_09091, Phetheringtonii29057_07074, Pmaclennaniae15551_08814, Pmalachiteum17514_08261, Pcfgriseofulvum17755_07637, Pcfgriseofulvum17755_07638, Psamsoniarum33392_09380, Pscabrosum17219_06744, Psolitum12_13638, Psubrubescens31985_08092, Ptannophilum21756_00856
GO:0009259	BP	p	ribonucleotide metabolic process	15/24606	2622/1244528	2.45906e-09	8	15	2.87415e-08	Palfredii34128_02890, Pcanescens15450_00736, Pchrysogenum3361_08116, Pchrysogenum35668_05157, Pcitrinum23319_09091, Phetheringtonii29057_07074, Pmaclennaniae15551_08814, Pmalachiteum17514_08261, Pcfgriseofulvum17755_07637, Pcfgriseofulvum17755_07638, Psamsoniarum33392_09380, Pscabrosum17219_06744, Psolitum12_13638, Psubrubescens31985_08092, Ptannophilum21756_00856
GO:0009150	BP	p	purine ribonucleotide metabolic process	15/24606	2622/1244528	2.45906e-09	9	15	2.87415e-08	Palfredii34128_02890, Pcanescens15450_00736, Pchrysogenum3361_08116, Pchrysogenum35668_05157, Pcitrinum23319_09091, Phetheringtonii29057_07074, Pmaclennaniae15551_08814, Pmalachiteum17514_08261, Pcfgriseofulvum17755_07637, Pcfgriseofulvum17755_07638, Psamsoniarum33392_09380, Pscabrosum17219_06744, Psolitum12_13638, Psubrubescens31985_08092, Ptannophilum21756_00856
GO:0043413	BP	p	macromolecule glycosylation	5/24606	1659/1244528	3.04171e-09	5	5	3.49917e-08	Pbrevicompactum35675_07431, Pcrustosum35664_11583, Pfrequentans35679_09329, Pverhagenii33310_08308, Pwaksmanii27052_10206
GO:0006486	BP	p	protein glycosylation	5/24606	1659/1244528	3.04171e-09	7	5	3.49917e-08	Pbrevicompactum35675_07431, Pcrustosum35664_11583, Pfrequentans35679_09329, Pverhagenii33310_08308, Pwaksmanii27052_10206
GO:0046034	BP	p	ATP metabolic process	8/24606	1968/1244528	3.13167e-09	2	8	3.57451e-08	Palfredii34128_02890, Pcanescens15450_00736, Pchrysogenum3361_08116, Pchrysogenum35668_05157, Pcitrinum23319_09091, Pmaclennaniae15551_08814, Pscabrosum17219_04256, Psubrubescens31985_08092
GO:0006260	BP	p	DNA replication	8/24606	1972/1244528	3.18057e-09	6	8	3.60218e-08	Pbrevicompactum35665_09212, Pcanescens15449_06211, Pfreii34325_12149, Plongicatenatum33135_11619, Pmalachiteum17514_09784, Ppsychrosexuale29551_00586, Pverhagenii33310_00229, Pvulpinum29486_01712
GO:0006164	BP	p	purine nucleotide biosynthetic process	7/24606	1875/1244528	3.36796e-09	9	7	3.78507e-08	Pcanescens15450_00736, Pcanescens15451_00574, Pchrysogenum3361_08116, Pchrysogenum35668_05157, Pcitrinum23319_09091, Pmaclennaniae15551_08814, Psubrubescens31985_08092
GO:0003743	MF	p	translation initiation factor activity	4/24606	1543/1244528	3.96205e-09	6	4	4.05419e-08	Patrosanguineum20685_07573, Pmalacaense29712_03767, Pmalachiteum17515_07752, Pmononematosum11891_08921
GO:0006357	BP	p	regulation of transcription by RNA polymerase II	9/24606	2055/1244528	4.14857e-09	10	9	4.62676e-08	PcamembertiFM013_04747, Pcanariense26290_10451, Pcapsulatum21917_04476, Pchermesinum19713_08972, Pconcentricum3081_08250, Pfrequentans35677_05968, Pfrequentans35677_11108, Pfrequentans35677_12975, Pmacrosclerotiorum26536_01472
GO:0032182	MF	p	ubiquitin-like protein binding	2/24606	1259/1244528	6.84603e-09	3	2	6.84603e-08	Paurantiogriseum35659_05014, Pcrustosum35664_06395
GO:0043130	MF	p	ubiquitin binding	2/24606	1259/1244528	6.84603e-09	4	2	6.84603e-08	Paurantiogriseum35659_05014, Pcrustosum35664_06395
GO:0007017	BP	p	microtubule-based process	5/24606	1595/1244528	8.30425e-09	2	5	9.12219e-08	Pfreii34325_11772, Plapatayae16267_04423, Psoppii18220_08458, Pwaksmanii27052_07731, Pwaksmanii27052_08761
GO:0065009	BP	p	regulation of molecular function	8/24606	1918/1244528	8.61656e-09	2	8	9.39462e-08	Pangulare27051_07321, Pbrevicompactum35665_00086, Pcanescens15452_10779, Pcapsulatum21917_10093, Pchrysogenum35668_04883, Pdiatomitis30728_05570, Pcfgriseofulvum16849_06960, Ppasqualense35674_12644
GO:0003777	MF	p	microtubule motor activity	2/24606	1246/1244528	9.89396e-09	2	2	9.78279e-08	Pwaksmanii27052_07731, Pwaksmanii27052_08761
GO:0050790	BP	p	regulation of catalytic activity	6/24606	1714/1244528	9.10147e-09	3	6	9.84981e-08	Pangulare27051_07321, Pbrevicompactum35665_00086, Pcapsulatum21917_10093, Pchrysogenum35668_04883, Pcfgriseofulvum16849_06960, Ppasqualense35674_12644
GO:0098800	CC	p	inner mitochondrial membrane protein complex	12/24606	2261/1244528	9.72205e-09	3	12	1.03818e-07	Pargentinense30761_03829, Pcanescens15450_00956, Pcanescens15450_05472, Pcanescens15451_00419, Pchrysogenum3361_08116, Pchrysogenum35668_05157, Pfrequentans35679_00431, Pmalacaense29712_09926, Pmalachiteum13176_07284, Pmalachiteum17515_06873, Psubrubescens31985_08092, Pvulpinum29486_10303
GO:0006928	BP	p	movement of cell or subcellular component	2/24606	1246/1244528	9.89396e-09	2	2	1.05511e-07	Pwaksmanii27052_07731, Pwaksmanii27052_08761
GO:0007018	BP	p	microtubule-based movement	2/24606	1246/1244528	9.89396e-09	3	2	1.05511e-07	Pwaksmanii27052_07731, Pwaksmanii27052_08761
GO:0070727	BP	p	cellular macromolecule localization	5/24606	1583/1244528	1.17939e-08	3	5	1.23963e-07	Plagena129212_10340, Ppasqualense35674_01565, Ppasqualense35674_05382, Ppsychrosexuale29551_09352, Pviridicatum34249_07336
GO:0034613	BP	p	cellular protein localization	5/24606	1583/1244528	1.17939e-08	4	5	1.23963e-07	Plagena129212_10340, Ppasqualense35674_01565, Ppasqualense35674_05382, Ppsychrosexuale29551_09352, Pviridicatum34249_07336
GO:0009152	BP	p	purine ribonucleotide biosynthetic process	6/24606	1668/1244528	1.69963e-08	10	6	1.74871e-07	Pcanescens15450_00736, Pchrysogenum3361_08116, Pchrysogenum35668_05157, Pcitrinum23319_09091, Pmaclennaniae15551_08814, Psubrubescens31985_08092
GO:0046390	BP	p	ribose phosphate biosynthetic process	6/24606	1668/1244528	1.69963e-08	6	6	1.74871e-07	Pcanescens15450_00736, Pchrysogenum3361_08116, Pchrysogenum35668_05157, Pcitrinum23319_09091, Pmaclennaniae15551_08814, Psubrubescens31985_08092
GO:0009260	BP	p	ribonucleotide biosynthetic process	6/24606	1668/1244528	1.69963e-08	9	6	1.74871e-07	Pcanescens15450_00736, Pchrysogenum3361_08116, Pchrysogenum35668_05157, Pcitrinum23319_09091, Pmaclennaniae15551_08814, Psubrubescens31985_08092
GO:0034220	BP	p	ion transmembrane transport	42/24606	4553/1244528	1.80351e-08	5	42	1.84261e-07	Pangulare30069_03784, Pangulare30069_13016, Patrosanguineum21472_09408, Patrosanguineum31632_09110, Pcanescens15449_03847, Pcanescens15449_12794, Pcanescens15450_00736, Pcanescens15450_04644, Pcanescens15450_07415, Pcanescens15451_10596, Pcanescens15452_00196, Pcanescens15452_00216, Pcapsulatum21917_10551, Pchrysogenum19737_07304, Pchrysogenum3361_08116, Pchrysogenum35668_05157, Pcitrinum23319_09…
GO:0051668	BP	p	localization within membrane	1/24606	1071/1244528	1.86798e-08	3	1	1.86926e-07	Ppasqualense35674_05382
GO:0090150	BP	p	establishment of protein localization to membrane	1/24606	1071/1244528	1.86798e-08	6	1	1.86926e-07	Ppasqualense35674_05382
GO:0072657	BP	p	protein localization to membrane	1/24606	1071/1244528	1.86798e-08	5	1	1.86926e-07	Ppasqualense35674_05382
GO:0016746	MF	p	acyltransferase activity	164/24606	12447/1244528	2.04864e-08	3	164	2.00311e-07	Palfredii34128_03893, Pangulare27051_00216, Pangulare27051_04041, Pangulare27051_07001, Pangulare27051_11865, Pangulare27051_11936, Pangulare30069_00207, Pangulare30069_03943, Pangulare30069_07586, Pangulare30069_08437, Pantarcticum31339_03260, Pantarcticum31339_04467, Pargentinense30761_03550, Patrosanguineum20685_03128, Patrosanguineum20685_06360, Patrosanguineum21472_06187, Patrosanguineum2147…
GO:0009059	BP	p	macromolecule biosynthetic process	655/24606	40747/1244528	2.21816e-08	4	655	2.13206e-07	Palfredii34128_00513, Palfredii34128_02962, Palfredii34128_08306, Pangulare27051_01131, Pangulare27051_01153, Pangulare27051_01308, Pangulare27051_04822, Pangulare27051_05087, Pangulare27051_05167, Pangulare27051_05963, Pangulare27051_06302, Pangulare27051_08964, Pangulare27051_09214, Pangulare27051_09409, Pangulare27051_10374, Pangulare27051_10894, Pangulare27051_11425, Pangulare27051_12161, Pan…
GO:0006812	BP	p	cation transport	112/24606	9193/1244528	2.40299e-08	5	112	2.29462e-07	Pangulare27051_02037, Pangulare30069_02719, Pangulare30069_03784, Pangulare30069_03891, Pangulare30069_13016, Pantarcticum31339_09534, Pargentinense30761_07417, Patrosanguineum21472_09408, Patrosanguineum31632_06677, Patrosanguineum31632_09110, Pbrevicompactum35673_07071, PcamembertiFM013_12928, Pcanescens15449_01625, Pcanescens15449_02531, Pcanescens15449_03847, Pcanescens15449_12794, Pcanescens…
GO:0016053	BP	p	organic acid biosynthetic process	18/24606	2721/1244528	2.52125e-08	4	18	2.39191e-07	Pantarcticum31339_03260, Pantarcticum31339_03261, Patrosanguineum20685_02801, Patrosanguineum34669_02320, Pbovifimosum22155_03748, PcamembertiFM013_04611, Pcanescens15450_06442, Pcanescens15451_10032, Pcataractarum29864_09690, PdigitatumDSM62840_02394, Pgraminicola6001_05936, Pmaclennaniae15551_05582, Pmaclennaniae15551_07880, Pmalachiteum17515_01518, Ppulvis33274_07906, Psamsoniarum33392_06575, …
GO:0016311	BP	p	dephosphorylation	4/24606	1417/1244528	2.98853e-08	5	4	2.81693e-07	Pcanescens15451_07024, Phordei12815_05695, Plapatayae16267_04447, Pcfgriseofulvum16848_08294
GO:0071103	BP	p	DNA conformation change	1/24606	1043/1244528	4.00194e-08	6	1	3.74797e-07	Pcanescens15451_01683
GO:0016052	BP	p	carbohydrate catabolic process	7/24606	1709/1244528	4.3638e-08	4	7	4.03513e-07	Palfredii34128_02890, Pcanescens15449_10209, Pdiatomitis30728_02033, Phispanicum35686_04791, Phordei12815_05720, Plongicatenatum33135_02906, Psolitum25940_03948
GO:0008610	BP	p	lipid biosynthetic process	57/24606	5508/1244528	4.86637e-08	4	57	4.47155e-07	Palfredii34128_02548, Pangulare27051_05414, Pangulare30069_03364, Pantarcticum31339_09573, Pargentinense30761_03759, Patrosanguineum20685_09541, Patrosanguineum21472_08070, Patrosanguineum34669_03196, Patrosanguineum34669_08823, Pbovifimosum22155_07114, PcamembertiFM013_02918, PcamembertiFM013_03035, Pcanescens15449_06939, Pcanescens15450_03793, Pcanescens15451_11925, Pcanescens15452_05936, Pcane…
GO:0004672	MF	p	protein kinase activity	209/24606	15057/1244528	4.82735e-08	5	209	4.66821e-07	Palfredii34128_00085, Palfredii34128_09843, Pangulare27051_03738, Pangulare30069_01822, Pangulare30069_02347, Pangulare30069_03421, Pangulare30069_03890, Pangulare30069_05993, Pangulare30069_06698, Pangulare30069_07773, Pangulare30069_10871, Pangulare30069_11366, Pantarcticum31339_02961, Pantarcticum31339_11178, Pargentinense30761_04546, Patrosanguineum21472_00541, Patrosanguineum21472_02407, Pat…
GO:0022402	BP	p	cell cycle process	7/24606	1681/1244528	5.89935e-08	2	7	5.38685e-07	Pangulare27051_08008, Patrosanguineum34669_04638, Pbrevicompactum35673_05596, Pcanescens15451_01683, Pherquei20771_06606, Ppasqualense35674_11114, Psubrubescens31985_02079
GO:0005085	MF	p	guanyl-nucleotide exchange factor activity	7/24606	1696/1244528	6.239e-08	5	7	5.96774e-07	Pbrevicompactum35665_09328, Pcanescens15450_05028, Pdaleae16125_05954, Pfrequentans35677_04297, Pmaclennaniae15551_00531, Pscabrosum17219_03784, Pverhagenii33313_06559
GO:0050789	BP	p	regulation of biological process	740/24606	45145/1244528	7.63741e-08	2	740	6.9306e-07	Palfredii34128_00576, Palfredii34128_02753, Palfredii34128_05317, Palfredii34128_07278, Pangulare27051_01308, Pangulare27051_03422, Pangulare27051_07321, Pangulare27051_07491, Pangulare27051_07777, Pangulare27051_08943, Pangulare27051_08964, Pangulare27051_09214, Pangulare27051_09390, Pangulare27051_09409, Pangulare27051_10374, Pangulare27051_13243, Pangulare27051_13251, Pangulare30069_01031, Pan…
GO:0016780	MF	p	phosphotransferase activity, for other substituted phosphate groups	1/24606	999/1244528	8.13361e-08	4	1	7.69632e-07	PpolonicumF7_03625
GO:0099023	CC	p	vesicle tethering complex	2/24606	1138/1244528	8.79098e-08	2	2	8.21407e-07	Pmaclennaniae15551_05199, Ppasqualense35674_04810
GO:0008094	MF	p	ATP-dependent activity, acting on DNA	33/24606	3733/1244528	1.33244e-07	4	33	1.24739e-06	Pbrevicompactum35665_03271, PcamembertiFM013_04184, Pcanescens15449_06211, Pcanescens15450_06797, Pcanescens15450_08046, Pcanescens15451_13508, Pcanescens18980_04719, Pcanescens19259_11252, Pcataractarum29864_03100, Pchermesinum19713_08672, Pcinerascens15544_10683, Pcrustosum35664_03522, Pfreii34325_12149, Pfrequentans35677_09599, Pherquei29812_03646, Phetheringtonii29057_11197, Plongicatenatum33…
GO:1901135	BP	p	carbohydrate derivative metabolic process	92/24606	7672/1244528	1.6286e-07	3	92	1.46876e-06	Palfredii34128_02890, Pangulare27051_06848, Pangulare30069_09309, Patrosanguineum31632_06203, Patrosanguineum31633_10312, Patrosanguineum34669_04962, Patrosanguineum34669_06030, Pbrevicompactum35665_03256, Pbrevicompactum35665_05727, Pbrevicompactum35673_07789, PcamembertiFM013_10470, Pcanescens15449_05003, Pcanescens15449_11530, Pcanescens15450_00736, Pcanescens15450_12417, Pcanescens15452_01954…
GO:0016866	MF	p	intramolecular transferase activity	1/24606	958/1244528	1.683e-07	3	1	1.55899e-06	Pdaleae16125_03255
GO:0072594	BP	p	establishment of protein localization to organelle	4/24606	1300/1244528	2.29484e-07	6	4	2.04436e-06	Plagena129212_10340, Ppasqualense35674_01565, Ppsychrosexuale29551_09352, Pviridicatum34249_07336
GO:0033365	BP	p	protein localization to organelle	4/24606	1300/1244528	2.29484e-07	5	4	2.04436e-06	Plagena129212_10340, Ppasqualense35674_01565, Ppsychrosexuale29551_09352, Pviridicatum34249_07336
GO:0000030	MF	p	mannosyltransferase activity	1/24606	944/1244528	2.45819e-07	5	1	2.25334e-06	Plagena129212_08918
GO:0000287	MF	p	magnesium ion binding	13/24606	2129/1244528	3.00383e-07	5	13	2.72512e-06	Patrosanguineum21472_09151, Pbovifimosum22155_03651, Pcanescens15450_00338, Pcosmopolitanum29677_08483, Pfreii34325_01542, Pherquei20771_07585, Plividum13676_09720, Pmacrosclerotiorum26536_06678, Pparadoxum22861_00319, Ppasqualense35674_09143, Priverlandense135883_01381, Psoppii18220_12033, Pverrucosum35672_06943
GO:0050794	BP	p	regulation of cellular process	736/24606	44526/1244528	3.11845e-07	3	736	2.76125e-06	Palfredii34128_00576, Palfredii34128_02753, Palfredii34128_05317, Palfredii34128_07278, Pangulare27051_01308, Pangulare27051_03422, Pangulare27051_07321, Pangulare27051_07491, Pangulare27051_07777, Pangulare27051_08943, Pangulare27051_08964, Pangulare27051_09214, Pangulare27051_09390, Pangulare27051_09409, Pangulare27051_10374, Pangulare27051_13243, Pangulare27051_13251, Pangulare30069_01031, Pan…
GO:0008234	MF	p	cysteine-type peptidase activity	21/24606	2753/1244528	3.20325e-07	4	21	2.87639e-06	Patrosanguineum31632_08384, PcamembertiFM013_01565, Pcanescens15449_04179, Pcanariense26290_06830, Pcataractarum29864_10356, Pcitrinum23319_08590, Pcitrinum23319_09773, Pcoprophilum35676_05822, Pherquei20771_09152, Pherquei20771_11058, Pherquei20771_11343, Pherquei29812_07686, Phesseltinei12396_02548, Phesseltinei12396_09981, Pparadoxum22861_01066, Ppsychrosexuale29551_05242, Ppulvis33274_02242, …
GO:0051020	MF	p	GTPase binding	2/24606	1054/1244528	3.50558e-07	4	2	3.08491e-06	Patrosanguineum20685_00646, PdigitatumPdW03_06281
GO:0031267	MF	p	small GTPase binding	2/24606	1054/1244528	3.50558e-07	5	2	3.08491e-06	Patrosanguineum20685_00646, PdigitatumPdW03_06281
GO:0016614	MF	p	oxidoreductase activity, acting on CH-OH group of donors	169/24606	12328/1244528	3.75764e-07	3	169	3.27399e-06	Pangulare27051_08302, Pangulare27051_13132, Pangulare30069_00390, Pangulare30069_00397, Pangulare30069_04772, Pangulare30069_12105, Pangulare30069_12934, Pangulare30069_13118, Pantarcticum31339_09573, Pargentinense30761_02557, Pargentinense30761_03759, Pargentinense30761_11820, Patrosanguineum20685_09541, Patrosanguineum20685_10124, Patrosanguineum21472_11447, Patrosanguineum31632_07904, Patrosan…
GO:0018208	BP	p	peptidyl-proline modification	3/24606	1152/1244528	4.12932e-07	8	3	3.61253e-06	Patrosanguineum34669_04761, Pwaksmanii27052_00810, Pwaksmanii27052_11705
GO:0000413	BP	p	protein peptidyl-prolyl isomerization	3/24606	1152/1244528	4.12932e-07	9	3	3.61253e-06	Patrosanguineum34669_04761, Pwaksmanii27052_00810, Pwaksmanii27052_11705
GO:0015078	MF	p	proton transmembrane transporter activity	22/24606	2814/1244528	4.26171e-07	6	22	3.67677e-06	Pcanescens15449_03847, Pcanescens15450_00736, Pcanescens15450_04644, Pchrysogenum35668_05157, Pcoprophilum35676_10207, Pfreii34325_03814, Pherquei29812_13263, Plagena129212_08266, Pmaclennaniae15551_08814, Pmalachiteum17514_01074, Pmanginii31320_11513, Pcfgriseofulvum16849_04047, Pparadoxum22861_00001, Ppulvis33274_12178, Ppulvis33274_12182, Priverlandense135883_06089, Pcfspinulosum18751_04370, P…
GO:0046394	BP	p	carboxylic acid biosynthetic process	17/24606	2402/1244528	4.92044e-07	6	17	4.27903e-06	Pantarcticum31339_03260, Pantarcticum31339_03261, Patrosanguineum20685_02801, Patrosanguineum34669_02320, Pbovifimosum22155_03748, PcamembertiFM013_04611, Pcanescens15450_06442, Pcanescens15451_10032, PdigitatumDSM62840_02394, Pgraminicola6001_05936, Pmaclennaniae15551_05582, Pmaclennaniae15551_07880, Pmalachiteum17515_01518, Ppulvis33274_07906, Psamsoniarum33392_06575, Psolitum12_06309, Pverruco…
GO:0016627	MF	p	oxidoreductase activity, acting on the CH-CH group of donors	26/24606	3089/1244528	5.30621e-07	3	26	4.53346e-06	Palfredii34128_02548, Palfredii34128_03369, Pargentinense30761_00807, Patrosanguineum31632_06634, Pbrevicompactum35673_04291, PcamembertiFM013_07835, Pcanescens15450_02082, Pcanescens15452_05936, Pchrysogenum35668_03527, Pcosmopolitanum29677_00753, Pexpansum35385_04947, Pgraminicola6001_07160, Pherquei29812_10800, Phispanicum35686_06515, Plongicatenatum33135_06747, Pmaclennaniae15551_06221, Pcfgr…
GO:0016830	MF	p	carbon-carbon lyase activity	24/24606	2937/1244528	5.42725e-07	3	24	4.59228e-06	Palfredii34128_03631, Pangulare30069_03364, Patrosanguineum34669_10615, PcamembertiFM013_03110, Pcanescens15451_03693, Pcanescens15451_12466, Pcanescens15452_07461, Pcanescens19259_00396, Pcosmopolitanum29677_11628, Pdaleae16125_01080, Pfreii34325_11320, Phesseltinei12396_08268, Phesseltinei12396_09009, Phordei12815_00456, Plapatayae16267_08852, Plongicatenatum33135_00408, Pmajusculum35410_02051,…
GO:0098660	BP	p	inorganic ion transmembrane transport	42/24606	4243/1244528	5.78979e-07	6	42	4.94672e-06	Pangulare30069_03784, Pangulare30069_13016, Patrosanguineum21472_09408, Patrosanguineum31632_09110, Pcanescens15449_03847, Pcanescens15449_12794, Pcanescens15450_00736, Pcanescens15450_04644, Pcanescens15450_07415, Pcanescens15451_10596, Pcanescens15452_00196, Pcanescens15452_00216, Pcapsulatum21917_10551, Pchrysogenum19737_07304, Pchrysogenum3361_08116, Pchrysogenum35668_05157, Pcitrinum23319_09…
GO:0098655	BP	p	cation transmembrane transport	42/24606	4243/1244528	5.78979e-07	6	42	4.94672e-06	Pangulare30069_03784, Pangulare30069_13016, Patrosanguineum21472_09408, Patrosanguineum31632_09110, Pcanescens15449_03847, Pcanescens15449_12794, Pcanescens15450_00736, Pcanescens15450_04644, Pcanescens15450_07415, Pcanescens15451_10596, Pcanescens15452_00196, Pcanescens15452_00216, Pcapsulatum21917_10551, Pchrysogenum19737_07304, Pchrysogenum3361_08116, Pchrysogenum35668_05157, Pcitrinum23319_09…
GO:0098662	BP	p	inorganic cation transmembrane transport	42/24606	4243/1244528	5.78979e-07	7	42	4.94672e-06	Pangulare30069_03784, Pangulare30069_13016, Patrosanguineum21472_09408, Patrosanguineum31632_09110, Pcanescens15449_03847, Pcanescens15449_12794, Pcanescens15450_00736, Pcanescens15450_04644, Pcanescens15450_07415, Pcanescens15451_10596, Pcanescens15452_00196, Pcanescens15452_00216, Pcapsulatum21917_10551, Pchrysogenum19737_07304, Pchrysogenum3361_08116, Pchrysogenum35668_05157, Pcitrinum23319_09…
GO:0051082	MF	p	unfolded protein binding	2/24606	1024/1244528	7.52802e-07	3	2	6.19127e-06	Pcanescens15449_11146, Priverlandense135883_09874
GO:0008194	MF	p	UDP-glycosyltransferase activity	7/24606	1519/1244528	7.51435e-07	4	7	6.19127e-06	Patrosanguineum31633_05052, Patrosanguineum34669_00212, Pcosmopolitanum29677_05595, Pgraminicola19332_08098, Plagena129212_08120, Pscabrosum22717_02734, Psoppii18220_01574
GO:0006650	BP	p	glycerophospholipid metabolic process	6/24606	1422/1244528	8.25954e-07	6	6	6.89553e-06	Pfrequentans35677_10138, Plagena129212_01279, Plongicatenatum33135_01354, Pmacrosclerotiorum26536_11722, Pmajusculum35410_04168, Priverlandense135883_10725
GO:0046486	BP	p	glycerolipid metabolic process	6/24606	1422/1244528	8.25954e-07	5	6	6.89553e-06	Pfrequentans35677_10138, Plagena129212_01279, Plongicatenatum33135_01354, Pmacrosclerotiorum26536_11722, Pmajusculum35410_04168, Priverlandense135883_10725
GO:0070647	BP	p	protein modification by small protein conjugation or removal	12/24606	1958/1244528	8.42191e-07	7	12	6.99114e-06	Patrosanguineum31632_08384, PcamembertiFM013_01565, Pcataractarum29864_10356, Pcitrinum23319_09773, Pcoprophilum35676_05822, Pherquei20771_11058, Pherquei20771_11343, Phesseltinei12396_09981, Pparadoxum22861_01066, Ppsychrosexuale29551_05242, Ppulvis33274_02242, Prubens27055_01493
GO:0006091	BP	p	generation of precursor metabolites and energy	13/24606	2039/1244528	9.23481e-07	3	13	7.62263e-06	Palfredii34128_02890, Pargentinense30761_03829, Patrosanguineum34669_04962, Pcanescens15450_00956, Pcanescens15450_05472, Pcanescens15451_00419, Pfrequentans35679_00431, Pmalacaense29712_09926, Pmalachiteum17515_06873, Pcfgriseofulvum16848_02784, Ppulvis33274_12178, Ppulvis33274_12182, Pvulpinum29486_10303
GO:0043565	MF	p	sequence-specific DNA binding	15/24606	2191/1244528	1.03979e-06	5	15	8.3946e-06	Pangulare27051_09902, Pangulare30069_10058, Patrosanguineum31632_01793, Pcanescens15452_02924, Pcinerascens15544_03939, Phispanicum35686_04206, Plongicatenatum33191_03311, Pmanginii31320_04368, Pmononematosum11891_05792, Ppasqualense35674_08809, PpolonicumF7_06953, Ppulvis33274_01413, Prubens27055_06873, Ptannophilum21756_00924, Pvulpinum29486_04409
GO:0009451	BP	p	RNA modification	15/24606	2191/1244528	1.03979e-06	7	15	8.53442e-06	Pangulare30069_05907, Patrosanguineum20685_08491, Pbrevicompactum35673_02979, Pcanescens15451_05871, Pcanescens18980_01936, Pdiatomitis30728_06315, Pexpansum35385_04530, Pfimorum29495_02274, Pgraminicola19332_07069, Pherquei20771_10070, Plagena129212_07794, Plongicatenatum33135_11326, Pmalachiteum13176_06754, Pmanginii31320_10744, Ppasqualense35674_06025
GO:0019843	MF	p	rRNA binding	3/24606	1097/1244528	1.16535e-06	5	3	9.3228e-06	Pbovifimosum22155_05283, Pdaleae16125_00306, Pdesertorum17660_10925
GO:0004843	MF	p	thiol-dependent deubiquitinase	15/24606	2164/1244528	1.36001e-06	7	15	1.04071e-05	Patrosanguineum31632_08384, PcamembertiFM013_01565, Pcanescens15449_04179, Pcataractarum29864_10356, Pcitrinum23319_09773, Pcoprophilum35676_05822, Pherquei20771_09152, Pherquei20771_11058, Pherquei20771_11343, Phesseltinei12396_02548, Phesseltinei12396_09981, Pparadoxum22861_01066, Ppsychrosexuale29551_05242, Ppulvis33274_02242, Prubens27055_01493
GO:0101005	MF	p	deubiquitinase activity	15/24606	2164/1244528	1.36001e-06	6	15	1.04071e-05	Patrosanguineum31632_08384, PcamembertiFM013_01565, Pcanescens15449_04179, Pcataractarum29864_10356, Pcitrinum23319_09773, Pcoprophilum35676_05822, Pherquei20771_09152, Pherquei20771_11058, Pherquei20771_11343, Phesseltinei12396_02548, Phesseltinei12396_09981, Pparadoxum22861_01066, Ppsychrosexuale29551_05242, Ppulvis33274_02242, Prubens27055_01493
GO:0019783	MF	p	ubiquitin-like protein-specific protease activity	15/24606	2164/1244528	1.36001e-06	5	15	1.04071e-05	Patrosanguineum31632_08384, PcamembertiFM013_01565, Pcanescens15449_04179, Pcataractarum29864_10356, Pcitrinum23319_09773, Pcoprophilum35676_05822, Pherquei20771_09152, Pherquei20771_11058, Pherquei20771_11343, Phesseltinei12396_02548, Phesseltinei12396_09981, Pparadoxum22861_01066, Ppsychrosexuale29551_05242, Ppulvis33274_02242, Prubens27055_01493
GO:0008242	MF	p	omega peptidase activity	15/24606	2164/1244528	1.36001e-06	4	15	1.04071e-05	Patrosanguineum31632_08384, PcamembertiFM013_01565, Pcanescens15449_04179, Pcataractarum29864_10356, Pcitrinum23319_09773, Pcoprophilum35676_05822, Pherquei20771_09152, Pherquei20771_11058, Pherquei20771_11343, Phesseltinei12396_02548, Phesseltinei12396_09981, Pparadoxum22861_01066, Ppsychrosexuale29551_05242, Ppulvis33274_02242, Prubens27055_01493
GO:0004386	MF	p	helicase activity	25/24606	2927/1244528	1.46798e-06	3	25	1.11364e-05	Pangulare27051_09111, Pargentinense30761_09137, Patrosanguineum31632_03146, Pbrevicompactum35665_03271, Pbrevicompactum35665_06812, Pcanescens15449_06211, Pcanescens15450_06797, Pcanescens15451_12128, Pchrysogenum19737_10817, Pcrustosum35664_01943, PdigitatumPdW03_01668, Phispanicum35686_06078, Plongicatenatum33135_03117, Pmanginii31320_04728, Pmanginii31320_08297, Pparadoxum22861_07351, Ppsychro…
GO:0008237	MF	p	metallopeptidase activity	36/24606	3719/1244528	1.55786e-06	4	36	1.17172e-05	Pantarcticum31339_09379, Pbovifimosum22155_09516, Pcanescens15449_02055, Pcanescens15449_03789, Pcanescens15449_03790, Pcanescens15451_12074, Pcanescens19259_04446, Pcapsulatum21917_00183, Pcapsulatum21917_05146, Pcataractarum29864_03801, Pcfviridicatum20477_11526, Pchrysogenum3361_09185, Pchrysogenum35668_06700, Pcinerascens15544_02763, Pcitrinum23319_09140, Pdesertorum17660_04132, Pdesertorum17…
GO:0051726	BP	p	regulation of cell cycle	6/24606	1376/1244528	1.55884e-06	4	6	1.23775e-05	Palfredii34128_07278, Pbrevicompactum35665_00086, Pcataractarum29864_07929, Pchrysogenum35668_04883, Pcfgriseofulvum16849_06960, Ppasqualense35674_12644
GO:0008484	MF	p	sulfuric ester hydrolase activity	8/24606	1536/1244528	2.28782e-06	4	8	1.70617e-05	Pcanescens15451_09276, Pcitrinum23319_08651, Pexpansum35385_11503, Pherquei20771_04068, Pmalacaense29712_10613, Pmanginii31320_13653, Priverlandense135883_06078, Priverlandense135883_10725
GO:0051540	MF	p	metal cluster binding	25/24606	2895/1244528	2.45898e-06	2	25	1.80326e-05	Pargentinense30761_02563, Patrosanguineum20685_05991, Patrosanguineum31632_03009, Patrosanguineum31632_05441, Patrosanguineum34669_08744, Pbrevicompactum35665_02684, PcapsulatumATCC48735_06974, Pchrysogenum19737_06323, Pchrysogenum35668_00125, Pchrysogenum35668_03292, Pdaleae16125_03381, Pgraminicola6001_00072, Phesseltinei12396_00190, Phispanicum35686_03994, Plapatayae16267_09070, Plividum13676_…
GO:0051536	MF	p	iron-sulfur cluster binding	25/24606	2895/1244528	2.45898e-06	3	25	1.80326e-05	Pargentinense30761_02563, Patrosanguineum20685_05991, Patrosanguineum31632_03009, Patrosanguineum31632_05441, Patrosanguineum34669_08744, Pbrevicompactum35665_02684, PcapsulatumATCC48735_06974, Pchrysogenum19737_06323, Pchrysogenum35668_00125, Pchrysogenum35668_03292, Pdaleae16125_03381, Pgraminicola6001_00072, Phesseltinei12396_00190, Phispanicum35686_03994, Plapatayae16267_09070, Plividum13676_…
GO:0008324	MF	p	cation transmembrane transporter activity	115/24606	8765/1244528	2.50619e-06	4	115	1.82268e-05	Pangulare27051_02037, Pangulare30069_02719, Pangulare30069_03784, Pangulare30069_03891, Pangulare30069_13016, Pantarcticum31339_09534, Pargentinense30761_07417, Patrosanguineum21472_09408, Patrosanguineum31632_06677, Patrosanguineum31632_09110, Pbrevicompactum35673_07071, PcamembertiFM013_12928, Pcanescens15449_01625, Pcanescens15449_02531, Pcanescens15449_03847, Pcanescens15449_12794, Pcanescens…
GO:0005739	CC	p	mitochondrion	9/24606	1620/1244528	2.65328e-06	5	9	2.2037e-05	Pbrevicompactum35675_10771, Pcanescens15452_10779, PcapsulatumATCC48735_12099, Pdiatomitis30728_04806, Pdiatomitis30728_05570, Pfreii34325_02806, Pherquei20771_02196, Ptannophilum21756_07202, Pverhagenii33313_05358
GO:0016829	MF	p	lyase activity	146/24606	10619/1244528	3.09624e-06	2	146	2.23335e-05	Palfredii34128_03631, Palfredii34128_08566, Pangulare27051_01861, Pangulare27051_05414, Pangulare30069_03364, Pangulare30069_09948, Pantarcticum31339_05906, Patrosanguineum20685_03503, Patrosanguineum20685_07219, Patrosanguineum20685_08435, Patrosanguineum21472_11342, Patrosanguineum31632_07799, Patrosanguineum31633_02099, Patrosanguineum31633_06001, Patrosanguineum34669_10615, Pbrevicompactum356…
GO:0019842	MF	p	vitamin binding	87/24606	7002/1244528	3.12869e-06	3	87	2.23841e-05	Palfredii34128_03631, Pangulare27051_10388, Pangulare30069_02515, Pantarcticum31339_03865, Patrosanguineum20685_07396, Patrosanguineum20685_07865, Patrosanguineum20685_09146, Patrosanguineum21472_00079, Patrosanguineum21472_09151, Patrosanguineum31632_07309, Patrosanguineum34669_02480, Pbrevicompactum35673_06629, PcamembertiFM013_01758, Pcanescens15450_00338, Pcanescens15450_01534, Pcanescens1545…
GO:0006605	BP	p	protein targeting	2/24606	931/1244528	2.86835e-06	7	2	2.26522e-05	Pcanescens15451_04268, Plongicatenatum33135_07414
GO:0033043	BP	p	regulation of organelle organization	3/24606	1033/1244528	3.23202e-06	5	3	2.5387e-05	Plagena129212_09537, Pcfgriseofulvum16848_01927, Priverlandense135883_09177
GO:0016570	BP	p	histone modification	5/24606	1246/1244528	3.25768e-06	7	5	2.54517e-05	Palfredii34128_02962, Pfrequentans35677_05175, Plongicatenatum33135_04923, Psoppii18220_10755, Pverhagenii33313_02318
GO:0016310	BP	p	phosphorylation	197/24606	13619/1244528	3.35215e-06	5	197	2.60505e-05	Palfredii34128_00085, Palfredii34128_02890, Palfredii34128_09843, Pangulare27051_03738, Pangulare30069_01822, Pangulare30069_02347, Pangulare30069_03421, Pangulare30069_03890, Pangulare30069_05993, Pangulare30069_06698, Pangulare30069_07773, Pangulare30069_10871, Pangulare30069_11366, Pantarcticum31339_02961, Pantarcticum31339_11178, Pargentinense30761_04546, Patrosanguineum21472_00541, Patrosang…
GO:0016798	MF	p	hydrolase activity, acting on glycosyl bonds	219/24606	14890/1244528	3.74235e-06	3	219	2.65586e-05	Pangulare27051_03925, Pangulare27051_05023, Pangulare27051_05889, Pangulare27051_07233, Pangulare27051_07551, Pangulare27051_11789, Pangulare30069_02670, Pantarcticum31339_00279, Patrosanguineum20685_05075, Patrosanguineum21472_07732, Patrosanguineum21472_08295, Patrosanguineum31632_07147, Patrosanguineum31632_09683, Patrosanguineum31633_10312, Patrosanguineum34669_02795, Patrosanguineum34669_027…
GO:0008238	MF	p	exopeptidase activity	30/24606	3196/1244528	4.1485e-06	4	30	2.92054e-05	Patrosanguineum21472_01442, Pcanescens15451_12074, Pcanescens19259_04446, Pcanariense26290_06235, Pchrysogenum3361_09185, Pcitrinum23319_08590, Pcitrinum23319_09140, Pcoprophilum35676_07477, Pcosmopolitanum29677_00440, Pcrustosum35664_01359, Pdesertorum17660_10646, Pfrequentans35679_01844, Pgraminicola6001_05029, Phesseltinei12396_09439, Plividum13676_10865, Pcfgriseofulvum16849_10446, Ppasqualen…
GO:0008652	BP	p	cellular amino acid biosynthetic process	14/24606	2014/1244528	4.02292e-06	7	14	3.10978e-05	Pantarcticum31339_03260, Pantarcticum31339_03261, Patrosanguineum20685_02801, Patrosanguineum34669_02320, PcamembertiFM013_04611, Pcanescens15451_10032, PdigitatumDSM62840_02394, Pmaclennaniae15551_05582, Pmaclennaniae15551_07880, Pmalachiteum17515_01518, Ppulvis33274_07906, Psamsoniarum33392_06575, Psolitum12_06309, Pverrucosum35672_05390
GO:0046488	BP	p	phosphatidylinositol metabolic process	6/24606	1316/1244528	4.04647e-06	7	6	3.11153e-05	Pfrequentans35677_10138, Plagena129212_01279, Plongicatenatum33135_01354, Pmacrosclerotiorum26536_11722, Pmajusculum35410_04168, Priverlandense135883_10725
GO:0004553	MF	p	hydrolase activity, hydrolyzing O-glycosyl compounds	214/24606	14570/1244528	4.52761e-06	4	214	3.16214e-05	Pangulare27051_03925, Pangulare27051_05023, Pangulare27051_05889, Pangulare27051_07233, Pangulare27051_07551, Pangulare27051_11789, Pangulare30069_02670, Pantarcticum31339_00279, Patrosanguineum20685_05075, Patrosanguineum21472_07732, Patrosanguineum21472_08295, Patrosanguineum31632_07147, Patrosanguineum31632_09683, Patrosanguineum31633_10312, Patrosanguineum34669_02795, Patrosanguineum34669_027…
GO:0016638	MF	p	oxidoreductase activity, acting on the CH-NH2 group of donors	3/24606	1019/1244528	4.58324e-06	3	3	3.17579e-05	Pcanescens15452_13134, Pherquei20771_08212, Pcfspinulosum18751_03677
GO:1901605	BP	p	alpha-amino acid metabolic process	41/24606	3951/1244528	4.33046e-06	7	41	3.31247e-05	Pangulare27051_10388, Pangulare30069_00024, Pangulare30069_06622, Pangulare30069_11416, Pantarcticum31339_03260, Pantarcticum31339_03261, Pantarcticum31339_03865, Patrosanguineum20685_02801, Patrosanguineum20685_09565, Patrosanguineum31632_07295, Patrosanguineum34669_02320, Patrosanguineum34669_02480, Pbrevicompactum35673_02889, PcamembertiFM013_04611, Pcanescens15451_10032, Pcanescens15451_11776…
GO:0008047	MF	p	enzyme activator activity	3/24606	1031/1244528	4.8761e-06	3	3	3.35232e-05	Pantarcticum31339_07988, Pcrustosum35664_04667, Psamsoniarum33392_00980
GO:0065008	BP	p	regulation of biological quality	11/24606	1759/1244528	4.41869e-06	2	11	3.36234e-05	Patrosanguineum21472_09408, Patrosanguineum31633_01349, Pcanescens15452_05571, Pcataractarum29864_05708, Pchermesinum19713_07478, PexpansumR19_10339, Plagena129212_06691, Plagena129212_09537, Pcfgriseofulvum16848_01927, PpolonicumF7_05914, Priverlandense135883_09177
GO:0006413	BP	p	translational initiation	4/24606	1131/1244528	4.86216e-06	3	4	3.68063e-05	Patrosanguineum20685_07573, Pmalacaense29712_03767, Pmalachiteum17515_07752, Pmononematosum11891_08921
GO:0005996	BP	p	monosaccharide metabolic process	9/24606	1554/1244528	6.46617e-06	4	9	4.86963e-05	Palfredii34128_02890, Patrosanguineum34669_02826, Pcanescens15452_13419, Pcanescens19259_11397, Pcosmopolitanum29677_11462, Pmalachiteum17514_02393, PoxalicumSGAir0226_04027, Priverlandense135883_05645, Pscabrosum22717_07836
GO:0006643	BP	p	membrane lipid metabolic process	7/24606	1358/1244528	9.08761e-06	5	7	6.41401e-05	Pcataractarum29864_12470, Pfrequentans35677_10138, Plagena129212_01279, Plongicatenatum33135_01354, Pmajusculum35410_04168, Ppulvis33274_11975, Priverlandense135883_10725
GO:0022890	MF	p	inorganic cation transmembrane transporter activity	98/24606	7486/1244528	1.18726e-05	5	98	7.91507e-05	Pangulare27051_02037, Pangulare30069_03784, Pangulare30069_03891, Pangulare30069_13016, Pantarcticum31339_09534, Pargentinense30761_07417, Patrosanguineum21472_09408, Patrosanguineum31632_09110, Pbrevicompactum35673_07071, Pcanescens15449_01625, Pcanescens15449_02531, Pcanescens15449_03847, Pcanescens15449_12794, Pcanescens15450_00736, Pcanescens15450_04644, Pcanescens15450_06696, Pcanescens15450…
GO:0019318	BP	p	hexose metabolic process	3/24606	971/1244528	1.34162e-05	5	3	9.42362e-05	Palfredii34128_02890, Pcanescens15452_13419, Pcosmopolitanum29677_11462
GO:0019787	MF	p	ubiquitin-like protein transferase activity	5/24606	1139/1244528	1.60442e-05	3	5	0.000106157	Pfrequentans35679_08483, Plongicatenatum33191_08808, PoxalicumSGAir0226_07917, Psubrubescens31985_00981, Pvulpinum29486_08217
GO:0004518	MF	p	nuclease activity	48/24606	4292/1244528	1.70031e-05	4	48	0.000111662	Palfredii34128_04088, Pangulare27051_01139, Patrosanguineum20685_01350, Patrosanguineum34669_08174, Paurantiogriseum35659_02056, Pbrevicompactum35675_03631, PcamembertiFM013_12320, Pcanescens15449_02940, Pcanescens15450_09476, Pcanescens15451_12007, Pcanescens15452_03026, Pcanescens18980_00020, Pcanariense26290_08928, Pcapsulatum21917_00886, Pcapsulatum21917_09812, Pcitrinum23319_08434, Pconcentr…
GO:0046474	BP	p	glycerophospholipid biosynthetic process	5/24606	1147/1244528	1.63905e-05	7	5	0.000114031	Pfrequentans35677_10138, Plagena129212_01279, Plongicatenatum33135_01354, Pmajusculum35410_04168, Priverlandense135883_10725
GO:0045017	BP	p	glycerolipid biosynthetic process	5/24606	1147/1244528	1.63905e-05	6	5	0.000114031	Pfrequentans35677_10138, Plagena129212_01279, Plongicatenatum33135_01354, Pmajusculum35410_04168, Priverlandense135883_10725
GO:0008757	MF	p	S-adenosylmethionine-dependent methyltransferase activity	7/24606	1331/1244528	1.75047e-05	5	7	0.000114104	Patrosanguineum21472_07307, Pdiatomitis30728_04843, Pherquei29812_06704, PoxalicumSGAir0226_07611, Psamsoniarum33392_00812, Psubrubescens31985_02762, Pverhagenii33313_02642
GO:0140658	MF	p	ATP-dependent chromatin remodeler activity	24/24606	2643/1244528	1.76375e-05	5	24	0.000114125	PcamembertiFM013_04184, Pcanescens15450_08046, Pcanescens15451_13508, Pcanescens18980_04719, Pcanescens19259_11252, Pcataractarum29864_03100, Pchermesinum19713_08672, Pcinerascens15544_10683, Pcrustosum35664_03522, Pfrequentans35677_09599, Pherquei29812_03646, Phetheringtonii29057_11197, Pmalacaense29712_07494, Pmalachiteum17514_11201, Prubens35670_03839, Psamsoniarum33392_00398, Psamsoniarum3339…
GO:0061024	BP	p	membrane organization	3/24606	935/1244528	1.76509e-05	4	3	0.000122218	Phispanicum35686_04154, Pmaclennaniae15551_08371, Ppasqualense35674_04801
GO:0008509	MF	p	anion transmembrane transporter activity	8/24606	1395/1244528	1.90449e-05	4	8	0.000122332	PcamembertiFM013_01970, Pcanescens15450_01992, Pcanescens15451_05408, Pcosmopolitanum29677_07237, Pdiatomitis30728_09553, Pcfgriseofulvum16849_05807, Pcfgriseofulvum16849_06348, Pwaksmanii27052_12870
GO:0099080	CC	p	supramolecular complex	2/24606	831/1244528	1.65149e-05	2	2	0.000129708	Pherquei29812_05054, Pmalachiteum17515_12007
GO:0098588	CC	p	bounding membrane of organelle	2/24606	839/1244528	1.67957e-05	4	2	0.000129708	Palfredii34128_08278, Pviridicatum34249_00238
GO:0140534	CC	p	endoplasmic reticulum protein-containing complex	7/24606	1322/1244528	1.69185e-05	2	7	0.000129708	Palfredii34128_00230, Pchrysogenum3361_08656, Pfrequentans35679_09329, Pgraminicola19332_06857, Plapatayae16267_09093, Pmalachiteum17515_05221, Pcfgriseofulvum16848_07214
GO:0009145	BP	p	purine nucleoside triphosphate biosynthetic process	6/24606	1228/1244528	2.00317e-05	9	6	0.000132427	Pcanescens15450_00736, Pchrysogenum3361_08116, Pchrysogenum35668_05157, Pcitrinum23319_09091, Pmaclennaniae15551_08814, Psubrubescens31985_08092
GO:0009201	BP	p	ribonucleoside triphosphate biosynthetic process	6/24606	1228/1244528	2.00317e-05	9	6	0.000132427	Pcanescens15450_00736, Pchrysogenum3361_08116, Pchrysogenum35668_05157, Pcitrinum23319_09091, Pmaclennaniae15551_08814, Psubrubescens31985_08092
GO:0006754	BP	p	ATP biosynthetic process	6/24606	1228/1244528	2.00317e-05	11	6	0.000132427	Pcanescens15450_00736, Pchrysogenum3361_08116, Pchrysogenum35668_05157, Pcitrinum23319_09091, Pmaclennaniae15551_08814, Psubrubescens31985_08092
GO:0009142	BP	p	nucleoside triphosphate biosynthetic process	6/24606	1228/1244528	2.00317e-05	8	6	0.000132427	Pcanescens15450_00736, Pchrysogenum3361_08116, Pchrysogenum35668_05157, Pcitrinum23319_09091, Pmaclennaniae15551_08814, Psubrubescens31985_08092
GO:0009206	BP	p	purine ribonucleoside triphosphate biosynthetic process	6/24606	1228/1244528	2.00317e-05	10	6	0.000132427	Pcanescens15450_00736, Pchrysogenum3361_08116, Pchrysogenum35668_05157, Pcitrinum23319_09091, Pmaclennaniae15551_08814, Psubrubescens31985_08092
GO:0009199	BP	p	ribonucleoside triphosphate metabolic process	6/24606	1228/1244528	2.00317e-05	8	6	0.000132427	Pcanescens15450_00736, Pchrysogenum3361_08116, Pchrysogenum35668_05157, Pcitrinum23319_09091, Pmaclennaniae15551_08814, Psubrubescens31985_08092
GO:0009144	BP	p	purine nucleoside triphosphate metabolic process	6/24606	1228/1244528	2.00317e-05	8	6	0.000132427	Pcanescens15450_00736, Pchrysogenum3361_08116, Pchrysogenum35668_05157, Pcitrinum23319_09091, Pmaclennaniae15551_08814, Psubrubescens31985_08092
GO:0015985	BP	p	energy coupled proton transport, down electrochemical gradient	6/24606	1228/1244528	2.00317e-05	9	6	0.000132427	Pcanescens15450_00736, Pchrysogenum3361_08116, Pchrysogenum35668_05157, Pcitrinum23319_09091, Pmaclennaniae15551_08814, Psubrubescens31985_08092
GO:0015986	BP	p	ATP synthesis coupled proton transport	6/24606	1228/1244528	2.00317e-05	12	6	0.000132427	Pcanescens15450_00736, Pchrysogenum3361_08116, Pchrysogenum35668_05157, Pcitrinum23319_09091, Pmaclennaniae15551_08814, Psubrubescens31985_08092
GO:0009205	BP	p	purine ribonucleoside triphosphate metabolic process	6/24606	1228/1244528	2.00317e-05	9	6	0.000132427	Pcanescens15450_00736, Pchrysogenum3361_08116, Pchrysogenum35668_05157, Pcitrinum23319_09091, Pmaclennaniae15551_08814, Psubrubescens31985_08092
GO:0006888	BP	p	endoplasmic reticulum to Golgi vesicle-mediated transport	1/24606	720/1244528	2.02857e-05	6	1	0.000133502	Ptannophilum21756_10479
GO:0016298	MF	p	lipase activity	5/24606	1124/1244528	2.23284e-05	4	5	0.000142384	Pcanescens15450_10829, Pchrysogenum3361_07884, Pdaleae16125_07126, Plongicatenatum33191_07856, Psubrubescens31985_12729
GO:0034645	BP	p	cellular macromolecule biosynthetic process	641/24606	38060/1244528	2.17333e-05	5	641	0.000142387	Palfredii34128_00513, Palfredii34128_08306, Pangulare27051_01131, Pangulare27051_01153, Pangulare27051_01308, Pangulare27051_04822, Pangulare27051_05087, Pangulare27051_05167, Pangulare27051_05963, Pangulare27051_06302, Pangulare27051_08964, Pangulare27051_09214, Pangulare27051_09409, Pangulare27051_10374, Pangulare27051_10894, Pangulare27051_11425, Pangulare27051_12161, Pangulare30069_00976, Pan…
GO:0048038	MF	p	quinone binding	2/24606	813/1244528	2.34319e-05	2	2	0.000148346	Pcanescens15452_13134, Pcfspinulosum18751_03677
GO:0051336	BP	p	regulation of hydrolase activity	2/24606	825/1244528	2.44998e-05	4	2	0.000159331	Pangulare27051_07321, Pcapsulatum21917_10093
GO:0043414	BP	p	macromolecule methylation	4/24606	1027/1244528	2.46467e-05	5	4	0.000159331	Pcanescens18980_06193, Pdiatomitis30728_04843, Pherquei29812_06704, Ppasqualense35674_06025
GO:0033014	BP	p	tetrapyrrole biosynthetic process	2/24606	828/1244528	2.50193e-05	5	2	0.000161027	Pmaclennaniae15551_09831, Psamsoniarum33392_07194
GO:0004721	MF	p	phosphoprotein phosphatase activity	8/24606	1382/1244528	2.60376e-05	6	8	0.000163665	Patrosanguineum31632_05651, Pcosmopolitanum29677_02211, Pherquei29812_06336, Phordei12815_05695, Plapatayae16267_04447, Pmalachiteum17515_07394, Pcfgriseofulvum16848_08294, Pverhagenii33313_04180
GO:0006468	BP	p	protein phosphorylation	194/24606	13066/1244528	2.60446e-05	7	194	0.000166891	Palfredii34128_00085, Palfredii34128_09843, Pangulare27051_03738, Pangulare30069_01822, Pangulare30069_02347, Pangulare30069_03421, Pangulare30069_03890, Pangulare30069_05993, Pangulare30069_06698, Pangulare30069_07773, Pangulare30069_10871, Pangulare30069_11366, Pantarcticum31339_02961, Pantarcticum31339_11178, Pargentinense30761_04546, Patrosanguineum21472_00541, Patrosanguineum21472_02407, Pat…
GO:0019751	BP	p	polyol metabolic process	6/24606	1197/1244528	2.66035e-05	5	6	0.000169728	Pcanescens15451_07024, Pcanescens15452_03003, Pherquei29812_07357, Plapatayae16267_09755, Pmalachiteum17515_04230, Pmononematosum11891_11693
GO:0030684	CC	p	preribosome	2/24606	823/1244528	2.42113e-05	3	2	0.00018098	Plongicatenatum33191_09961, Psolitum25940_03046
GO:0016903	MF	p	oxidoreductase activity, acting on the aldehyde or oxo group of donors	3/24606	904/1244528	3.53475e-05	3	3	0.000220608	Pargentinense30761_04433, PdigitatumDSM62840_06111, Pcfgriseofulvum16849_10627
GO:0016747	MF	p	acyltransferase activity, transferring groups other than amino-acyl groups	150/24606	10420/1244528	4.05584e-05	4	150	0.00024959	Palfredii34128_03893, Pangulare27051_00216, Pangulare27051_04041, Pangulare27051_07001, Pangulare27051_11865, Pangulare27051_11936, Pangulare30069_00207, Pangulare30069_03943, Pangulare30069_07586, Pangulare30069_08437, Pantarcticum31339_03260, Pantarcticum31339_04467, Pargentinense30761_03550, Patrosanguineum20685_03128, Patrosanguineum20685_06360, Patrosanguineum21472_06187, Patrosanguineum2147…
GO:0006066	BP	p	alcohol metabolic process	10/24606	1525/1244528	4.21994e-05	4	10	0.000263475	Pangulare30069_11495, Pcanescens15451_07024, Pcanescens15452_03003, Pcapsulatum21917_04483, Pherquei29812_07357, Plapatayae16267_09755, Pmalachiteum17515_04230, Pmononematosum11891_11693, Psubrubescens31985_13178, Ptaxi34144_03622
GO:0016051	BP	p	carbohydrate biosynthetic process	7/24606	1264/1244528	4.24614e-05	4	7	0.000263983	Palfredii34128_02890, Pbrevicompactum35665_10910, Pcanescens15450_05437, Pcanescens15451_10696, Pchrysogenum3361_09813, Pchrysogenum35668_05047, Pcfgriseofulvum16848_06235
GO:0006325	BP	p	chromatin organization	6/24606	1154/1244528	4.93221e-05	4	6	0.000305337	Patrosanguineum20685_07553, Patrosanguineum31632_04597, Pbrevicompactum35675_05195, Pcanescens18980_04892, Pherquei29812_03016, Pnucicola29836_07601
GO:0051128	BP	p	regulation of cellular component organization	6/24606	1161/1244528	4.97596e-05	4	6	0.000306746	Pbovifimosum22155_00770, Pbrevicompactum35673_09075, Pbrevicompactum35673_11392, Plagena129212_09537, Pcfgriseofulvum16848_01927, Priverlandense135883_09177
GO:1901615	BP	p	organic hydroxy compound metabolic process	25/24606	2618/1244528	5.5706e-05	3	25	0.000336308	Palfredii34128_02548, Pangulare30069_09948, Pangulare30069_11495, Pcanescens15449_09060, Pcanescens15451_07024, Pcanescens15452_03003, Pcanescens15452_05936, Pcapsulatum21917_04483, Pcinerascens15544_07606, Pfrequentans35677_00203, Pherquei29812_07357, Phispanicum35686_06515, Plapatayae16267_09755, Plividum13676_00052, Plongicatenatum33135_06747, Pmajusculum35410_05057, Pmalachiteum17515_04230, P…
GO:0016579	BP	p	protein deubiquitination	12/24606	1648/1244528	5.83254e-05	9	12	0.00034781	Patrosanguineum31632_08384, PcamembertiFM013_01565, Pcataractarum29864_10356, Pcitrinum23319_09773, Pcoprophilum35676_05822, Pherquei20771_11058, Pherquei20771_11343, Phesseltinei12396_09981, Pparadoxum22861_01066, Ppsychrosexuale29551_05242, Ppulvis33274_02242, Prubens27055_01493
GO:0070646	BP	p	protein modification by small protein removal	12/24606	1648/1244528	5.83254e-05	8	12	0.00034781	Patrosanguineum31632_08384, PcamembertiFM013_01565, Pcataractarum29864_10356, Pcitrinum23319_09773, Pcoprophilum35676_05822, Pherquei20771_11058, Pherquei20771_11343, Phesseltinei12396_09981, Pparadoxum22861_01066, Ppsychrosexuale29551_05242, Ppulvis33274_02242, Prubens27055_01493
GO:0005216	MF	p	ion channel activity	8/24606	1316/1244528	6.25629e-05	5	8	0.000382329	Patrosanguineum21472_09408, Pchrysogenum35668_05157, PexpansumR19_03707, PexpansumR19_10339, Pmaclennaniae15551_08814, PpolonicumF7_05914, Ptaxi34144_00501, Pwaksmanii27052_12870
GO:0016209	MF	p	antioxidant activity	26/24606	2670/1244528	6.61286e-05	1	26	0.000401332	Pangulare27051_12419, Pargentinense30761_00205, Paurantiogriseum35659_09215, Pbrevicompactum35665_06763, Pchrysogenum19737_10363, Pexpansum35385_01487, Pexpansum35385_10955, Pexpansum35385_11665, PexpansumR19_02306, Pfrequentans35677_05673, Pfrequentans35679_00005, Pfrequentans35679_11056, Pfrequentans35679_11207, Phetheringtonii29057_10395, Pmaclennaniae15551_05810, Pmanginii31320_01647, Pcfgris…
GO:0006457	BP	p	protein folding	6/24606	1145/1244528	6.85405e-05	2	6	0.000407064	Patrosanguineum31632_01538, Pcanescens15449_11146, Pcanescens15451_13926, Pcanescens15452_10388, Pmalachiteum13176_04091, Priverlandense135883_09874
GO:0006505	BP	p	GPI anchor metabolic process	5/24606	1041/1244528	7.87523e-05	8	5	0.000456576	Pfrequentans35677_10138, Plagena129212_01279, Plongicatenatum33135_01354, Pmajusculum35410_04168, Priverlandense135883_10725
GO:0009247	BP	p	glycolipid biosynthetic process	5/24606	1041/1244528	7.87523e-05	7	5	0.000456576	Pfrequentans35677_10138, Plagena129212_01279, Plongicatenatum33135_01354, Pmajusculum35410_04168, Priverlandense135883_10725
GO:0046467	BP	p	membrane lipid biosynthetic process	5/24606	1041/1244528	7.87523e-05	6	5	0.000456576	Pfrequentans35677_10138, Plagena129212_01279, Plongicatenatum33135_01354, Pmajusculum35410_04168, Priverlandense135883_10725
GO:0006497	BP	p	protein lipidation	5/24606	1041/1244528	7.87523e-05	7	5	0.000456576	Pfrequentans35677_10138, Plagena129212_01279, Plongicatenatum33135_01354, Pmajusculum35410_04168, Priverlandense135883_10725
GO:0006661	BP	p	phosphatidylinositol biosynthetic process	5/24606	1041/1244528	7.87523e-05	8	5	0.000456576	Pfrequentans35677_10138, Plagena129212_01279, Plongicatenatum33135_01354, Pmajusculum35410_04168, Priverlandense135883_10725
GO:0006506	BP	p	GPI anchor biosynthetic process	5/24606	1041/1244528	7.87523e-05	9	5	0.000456576	Pfrequentans35677_10138, Plagena129212_01279, Plongicatenatum33135_01354, Pmajusculum35410_04168, Priverlandense135883_10725
GO:0006664	BP	p	glycolipid metabolic process	5/24606	1046/1244528	7.99576e-05	6	5	0.000459913	Pfrequentans35677_10138, Plagena129212_01279, Plongicatenatum33135_01354, Pmajusculum35410_04168, Priverlandense135883_10725
GO:1903509	BP	p	liposaccharide metabolic process	5/24606	1046/1244528	7.99576e-05	4	5	0.000459913	Pfrequentans35677_10138, Plagena129212_01279, Plongicatenatum33135_01354, Pmajusculum35410_04168, Priverlandense135883_10725
GO:0070279	MF	p	vitamin B6 binding	76/24606	5882/1244528	7.7177e-05	4	76	0.000462012	Palfredii34128_03631, Pangulare27051_10388, Pangulare30069_02515, Pantarcticum31339_03865, Patrosanguineum20685_07396, Patrosanguineum20685_07865, Patrosanguineum20685_09146, Patrosanguineum21472_00079, Patrosanguineum31632_07309, Patrosanguineum34669_02480, Pbrevicompactum35673_06629, PcamembertiFM013_01758, Pcanescens15450_01534, Pcanescens15451_10744, Pcanescens15451_12466, Pcanescens15452_002…
GO:0030170	MF	p	pyridoxal phosphate binding	76/24606	5882/1244528	7.7177e-05	5	76	0.000462012	Palfredii34128_03631, Pangulare27051_10388, Pangulare30069_02515, Pantarcticum31339_03865, Patrosanguineum20685_07396, Patrosanguineum20685_07865, Patrosanguineum20685_09146, Patrosanguineum21472_00079, Patrosanguineum31632_07309, Patrosanguineum34669_02480, Pbrevicompactum35673_06629, PcamembertiFM013_01758, Pcanescens15450_01534, Pcanescens15451_10744, Pcanescens15451_12466, Pcanescens15452_002…
GO:0061919	BP	p	process utilizing autophagic mechanism	1/24606	632/1244528	8.1903e-05	2	1	0.000467423	Pcataractarum29864_00828
GO:0006914	BP	p	autophagy	1/24606	632/1244528	8.1903e-05	4	1	0.000467423	Pcataractarum29864_00828
GO:0015103	MF	p	inorganic anion transmembrane transporter activity	8/24606	1289/1244528	8.33501e-05	5	8	0.000485556	PcamembertiFM013_01970, Pcanescens15450_01992, Pcanescens15451_05408, Pcosmopolitanum29677_07237, Pdiatomitis30728_09553, Pcfgriseofulvum16849_05807, Pcfgriseofulvum16849_06348, Pwaksmanii27052_12870
GO:0004842	MF	p	ubiquitin-protein transferase activity	4/24606	940/1244528	8.85009e-05	4	4	0.000502456	Pfrequentans35679_08483, Plongicatenatum33191_08808, PoxalicumSGAir0226_07917, Psubrubescens31985_00981
GO:0006338	BP	p	chromatin remodeling	4/24606	946/1244528	9.01119e-05	5	4	0.000508315	Patrosanguineum20685_07553, Pbrevicompactum35675_05195, Pcanescens18980_04892, Pherquei29812_03016
GO:0006352	BP	p	DNA-templated transcription, initiation	11/24606	1519/1244528	9.71908e-05	8	11	0.000545718	Patrosanguineum31632_10235, Patrosanguineum31632_10844, Pchermesinum19713_08972, Pcfviridicatum20477_08919, Pcosmopolitanum29677_04645, Pdaleae16125_01090, Pdesertorum17660_07627, Pfrequentans35679_07479, Phetheringtonii29057_05944, Phispanicum35686_02886, Pmacrosclerotiorum26536_01472
GO:0006790	BP	p	sulfur compound metabolic process	68/24606	5353/1244528	9.74897e-05	3	68	0.000545718	Pangulare27051_07396, Pangulare27051_10388, Pangulare30069_11495, Pantarcticum31339_03865, Pantarcticum31339_05751, Pargentinense30761_04214, Patrosanguineum20685_02801, Patrosanguineum34669_02480, Patrosanguineum34669_03673, Pbovifimosum22155_00065, Pbrevicompactum35665_11927, Pbrevicompactum35673_02579, PcamembertiFM013_04611, Pcanescens15451_02576, Pcanescens19259_03133, Pcapsulatum21917_04380…
GO:0006820	BP	p	anion transport	13/24606	1691/1244528	0.000103927	5	13	0.000579535	PcamembertiFM013_01970, Pcanescens15450_01992, Pcanescens15451_05408, Pcapsulatum21917_08649, Pcosmopolitanum29677_07237, Pdiatomitis30728_01708, Pdiatomitis30728_09384, Pdiatomitis30728_09553, Pexpansum35385_11225, Pgraminicola6001_07598, Phetheringtonii29057_05795, Pcfgriseofulvum16849_05807, Pcfgriseofulvum16849_06348
GO:0016741	MF	p	transferase activity, transferring one-carbon groups	115/24606	8179/1244528	0.00010873	3	115	0.000613349	Pangulare30069_06566, Pangulare30069_11434, Pangulare30069_11727, Pantarcticum31339_01914, Patrosanguineum20685_00368, Patrosanguineum20685_02801, Patrosanguineum21472_07307, Patrosanguineum31632_01927, Patrosanguineum31632_03077, Patrosanguineum34669_03828, Pbovifimosum22155_07114, PcamembertiFM013_01747, PcamembertiFM013_04611, PcamembertiFM013_10117, PcamembertiFM013_12372, Pcanescens15450_001…
GO:0000151	CC	p	ubiquitin ligase complex	2/24606	735/1244528	9.40072e-05	4	2	0.000653678	Pfrequentans35679_08483, PoxalicumSGAir0226_07917
GO:0043647	BP	p	inositol phosphate metabolic process	1/24606	621/1244528	0.000121933	6	1	0.000677353	Pcanescens15451_07024
GO:0009141	BP	p	nucleoside triphosphate metabolic process	10/24606	1428/1244528	0.000124835	7	10	0.000690848	Pangulare27051_06246, Patrosanguineum20685_09555, Pcanescens15450_00736, Pcfviridicatum20477_10638, Pchrysogenum3361_08116, Pchrysogenum35668_05157, Pcitrinum23319_09091, Plapatayae16267_10896, Pmaclennaniae15551_08814, Psubrubescens31985_08092
GO:0140299	MF	p	small molecule sensor activity	15/24606	1802/1244528	0.000128325	1	15	0.000705789	Pcanescens15452_01115, Pcanescens18980_12085, Pchrysogenum35668_04755, Pexpansum35385_04167, Pfimorum29495_02473, Pfrequentans35677_03615, Phetheringtonii29057_00070, Phispanicum35686_06300, Pmalacaense29712_06982, Pmalacaense29712_08019, Pnucicola29836_01787, PoxalicumSGAir0226_05681, Ppasqualense35674_12080, Prubens35670_11135, Pcanescens13549_05899
GO:0016775	MF	p	phosphotransferase activity, nitrogenous group as acceptor	15/24606	1802/1244528	0.000128325	4	15	0.000705789	Pcanescens15452_01115, Pcanescens18980_12085, Pchrysogenum35668_04755, Pexpansum35385_04167, Pfimorum29495_02473, Pfrequentans35677_03615, Phetheringtonii29057_00070, Phispanicum35686_06300, Pmalacaense29712_06982, Pmalacaense29712_08019, Pnucicola29836_01787, PoxalicumSGAir0226_05681, Ppasqualense35674_12080, Prubens35670_11135, Pcanescens13549_05899
GO:0004673	MF	p	protein histidine kinase activity	15/24606	1802/1244528	0.000128325	6	15	0.000705789	Pcanescens15452_01115, Pcanescens18980_12085, Pchrysogenum35668_04755, Pexpansum35385_04167, Pfimorum29495_02473, Pfrequentans35677_03615, Phetheringtonii29057_00070, Phispanicum35686_06300, Pmalacaense29712_06982, Pmalacaense29712_08019, Pnucicola29836_01787, PoxalicumSGAir0226_05681, Ppasqualense35674_12080, Prubens35670_11135, Pcanescens13549_05899
GO:0000155	MF	p	phosphorelay sensor kinase activity	15/24606	1802/1244528	0.000128325	7	15	0.000705789	Pcanescens15452_01115, Pcanescens18980_12085, Pchrysogenum35668_04755, Pexpansum35385_04167, Pfimorum29495_02473, Pfrequentans35677_03615, Phetheringtonii29057_00070, Phispanicum35686_06300, Pmalacaense29712_06982, Pmalacaense29712_08019, Pnucicola29836_01787, PoxalicumSGAir0226_05681, Ppasqualense35674_12080, Prubens35670_11135, Pcanescens13549_05899
GO:0008380	BP	p	RNA splicing	10/24606	1440/1244528	0.000129002	8	10	0.000711215	Pangulare27051_09902, Patrosanguineum34669_08452, Pcanescens15449_12962, Pcanescens19259_12018, Pcanariense26290_10451, PdigitatumDSM62840_01403, Phispanicum35686_09629, Pmalacaense29712_09925, Pnucicola29836_10252, Priverlandense135883_00336
GO:1901987	BP	p	regulation of cell cycle phase transition	2/24606	726/1244528	0.000138035	6	2	0.000753965	Palfredii34128_07278, Pcataractarum29864_07929
GO:0010564	BP	p	regulation of cell cycle process	2/24606	726/1244528	0.000138035	5	2	0.000753965	Palfredii34128_07278, Pcataractarum29864_07929
GO:1903047	BP	p	mitotic cell cycle process	3/24606	830/1244528	0.000138304	3	3	0.000753965	Pbrevicompactum35673_05596, Pcanescens15451_01683, Ppasqualense35674_11114
GO:0048519	BP	p	negative regulation of biological process	12/24606	1563/1244528	0.000171495	3	12	0.000931429	Palfredii34128_07278, Pangulare27051_07321, Patrosanguineum31632_03177, Patrosanguineum34669_06528, Pcapsulatum21917_10093, Pcataractarum29864_07929, Plagena129212_09537, Plongicatenatum33191_08394, Pcfgriseofulvum16848_01927, Priverlandense135883_09177, Pcfspinulosum18751_01326, Prubens27055_07102
GO:0032787	BP	p	monocarboxylic acid metabolic process	21/24606	2232/1244528	0.00017462	6	21	0.0009414	Palfredii34128_02890, PcamembertiFM013_02309, Pcanescens15450_06442, Pcanescens15451_01354, Pcfviridicatum20477_05025, Pchrysogenum3361_07621, Pcitrinum23319_00323, Pcosmopolitanum29677_06517, Pcrustosum35664_10037, Pexpansum35385_11578, Pgraminicola6001_05936, Pherquei29812_05999, Phetheringtonii29057_05489, Plagena129212_09434, Pmajusculum35410_03362, Pmalacaense29712_09458, Pmalacaense29712_09…
GO:0044282	BP	p	small molecule catabolic process	20/24606	2152/1244528	0.000181216	3	20	0.000973369	Pangulare30069_00024, Pangulare30069_06622, Pangulare30069_11416, Patrosanguineum20685_09565, Patrosanguineum31632_07295, Pcanescens15451_07024, Pcanescens15451_11776, Pcfviridicatum20477_10381, Pchrysogenum19737_02862, Pdesertorum17660_09987, Pherquei20771_07681, Pherquei20771_12257, Plagena129212_08000, Pmalachiteum17514_00864, Pnucicola29836_08039, Ppulvis33274_01210, Priverlandense135883_0628…
GO:0016836	MF	p	hydro-lyase activity	27/24606	2622/1244528	0.0001867	4	27	0.00101417	Pangulare30069_09948, Patrosanguineum31633_02099, Patrosanguineum31633_06001, Pbrevicompactum35665_01489, Pbrevicompactum35665_10574, Pbrevicompactum35673_02889, Pcanescens15451_05745, Pcataractarum29864_05119, Pcfviridicatum20477_05025, Pcosmopolitanum29677_01626, Pcosmopolitanum29677_06517, Pfrequentans35677_00203, Pherquei20771_07081, Pherquei29812_07357, Phetheringtonii29057_05489, Plagena129…
GO:0019208	MF	p	phosphatase regulator activity	2/24606	705/1244528	0.000193412	3	2	0.00104418	Pangulare27051_07321, Pcapsulatum21917_10093
GO:0016641	MF	p	oxidoreductase activity, acting on the CH-NH2 group of donors, oxygen as acceptor	2/24606	709/1244528	0.000198163	4	2	0.00105687	Pcanescens15452_13134, Pcfspinulosum18751_03677
GO:0008131	MF	p	primary amine oxidase activity	2/24606	709/1244528	0.000198163	5	2	0.00105687	Pcanescens15452_13134, Pcfspinulosum18751_03677
GO:0008235	MF	p	metalloexopeptidase activity	9/24606	1308/1244528	0.000209944	5	9	0.00111295	Pcanescens15451_12074, Pcanescens19259_04446, Pchrysogenum3361_09185, Pcitrinum23319_09140, Pdesertorum17660_10646, Pgraminicola6001_05029, Pcfgriseofulvum16849_10446, Ppsychrosexuale29551_00862, Ptaxi34144_08364
GO:0055086	BP	p	nucleobase-containing small molecule metabolic process	87/24606	6396/1244528	0.000216888	5	87	0.00116071	Palfredii34128_02890, Pangulare27051_06246, Pangulare27051_06848, Pangulare30069_09309, Pargentinense30761_07402, Patrosanguineum20685_09555, Patrosanguineum31632_06203, Patrosanguineum34669_06030, Pbovifimosum22155_03651, Pbrevicompactum35665_03256, Pbrevicompactum35665_05727, Pbrevicompactum35673_07789, PcamembertiFM013_10470, Pcanescens15449_05003, Pcanescens15449_11530, Pcanescens15450_00736,…
GO:0034637	BP	p	cellular carbohydrate biosynthetic process	6/24606	1055/1244528	0.000227033	5	6	0.00121057	Pbrevicompactum35665_10910, Pcanescens15450_05437, Pcanescens15451_10696, Pchrysogenum3361_09813, Pchrysogenum35668_05047, Pcfgriseofulvum16848_06235
GO:0051174	BP	p	regulation of phosphorus metabolic process	6/24606	1063/1244528	0.000231136	5	6	0.00121909	Pangulare27051_07321, Pbrevicompactum35665_00086, Pcapsulatum21917_10093, Pchrysogenum35668_04883, Pcfgriseofulvum16849_06960, Ppasqualense35674_12644
GO:0031399	BP	p	regulation of protein modification process	6/24606	1063/1244528	0.000231136	7	6	0.00121909	Pangulare27051_07321, Pbrevicompactum35665_00086, Pcapsulatum21917_10093, Pchrysogenum35668_04883, Pcfgriseofulvum16849_06960, Ppasqualense35674_12644
GO:0019220	BP	p	regulation of phosphate metabolic process	6/24606	1063/1244528	0.000231136	6	6	0.00121909	Pangulare27051_07321, Pbrevicompactum35665_00086, Pcapsulatum21917_10093, Pchrysogenum35668_04883, Pcfgriseofulvum16849_06960, Ppasqualense35674_12644
GO:0016879	MF	p	ligase activity, forming carbon-nitrogen bonds	20/24606	2134/1244528	0.000231626	3	20	0.00122054	Pantarcticum31339_03261, Patrosanguineum34669_02320, Pbovifimosum22155_00065, Pcanescens15451_10032, Pcanescens19259_03133, PdigitatumDSM62840_02394, Plapatayae16267_06365, Plongicatenatum33135_08106, Pmalachiteum17514_01600, Pcfgriseofulvum16849_03816, Pcfgriseofulvum16849_03817, Psolitum12_06309, Pcanescens13549_00166, Ptannophilum21756_05873, Ptannophilum21756_05874, Pverhagenii33310_03913, Pv…
GO:1901616	BP	p	organic hydroxy compound catabolic process	1/24606	580/1244528	0.000247575	4	1	0.00129181	Pcanescens15451_07024
GO:0046174	BP	p	polyol catabolic process	1/24606	580/1244528	0.000247575	6	1	0.00129181	Pcanescens15451_07024
GO:0046164	BP	p	alcohol catabolic process	1/24606	580/1244528	0.000247575	5	1	0.00129181	Pcanescens15451_07024
GO:0008138	MF	p	protein tyrosine/serine/threonine phosphatase activity	3/24606	781/1244528	0.000257829	7	3	0.00135053	Phordei12815_05695, Plapatayae16267_04447, Pcfgriseofulvum16848_08294
GO:0015698	BP	p	inorganic anion transport	9/24606	1297/1244528	0.000284071	6	9	0.00146113	PcamembertiFM013_01970, Pcanescens15450_01992, Pcanescens15451_05408, Pcosmopolitanum29677_07237, Pdiatomitis30728_09384, Pdiatomitis30728_09553, Pexpansum35385_11225, Pcfgriseofulvum16849_05807, Pcfgriseofulvum16849_06348
GO:0051246	BP	p	regulation of protein metabolic process	9/24606	1298/1244528	0.000285026	5	9	0.00146113	Pangulare27051_07321, Pbovifimosum22155_00770, Pbrevicompactum35665_00086, Pbrevicompactum35673_09075, Pbrevicompactum35673_11392, Pcapsulatum21917_10093, Pchrysogenum35668_04883, Pcfgriseofulvum16849_06960, Ppasqualense35674_12644
GO:0003690	MF	p	double-stranded DNA binding	6/24606	1033/1244528	0.000306245	5	6	0.00159465	PcamembertiFM013_03765, Pcanescens15450_11487, Plapatayae16267_07262, Plongicatenatum33135_02280, PpolonicumF7_06620, PsolitumRS1_04853
GO:0033013	BP	p	tetrapyrrole metabolic process	4/24606	864/1244528	0.000323011	4	4	0.00165007	Pmaclennaniae15551_09831, Psamsoniarum33392_07194, Psubrubescens31985_01143, Psubrubescens31985_02949
GO:0000160	BP	p	phosphorelay signal transduction system	22/24606	2241/1244528	0.000329445	6	22	0.00167707	Patrosanguineum31632_08215, Patrosanguineum31632_11427, Pbrevicompactum35665_12008, Pcanescens15449_06604, Pcanescens15452_01115, Pcanescens18980_12085, Pchrysogenum35668_04755, Pexpansum35385_04167, Pfimorum29495_02473, Pfrequentans35677_03615, Phispanicum35686_06300, Pmalacaense29712_06982, Pmalacaense29712_08019, Pnucicola29836_01787, PoxalicumSGAir0226_05681, Prubens35670_08366, Prubens35670_…
GO:0006767	BP	p	water-soluble vitamin metabolic process	7/24606	1120/1244528	0.000339303	4	7	0.00170351	Pangulare30069_11495, Pbrevicompactum35665_11294, Pcanescens15450_06442, Pcanariense26290_10127, Pcapsulatum21917_04483, Pgraminicola6001_05936, Pmalachiteum17514_06663
GO:0009110	BP	p	vitamin biosynthetic process	7/24606	1120/1244528	0.000339303	4	7	0.00170351	Pangulare30069_11495, Pbrevicompactum35665_11294, Pcanescens15450_06442, Pcanariense26290_10127, Pcapsulatum21917_04483, Pgraminicola6001_05936, Pmalachiteum17514_06663
GO:0042364	BP	p	water-soluble vitamin biosynthetic process	7/24606	1120/1244528	0.000339303	5	7	0.00170351	Pangulare30069_11495, Pbrevicompactum35665_11294, Pcanescens15450_06442, Pcanariense26290_10127, Pcapsulatum21917_04483, Pgraminicola6001_05936, Pmalachiteum17514_06663
GO:0006766	BP	p	vitamin metabolic process	7/24606	1120/1244528	0.000339303	3	7	0.00170351	Pangulare30069_11495, Pbrevicompactum35665_11294, Pcanescens15450_06442, Pcanariense26290_10127, Pcapsulatum21917_04483, Pgraminicola6001_05936, Pmalachiteum17514_06663
GO:0007264	BP	p	small GTPase mediated signal transduction	3/24606	755/1244528	0.000354991	6	3	0.00177617	Pdaleae16125_05954, Pmaclennaniae15551_00531, Pverhagenii33313_06559
GO:1901565	BP	p	organonitrogen compound catabolic process	27/24606	2551/1244528	0.000357987	4	27	0.00178505	Pangulare30069_00024, Pangulare30069_06622, Pangulare30069_11416, Patrosanguineum20685_09565, Patrosanguineum31632_07295, Patrosanguineum31633_10312, Pcanescens15451_11776, Pcfviridicatum20477_10381, Pchrysogenum19737_02862, Pdesertorum17660_09987, Pfrequentans35679_08483, Pgraminicola6001_03767, Pherquei20771_07681, Pherquei20771_12257, Phetheringtonii29057_00066, Plagena129212_06916, Plagena129…
GO:0030163	BP	p	protein catabolic process	2/24606	658/1244528	0.000373649	5	2	0.00185681	Pfrequentans35679_08483, PoxalicumSGAir0226_07917
GO:0016684	MF	p	oxidoreductase activity, acting on peroxide as acceptor	22/24606	2203/1244528	0.000403593	3	22	0.00208919	Pargentinense30761_00205, Paurantiogriseum35659_09215, Pbrevicompactum35665_06763, Pchrysogenum19737_10363, Pexpansum35385_01487, Pexpansum35385_10955, Pexpansum35385_11665, PexpansumR19_02306, Pfrequentans35679_00005, Pfrequentans35679_11056, Pfrequentans35679_11207, Phetheringtonii29057_10395, Pmanginii31320_01647, Pcfgriseofulvum16848_10431, Pcfspinulosum18751_09988, Prubens35670_07964, Psoppi…
GO:0015267	MF	p	channel activity	18/24606	1939/1244528	0.000409282	4	18	0.002094	Pargentinense30761_03653, Patrosanguineum21472_09408, Patrosanguineum34669_01660, Pcanescens15449_02640, Pchrysogenum35668_05157, Pcitrinum23319_11675, PexpansumR19_03707, PexpansumR19_10339, Pfrequentans35679_03846, Plapatayae16267_00861, Pmaclennaniae15551_08814, Pparadoxum22861_00930, PpolonicumF7_05914, Prubens27055_09870, Pscabrosum17219_10886, Ptaxi34144_00501, Ptaxi34144_00898, Pwaksmanii2…
GO:0022803	MF	p	passive transmembrane transporter activity	18/24606	1939/1244528	0.000409282	3	18	0.002094	Pargentinense30761_03653, Patrosanguineum21472_09408, Patrosanguineum34669_01660, Pcanescens15449_02640, Pchrysogenum35668_05157, Pcitrinum23319_11675, PexpansumR19_03707, PexpansumR19_10339, Pfrequentans35679_03846, Plapatayae16267_00861, Pmaclennaniae15551_08814, Pparadoxum22861_00930, PpolonicumF7_05914, Prubens27055_09870, Pscabrosum17219_10886, Ptaxi34144_00501, Ptaxi34144_00898, Pwaksmanii2…
GO:0001510	BP	p	RNA methylation	1/24606	530/1244528	0.000493082	8	1	0.00244201	Ppasqualense35674_06025
GO:0010498	BP	p	proteasomal protein catabolic process	2/24606	638/1244528	0.000525719	7	2	0.00254457	Pfrequentans35679_08483, PoxalicumSGAir0226_07917
GO:0005254	MF	p	chloride channel activity	1/24606	540/1244528	0.000505423	7	1	0.00255616	Pwaksmanii27052_12870
GO:0005253	MF	p	anion channel activity	1/24606	540/1244528	0.000505423	6	1	0.00255616	Pwaksmanii27052_12870
GO:0006298	BP	p	mismatch repair	6/24606	994/1244528	0.000557457	8	6	0.00256923	PcamembertiFM013_03765, Pcanescens15450_11487, Plapatayae16267_07262, Plongicatenatum33135_02280, PpolonicumF7_06620, PsolitumRS1_04853
GO:0016868	MF	p	intramolecular transferase activity, phosphotransferases	1/24606	548/1244528	0.000532882	4	1	0.002596	Pdaleae16125_03255
GO:0022900	BP	p	electron transport chain	8/24606	1145/1244528	0.00062187	4	8	0.00284812	Pargentinense30761_03829, Pcanescens15450_00956, Pcanescens15450_05472, Pcanescens15451_00419, Pfrequentans35679_00431, Pmalacaense29712_09926, Pmalachiteum17515_06873, Pvulpinum29486_10303
GO:0003684	MF	p	damaged DNA binding	4/24606	824/1244528	0.000609352	5	4	0.00289854	Pbrevicompactum35665_09969, Pfrequentans35679_09028, Pnucicola29836_05643, Priverlandense135883_01530
GO:0016616	MF	p	oxidoreductase activity, acting on the CH-OH group of donors, NAD or NADP as acceptor	142/24606	9444/1244528	0.000635186	4	142	0.00300518	Pangulare30069_00390, Pangulare30069_04772, Pangulare30069_12105, Pangulare30069_12934, Pantarcticum31339_09573, Pargentinense30761_02557, Pargentinense30761_03759, Patrosanguineum20685_09541, Patrosanguineum20685_10124, Patrosanguineum31632_07904, Patrosanguineum31633_01095, Patrosanguineum31633_01971, Patrosanguineum31633_03991, Patrosanguineum34669_06011, Patrosanguineum34669_08823, Pbovifimos…
GO:1901607	BP	p	alpha-amino acid biosynthetic process	11/24606	1389/1244528	0.000660309	8	11	0.00301472	Pantarcticum31339_03260, Pantarcticum31339_03261, Patrosanguineum20685_02801, Patrosanguineum34669_02320, PcamembertiFM013_04611, Pcanescens15451_10032, PdigitatumDSM62840_02394, Pmalachiteum17515_01518, Ppulvis33274_07906, Psolitum12_06309, Pverrucosum35672_05390
GO:0003677	MF	p	DNA binding	661/24606	37980/1244528	0.00065568	4	661	0.00308555	Palfredii34128_00513, Palfredii34128_06549, Pangulare27051_01131, Pangulare27051_01153, Pangulare27051_01308, Pangulare27051_04822, Pangulare27051_05087, Pangulare27051_05167, Pangulare27051_05963, Pangulare27051_06302, Pangulare27051_08964, Pangulare27051_09214, Pangulare27051_09409, Pangulare27051_09752, Pangulare27051_09902, Pangulare27051_10374, Pangulare27051_10894, Pangulare27051_11425, Pan…
GO:0031301	CC	p	integral component of organelle membrane	6/24606	992/1244528	0.000556266	4	6	0.00313818	Pcanescens15451_13995, Pchermesinum19713_00050, Pcitrinum23319_00524, Plagena129212_09537, Psamsoniarum33392_02575, Psoppii18220_00085
GO:0031300	CC	p	intrinsic component of organelle membrane	6/24606	992/1244528	0.000556266	3	6	0.00313818	Pcanescens15451_13995, Pchermesinum19713_00050, Pcitrinum23319_00524, Plagena129212_09537, Psamsoniarum33392_02575, Psoppii18220_00085
GO:0051287	MF	p	NAD binding	58/24606	4470/1244528	0.000676942	5	58	0.00316866	Pangulare30069_00390, Pangulare30069_13418, Pargentinense30761_04433, Paurantiogriseum35659_10154, PcamembertiFM013_02309, Pcanescens19259_01886, Pcanescens19259_04166, Pcanariense26290_01270, Pcataractarum29864_09893, Pcataractarum29864_11139, Pchrysogenum3361_07621, Pchrysogenum35668_05061, Pcitrinum23319_00323, Pcosmopolitanum29677_07871, Pcosmopolitanum29677_13030, Pcrustosum35664_10037, Pdal…
GO:0005096	MF	p	GTPase activator activity	3/24606	722/1244528	0.000692427	5	3	0.003224	Pantarcticum31339_07988, Pcrustosum35664_04667, Psamsoniarum33392_00980
GO:0051169	BP	p	nuclear transport	1/24606	517/1244528	0.000713526	5	1	0.00323746	Plapatayae16267_06342
GO:0006913	BP	p	nucleocytoplasmic transport	1/24606	517/1244528	0.000713526	6	1	0.00323746	Plapatayae16267_06342
GO:0008170	MF	p	N-methyltransferase activity	1/24606	516/1244528	0.000711421	5	1	0.003295	Pverhagenii33313_02642
GO:0016778	MF	p	diphosphotransferase activity	1/24606	518/1244528	0.000715968	4	1	0.0032987	Pbovifimosum22155_03651
GO:0044877	MF	p	protein-containing complex binding	6/24606	987/1244528	0.000780576	2	6	0.00357764	Pargentinense30761_11523, Pbovifimosum22155_00770, Pbrevicompactum35673_09075, Pbrevicompactum35673_11392, Pbrevicompactum35675_09221, Pcanescens13549_10990
GO:0033177	CC	p	proton-transporting two-sector ATPase complex, proton-transporting domain	11/24606	1384/1244528	0.000651133	3	11	0.00360535	Pcanescens15449_03847, Pcanescens15450_00736, Pcanescens15450_04644, Pchrysogenum3361_08116, Pcoprophilum35676_10207, Pfreii34325_03814, Pmanginii31320_11513, Pcfgriseofulvum16849_04047, Psolitum25940_12123, Psubrubescens31985_08092, Pvulpinum29486_02492
GO:0046912	MF	p	acyltransferase, acyl groups converted into alkyl on transfer	4/24606	796/1244528	0.000819561	4	4	0.0037176	Patrosanguineum31632_10967, Pgraminicola19332_04316, Pherquei29812_03371, Pcfspinulosum18751_01048
GO:0033178	CC	p	proton-transporting two-sector ATPase complex, catalytic domain	1/24606	517/1244528	0.000713526	3	1	0.00372141	Pchrysogenum35668_05157
GO:0005777	CC	p	peroxisome	1/24606	525/1244528	0.00074269	6	1	0.00372141	Pnucicola29836_08039
GO:0042579	CC	p	microbody	1/24606	525/1244528	0.00074269	5	1	0.00372141	Pnucicola29836_08039
GO:0032040	CC	p	small-subunit processome	2/24606	617/1244528	0.000737594	4	2	0.00372141	Plongicatenatum33191_09961, Psolitum25940_03046
GO:0000276	CC	p	mitochondrial proton-transporting ATP synthase complex, coupling factor F(o)	2/24606	617/1244528	0.000737594	5	2	0.00372141	Pchrysogenum3361_08116, Psubrubescens31985_08092
GO:0000776	CC	p	kinetochore	2/24606	623/1244528	0.000750356	5	2	0.00372141	Pherquei29812_05054, Pmalachiteum17515_12007
GO:0031461	CC	p	cullin-RING ubiquitin ligase complex	2/24606	631/1244528	0.000784109	5	2	0.00372141	Pfrequentans35679_08483, PoxalicumSGAir0226_07917
GO:0000152	CC	p	nuclear ubiquitin ligase complex	2/24606	631/1244528	0.000784109	5	2	0.00372141	Pfrequentans35679_08483, PoxalicumSGAir0226_07917
GO:0005680	CC	p	anaphase-promoting complex	2/24606	631/1244528	0.000784109	6	2	0.00372141	Pfrequentans35679_08483, PoxalicumSGAir0226_07917
GO:0052689	MF	p	carboxylic ester hydrolase activity	11/24606	1362/1244528	0.000845037	4	11	0.0038135	Pangulare30069_12122, Patrosanguineum34669_07000, Pcanescens15450_09487, Pchrysogenum3361_07884, Pmanginii31320_01811, Pnucicola29836_04368, Ppasqualense35674_05517, Psubrubescens31985_02949, Psubrubescens31985_08560, Psubrubescens31985_12729, Pverhagenii33310_03534
GO:0098803	CC	p	respiratory chain complex	8/24606	1133/1244528	0.000834072	3	8	0.00383673	Pargentinense30761_03829, Pcanescens15450_00956, Pcanescens15450_05472, Pcanescens15451_00419, Pfrequentans35679_00431, Pmalacaense29712_09926, Pmalachiteum17515_06873, Pvulpinum29486_10303
GO:0070069	CC	p	cytochrome complex	8/24606	1133/1244528	0.000834072	2	8	0.00383673	Pargentinense30761_03829, Pcanescens15450_00956, Pcanescens15450_05472, Pcanescens15451_00419, Pfrequentans35679_00431, Pmalacaense29712_09926, Pmalachiteum17515_06873, Pvulpinum29486_10303
GO:0045263	CC	p	proton-transporting ATP synthase complex, coupling factor F(o)	3/24606	697/1244528	0.000948726	4	3	0.00429802	Pcanescens15450_00736, Pchrysogenum3361_08116, Psubrubescens31985_08092
GO:0032268	BP	p	regulation of cellular protein metabolic process	9/24606	1195/1244528	0.00113567	6	9	0.00512101	Pangulare27051_07321, Pbovifimosum22155_00770, Pbrevicompactum35665_00086, Pbrevicompactum35673_09075, Pbrevicompactum35673_11392, Pcapsulatum21917_10093, Pchrysogenum35668_04883, Pcfgriseofulvum16849_06960, Ppasqualense35674_12644
GO:0030983	MF	p	mismatched DNA binding	6/24606	937/1244528	0.00136002	6	6	0.00601415	PcamembertiFM013_03765, Pcanescens15450_11487, Plapatayae16267_07262, Plongicatenatum33135_02280, PpolonicumF7_06620, PsolitumRS1_04853
GO:0046434	BP	p	organophosphate catabolic process	11/24606	1318/1244528	0.00141619	5	11	0.00632737	Pangulare27051_06246, Patrosanguineum20685_09555, Pcanescens15450_10829, Pcanescens15451_07024, Pcanariense26290_01270, Pcfviridicatum20477_10638, Pchrysogenum35668_05061, Plapatayae16267_10896, Plongicatenatum33191_07856, Pmanginii31320_08187, Pcfgriseofulvum17755_03924
GO:0022853	MF	p	active ion transmembrane transporter activity	11/24606	1325/1244528	0.00144039	4	11	0.00633772	Pherquei29812_13263, Plagena129212_08266, Pmalachiteum17514_01074, Pparadoxum22861_00001, Ppulvis33274_12178, Ppulvis33274_12182, Priverlandense135883_06089, Pcfspinulosum18751_04370, Prubens35670_00976, Pscabrosum17219_12263, Pscabrosum22717_07319
GO:0004180	MF	p	carboxypeptidase activity	8/24606	1095/1244528	0.00146828	5	8	0.00642827	Pcanariense26290_06235, Pchrysogenum3361_09185, Pcoprophilum35676_07477, Pcrustosum35664_01359, Plividum13676_10865, Priverlandense135883_00276, Psamsoniarum33392_09368, Ptaxi34144_05043
GO:0005643	CC	p	nuclear pore	2/24606	582/1244528	0.00147185	3	2	0.00656842	PcapsulatumATCC48735_03701, Plapatayae16267_06342
GO:0019901	MF	p	protein kinase binding	4/24606	753/1244528	0.0015266	5	4	0.00661256	Pbrevicompactum35665_00086, Pchrysogenum35668_04883, Pcfgriseofulvum16849_06960, Ppasqualense35674_12644
GO:0019900	MF	p	kinase binding	4/24606	753/1244528	0.0015266	4	4	0.00661256	Pbrevicompactum35665_00086, Pchrysogenum35668_04883, Pcfgriseofulvum16849_06960, Ppasqualense35674_12644
GO:0004601	MF	p	peroxidase activity	15/24606	1589/1244528	0.00153291	4	15	0.00661256	Pargentinense30761_00205, Pchrysogenum19737_10363, Pexpansum35385_01487, Pexpansum35385_10955, PexpansumR19_02306, Pfrequentans35679_11056, Pfrequentans35679_11207, Phetheringtonii29057_10395, Pmanginii31320_01647, Pcfgriseofulvum16848_10431, Prubens35670_07964, Psoppii18220_05449, Pverhagenii33313_03938, Pverrucosum35672_02717, Pverrucosum35672_10885
GO:0070008	MF	p	serine-type exopeptidase activity	7/24606	982/1244528	0.00185885	5	7	0.00786491	Pcanariense26290_06235, Pcoprophilum35676_07477, Pcrustosum35664_01359, Plividum13676_10865, Priverlandense135883_00276, Psamsoniarum33392_09368, Ptaxi34144_05043
GO:0004185	MF	p	serine-type carboxypeptidase activity	7/24606	982/1244528	0.00185885	6	7	0.00786491	Pcanariense26290_06235, Pcoprophilum35676_07477, Pcrustosum35664_01359, Plividum13676_10865, Priverlandense135883_00276, Psamsoniarum33392_09368, Ptaxi34144_05043
GO:0008081	MF	p	phosphoric diester hydrolase activity	7/24606	983/1244528	0.00185898	5	7	0.00786491	Patrosanguineum31633_03991, Pcoprophilum35676_08472, Pcosmopolitanum29677_05203, Pdaleae16125_07126, Pexpansum35385_10995, Pfrequentans35679_12458, Psolitum12_04675
GO:0042729	CC	p	DASH complex	6/24606	920/1244528	0.00183774	3	6	0.00808064	Pangulare27051_03261, Pangulare27051_08008, Patrosanguineum34669_04638, Pherquei20771_06606, Prubens35670_00573, Psubrubescens31985_02079
GO:0005976	BP	p	polysaccharide metabolic process	7/24606	986/1244528	0.00186173	4	7	0.00829265	Pcanescens15449_10209, Phispanicum35686_04791, Phordei12815_05720, Pmalachiteum13176_05166, Pmalachiteum17515_02198, Pscabrosum22717_07836, Psolitum25940_03948
GO:0048523	BP	p	negative regulation of cellular process	9/24606	1150/1244528	0.00192624	4	9	0.00855393	Palfredii34128_07278, Pangulare27051_07321, Patrosanguineum34669_06528, Pcapsulatum21917_10093, Pcataractarum29864_07929, Plagena129212_09537, Pcfgriseofulvum16848_01927, Priverlandense135883_09177, Pcfspinulosum18751_01326
GO:0032259	BP	p	methylation	15/24606	1567/1244528	0.00194449	2	15	0.00860877	Patrosanguineum31632_03077, Pcanescens18980_06193, PcapsulatumATCC48735_07344, Pdesertorum17660_12405, Pdiatomitis30728_04843, Pgraminicola19332_02112, Pherquei29812_06704, Plividum13676_05472, Pmalachiteum17515_10525, Pparadoxum22861_04516, Ppasqualense35674_06025, Priverlandense135883_07879, Pverhagenii33313_02642, Pviridicatum34249_08439, Pwaksmanii27052_10590
GO:0051205	BP	p	protein insertion into membrane	1/24606	451/1244528	0.00206222	7	1	0.00904777	Ppasqualense35674_05382
GO:0006030	BP	p	chitin metabolic process	2/24606	562/1244528	0.00206206	6	2	0.00904777	Plividum13676_06261, Ptannophilum21756_05642
GO:1901071	BP	p	glucosamine-containing compound metabolic process	2/24606	562/1244528	0.00206206	5	2	0.00904777	Plividum13676_06261, Ptannophilum21756_05642
GO:0006040	BP	p	amino sugar metabolic process	4/24606	742/1244528	0.00211713	4	4	0.00926084	Plividum13676_06261, Plongicatenatum33135_04145, Pcfspinulosum18751_08816, Ptannophilum21756_05642
GO:0006302	BP	p	double-strand break repair	1/24606	464/1244528	0.0021391	8	1	0.00932903	Plongicatenatum33135_03117
GO:0016667	MF	p	oxidoreductase activity, acting on a sulfur group of donors	10/24606	1198/1244528	0.00242604	3	10	0.0101663	Pangulare27051_03609, Pbovifimosum22155_05283, Pbrevicompactum35673_03854, Pfimorum29495_02946, Phetheringtonii29057_09107, Plagena129212_06916, PoxalicumSGAir0226_00648, Probsamsonii29466_01752, Pverhagenii33313_01608, Pverhagenii33313_08763
GO:0005667	CC	p	transcription regulator complex	5/24606	828/1244528	0.00238651	2	5	0.0101938	Patrosanguineum31632_10235, Patrosanguineum31632_10844, Pdaleae16125_01090, Pfrequentans35679_07479, Phispanicum35686_02886
GO:0090575	CC	p	RNA polymerase II transcription regulator complex	5/24606	828/1244528	0.00238651	3	5	0.0101938	Patrosanguineum31632_10235, Patrosanguineum31632_10844, Pdaleae16125_01090, Pfrequentans35679_07479, Phispanicum35686_02886
GO:0008168	MF	p	methyltransferase activity	110/24606	7356/1244528	0.0024585	4	110	0.0102535	Pangulare30069_06566, Pangulare30069_11434, Pangulare30069_11727, Pantarcticum31339_01914, Patrosanguineum20685_00368, Patrosanguineum20685_02801, Patrosanguineum21472_07307, Patrosanguineum31632_01927, Patrosanguineum31632_03077, Patrosanguineum34669_03828, Pbovifimosum22155_07114, PcamembertiFM013_01747, PcamembertiFM013_04611, PcamembertiFM013_10117, Pcanescens15450_00143, Pcanescens15450_0247…
GO:0006022	BP	p	aminoglycan metabolic process	6/24606	892/1244528	0.00240886	4	6	0.0104743	Patrosanguineum31633_10312, Phetheringtonii29057_00066, Plividum13676_06261, Plongicatenatum33135_04145, Pcfspinulosum18751_08816, Ptannophilum21756_05642
GO:0042592	BP	p	homeostatic process	8/24606	1038/1244528	0.00247698	3	8	0.0107385	Patrosanguineum21472_09408, Patrosanguineum31633_01349, Pcanescens15452_05571, Pcataractarum29864_05708, Pchermesinum19713_07478, PexpansumR19_10339, Plagena129212_06691, PpolonicumF7_05914
GO:0005886	CC	p	plasma membrane	3/24606	645/1244528	0.00255661	3	3	0.0107666	Pangulare30069_06957, Pverhagenii33313_10478, Pvulpinum29486_01698
GO:0016646	MF	p	oxidoreductase activity, acting on the CH-NH group of donors, NAD or NADP as acceptor	2/24606	541/1244528	0.00287628	4	2	0.0118832	Plongicatenatum33191_02858, Probsamsonii29466_07371
GO:0016645	MF	p	oxidoreductase activity, acting on the CH-NH group of donors	2/24606	541/1244528	0.00287628	3	2	0.0118832	Plongicatenatum33191_02858, Probsamsonii29466_07371
GO:0016670	MF	p	oxidoreductase activity, acting on a sulfur group of donors, oxygen as acceptor	1/24606	431/1244528	0.00294433	4	1	0.0120582	Plagena129212_06916
GO:0015095	MF	p	magnesium ion transmembrane transporter activity	1/24606	433/1244528	0.00294605	7	1	0.0120582	Pexpansum35385_06717
GO:0015291	MF	p	secondary active transmembrane transporter activity	11/24606	1252/1244528	0.0030303	4	11	0.0121785	Pdiatomitis30728_09384, Pexpansum35385_11225, Phesseltinei12396_10311, Phispanicum35686_03234, Plagena129212_08266, Pmanginii31320_02033, Priverlandense135883_06089, Pcfspinulosum18751_04370, Prubens35670_00976, Pscabrosum22717_07319, Pwaksmanii27052_03982
GO:0016860	MF	p	intramolecular oxidoreductase activity	5/24606	795/1244528	0.00307728	3	5	0.0121982	Palfredii34128_02890, Patrosanguineum34669_04962, Ppulvis33274_00016, PsolitumRS1_05590, Pviridicatum34249_05982
GO:0016861	MF	p	intramolecular oxidoreductase activity, interconverting aldoses and ketoses	5/24606	795/1244528	0.00307728	4	5	0.0121982	Palfredii34128_02890, Patrosanguineum34669_04962, Ppulvis33274_00016, PsolitumRS1_05590, Pviridicatum34249_05982
GO:0016831	MF	p	carboxy-lyase activity	11/24606	1259/1244528	0.00307241	4	11	0.0121982	Pangulare30069_03364, Pcanescens15451_03693, Pcanescens15452_07461, Pcanescens19259_00396, Phesseltinei12396_09009, Pmajusculum35410_02051, Pmalachiteum17514_05815, Pnucicola29836_08630, Ptaxi34144_03622, Pverrucosum35672_07934, Pviridicatum34249_03018
GO:0008608	BP	p	attachment of spindle microtubules to kinetochore	4/24606	715/1244528	0.00283726	3	4	0.012264	Pangulare27051_08008, Patrosanguineum34669_04638, Pherquei20771_06606, Psubrubescens31985_02079
GO:0015693	BP	p	magnesium ion transport	1/24606	433/1244528	0.00294605	7	1	0.0126222	Pexpansum35385_06717
GO:0005507	MF	p	copper ion binding	31/24606	2575/1244528	0.00355235	6	31	0.0132832	Pangulare30069_02222, Patrosanguineum31632_04620, Pcanescens15449_12355, Pcanescens15450_08562, Pcanescens15452_05571, Pcanescens15452_13134, PcapsulatumATCC48735_08421, Pchrysogenum19737_07485, Pchrysogenum35668_07223, Pcinerascens15544_01026, PexpansumR19_06777, Phetheringtonii29057_00010, Plapatayae16267_03274, Plapatayae16267_07770, Plapatayae16267_11607, Pmacrosclerotiorum26536_00563, Pmalac…
GO:0031248	CC	p	protein acetyltransferase complex	2/24606	516/1244528	0.00397677	5	2	0.0141554	Pangulare30069_08261, Pchrysogenum3361_08214
GO:1902493	CC	p	acetyltransferase complex	2/24606	516/1244528	0.00397677	4	2	0.0141554	Pangulare30069_08261, Pchrysogenum3361_08214
GO:0004806	MF	p	triglyceride lipase activity	2/24606	514/1244528	0.00396922	5	2	0.0145538	Pchrysogenum3361_07884, Psubrubescens31985_12729
GO:0005048	MF	p	signal sequence binding	1/24606	412/1244528	0.00420057	4	1	0.0149543	Phetheringtonii29057_04473
GO:0042277	MF	p	peptide binding	1/24606	412/1244528	0.00420057	3	1	0.0149543	Phetheringtonii29057_04473
GO:0016279	MF	p	protein-lysine N-methyltransferase activity	1/24606	415/1244528	0.00421115	7	1	0.0149543	Pverhagenii33313_02642
GO:0042054	MF	p	histone methyltransferase activity	1/24606	415/1244528	0.00421115	6	1	0.0149543	Pverhagenii33313_02642
GO:0018024	MF	p	histone-lysine N-methyltransferase activity	1/24606	415/1244528	0.00421115	8	1	0.0149543	Pverhagenii33313_02642
GO:0016278	MF	p	lysine N-methyltransferase activity	1/24606	415/1244528	0.00421115	6	1	0.0149543	Pverhagenii33313_02642
GO:0017056	MF	p	structural constituent of nuclear pore	1/24606	415/1244528	0.00421115	2	1	0.0149543	Plapatayae16267_06342
GO:0003729	MF	p	mRNA binding	1/24606	416/1244528	0.00421825	5	1	0.0149543	Pcapsulatum21917_07799
GO:0004559	MF	p	alpha-mannosidase activity	6/24606	848/1244528	0.00424838	6	6	0.0149543	Pcosmopolitanum29677_11462, Pmalachiteum13176_09275, Pmalachiteum17515_00658, Pcfgriseofulvum16849_02593, Pscabrosum17219_07203, Psubrubescens31985_07750
GO:0015923	MF	p	mannosidase activity	6/24606	848/1244528	0.00424838	5	6	0.0149543	Pcosmopolitanum29677_11462, Pmalachiteum13176_09275, Pmalachiteum17515_00658, Pcfgriseofulvum16849_02593, Pscabrosum17219_07203, Psubrubescens31985_07750
GO:0004674	MF	p	protein serine/threonine kinase activity	6/24606	852/1244528	0.00427438	6	6	0.0149859	Pcanescens15452_02454, Pcitrinum23319_01186, Pcosmopolitanum29677_02360, Phispanicum35686_03087, Plongicatenatum33135_03939, Podoratum22623_11249
GO:0005789	CC	p	endoplasmic reticulum membrane	7/24606	922/1244528	0.00428107	4	7	0.0150593	Pexpansum35385_02857, Pgraminicola19332_04052, Plongicatenatum33135_01354, Plongicatenatum33191_06084, Priverlandense135883_10725, Ptannophilum21756_10479, Pverrucosum35672_02277
GO:0031227	CC	p	intrinsic component of endoplasmic reticulum membrane	1/24606	427/1244528	0.00441649	4	1	0.0151785	Pcitrinum23319_00524
GO:0030176	CC	p	integral component of endoplasmic reticulum membrane	1/24606	427/1244528	0.00441649	5	1	0.0151785	Pcitrinum23319_00524
GO:0019200	MF	p	carbohydrate kinase activity	1/24606	425/1244528	0.00436383	5	1	0.0151786	Pcanescens15452_13419
GO:0008443	MF	p	phosphofructokinase activity	1/24606	425/1244528	0.00436383	6	1	0.0151786	Pcanescens15452_13419
GO:0046855	BP	p	inositol phosphate dephosphorylation	1/24606	415/1244528	0.00421115	8	1	0.0165548	Pcanescens15451_07024
GO:0071545	BP	p	inositol phosphate catabolic process	1/24606	415/1244528	0.00421115	7	1	0.0165548	Pcanescens15451_07024
GO:0046838	BP	p	phosphorylated carbohydrate dephosphorylation	1/24606	415/1244528	0.00421115	6	1	0.0165548	Pcanescens15451_07024
GO:0009179	BP	p	purine ribonucleoside diphosphate metabolic process	1/24606	417/1244528	0.00422715	9	1	0.0165548	Palfredii34128_02890
GO:0006165	BP	p	nucleoside diphosphate phosphorylation	1/24606	417/1244528	0.00422715	8	1	0.0165548	Palfredii34128_02890
GO:0006090	BP	p	pyruvate metabolic process	1/24606	417/1244528	0.00422715	7	1	0.0165548	Palfredii34128_02890
GO:0009185	BP	p	ribonucleoside diphosphate metabolic process	1/24606	417/1244528	0.00422715	8	1	0.0165548	Palfredii34128_02890
GO:0006757	BP	p	ATP generation from ADP	1/24606	417/1244528	0.00422715	11	1	0.0165548	Palfredii34128_02890
GO:0046031	BP	p	ADP metabolic process	1/24606	417/1244528	0.00422715	10	1	0.0165548	Palfredii34128_02890
GO:0046939	BP	p	nucleotide phosphorylation	1/24606	417/1244528	0.00422715	6	1	0.0165548	Palfredii34128_02890
GO:0009135	BP	p	purine nucleoside diphosphate metabolic process	1/24606	417/1244528	0.00422715	8	1	0.0165548	Palfredii34128_02890
GO:0006096	BP	p	glycolytic process	1/24606	417/1244528	0.00422715	12	1	0.0165548	Palfredii34128_02890
GO:0009132	BP	p	nucleoside diphosphate metabolic process	1/24606	417/1244528	0.00422715	7	1	0.0165548	Palfredii34128_02890
GO:0006006	BP	p	glucose metabolic process	1/24606	418/1244528	0.00423785	6	1	0.0165548	Palfredii34128_02890
GO:0009064	BP	p	glutamine family amino acid metabolic process	2/24606	525/1244528	0.00407983	8	2	0.0165548	Pantarcticum31339_03260, Psolitum12_06309
GO:0043161	BP	p	proteasome-mediated ubiquitin-dependent protein catabolic process	2/24606	528/1244528	0.00413972	9	2	0.0165548	Pfrequentans35679_08483, PoxalicumSGAir0226_07917
GO:0048878	BP	p	chemical homeostasis	5/24606	774/1244528	0.00412694	4	5	0.0165548	Patrosanguineum21472_09408, Pcanescens15452_05571, Pcataractarum29864_05708, PexpansumR19_10339, PpolonicumF7_05914
GO:0009073	BP	p	aromatic amino acid family biosynthetic process	1/24606	423/1244528	0.00431864	8	1	0.0168254	Pcataractarum29864_09690
GO:0002097	BP	p	tRNA wobble base modification	1/24606	428/1244528	0.00444564	11	1	0.0172741	Plagena129212_07794
GO:1905368	CC	p	peptidase complex	6/24606	829/1244528	0.00564567	3	6	0.0189669	Palfredii34128_00230, Pchrysogenum3361_08656, Pgraminicola19332_06857, Plapatayae16267_09093, Pmalachiteum17515_05221, Pcfgriseofulvum16848_07214
GO:0140104	MF	p	molecular carrier activity	2/24606	497/1244528	0.00555837	1	2	0.0190325	Paurantiogriseum35659_00686, Pcoprophilum35676_04776
GO:0019888	MF	p	protein phosphatase regulator activity	2/24606	499/1244528	0.00558074	4	2	0.0190351	Pangulare27051_07321, Pcapsulatum21917_10093
GO:0007186	BP	p	G protein-coupled receptor signaling pathway	4/24606	683/1244528	0.00533735	5	4	0.020684	Pargentinense30761_11523, Pbrevicompactum35675_09221, PoxalicumSGAir0226_00460, Pcanescens13549_10990
GO:0016835	MF	p	carbon-oxygen lyase activity	40/24606	3062/1244528	0.00620774	3	40	0.0210919	Pangulare30069_09948, Patrosanguineum31633_02099, Patrosanguineum31633_06001, Pbrevicompactum35665_01489, Pbrevicompactum35665_10574, Pbrevicompactum35673_02889, Pcanescens15449_00368, Pcanescens15451_05745, Pcanariense26290_09215, Pcataractarum29864_05119, Pcfviridicatum20477_05025, Pchrysogenum35668_01468, Pchrysogenum35668_11344, Pconcentricum3081_08891, Pcosmopolitanum29677_01626, Pcosmopolit…
GO:0034655	BP	p	nucleobase-containing compound catabolic process	8/24606	976/1244528	0.00553837	5	8	0.0212936	Pangulare27051_06246, Patrosanguineum20685_09555, Patrosanguineum31632_03177, Pcanescens18980_00020, Pcfviridicatum20477_10638, Pdesertorum17660_07480, Plapatayae16267_10896, Pmanginii31320_08187
GO:0051604	BP	p	protein maturation	6/24606	831/1244528	0.00566481	5	6	0.0216252	Palfredii34128_00230, Pchrysogenum19737_01822, Pchrysogenum3361_08656, Pherquei20771_03410, Pmalacaense29712_09925, Psolitum12_03781
GO:0072527	BP	p	pyrimidine-containing compound metabolic process	2/24606	506/1244528	0.00571905	4	2	0.0216464	Pangulare30069_11495, Pcapsulatum21917_04483
GO:0072528	BP	p	pyrimidine-containing compound biosynthetic process	2/24606	506/1244528	0.00571905	5	2	0.0216464	Pangulare30069_11495, Pcapsulatum21917_04483
GO:0004176	MF	p	ATP-dependent peptidase activity	1/24606	411/1244528	0.00645806	4	1	0.0218581	Pcanescens15451_00239
GO:0008276	MF	p	protein methyltransferase activity	3/24606	582/1244528	0.00657563	5	3	0.0221707	Pdiatomitis30728_04843, Pherquei29812_06704, Pverhagenii33313_02642
GO:0006401	BP	p	RNA catabolic process	1/24606	409/1244528	0.00636483	7	1	0.0239666	Patrosanguineum31632_03177
GO:1901617	BP	p	organic hydroxy compound biosynthetic process	11/24606	1194/1244528	0.00644953	4	11	0.024223	Palfredii34128_02548, Pangulare30069_11495, Pcanescens15452_05936, Pcapsulatum21917_04483, Pherquei29812_07357, Phispanicum35686_06515, Plongicatenatum33135_06747, Pmononematosum11891_11693, Psubrubescens31985_13178, Pcanescens13549_13285, Ptaxi34144_03622
GO:0000079	BP	p	regulation of cyclin-dependent protein serine/threonine kinase activity	4/24606	650/1244528	0.00703084	11	4	0.0259568	Pbrevicompactum35665_00086, Pchrysogenum35668_04883, Pcfgriseofulvum16849_06960, Ppasqualense35674_12644
GO:0071900	BP	p	regulation of protein serine/threonine kinase activity	4/24606	650/1244528	0.00703084	10	4	0.0259568	Pbrevicompactum35665_00086, Pchrysogenum35668_04883, Pcfgriseofulvum16849_06960, Ppasqualense35674_12644
GO:1904029	BP	p	regulation of cyclin-dependent protein kinase activity	4/24606	650/1244528	0.00703084	10	4	0.0259568	Pbrevicompactum35665_00086, Pchrysogenum35668_04883, Pcfgriseofulvum16849_06960, Ppasqualense35674_12644
GO:0043549	BP	p	regulation of kinase activity	4/24606	651/1244528	0.00703552	8	4	0.0259568	Pbrevicompactum35665_00086, Pchrysogenum35668_04883, Pcfgriseofulvum16849_06960, Ppasqualense35674_12644
GO:0001932	BP	p	regulation of protein phosphorylation	4/24606	651/1244528	0.00703552	8	4	0.0259568	Pbrevicompactum35665_00086, Pchrysogenum35668_04883, Pcfgriseofulvum16849_06960, Ppasqualense35674_12644
GO:0045859	BP	p	regulation of protein kinase activity	4/24606	651/1244528	0.00703552	9	4	0.0259568	Pbrevicompactum35665_00086, Pchrysogenum35668_04883, Pcfgriseofulvum16849_06960, Ppasqualense35674_12644
GO:0042325	BP	p	regulation of phosphorylation	4/24606	651/1244528	0.00703552	7	4	0.0259568	Pbrevicompactum35665_00086, Pchrysogenum35668_04883, Pcfgriseofulvum16849_06960, Ppasqualense35674_12644
GO:0051338	BP	p	regulation of transferase activity	4/24606	654/1244528	0.00705997	4	4	0.0259814	Pbrevicompactum35665_00086, Pchrysogenum35668_04883, Pcfgriseofulvum16849_06960, Ppasqualense35674_12644
GO:0051235	BP	p	maintenance of location	5/24606	725/1244528	0.00732886	2	5	0.0269032	Patrosanguineum21472_08879, Pcanescens18980_02035, Phetheringtonii29057_04473, Pscabrosum22717_02140, Pvulpinum29486_09102
GO:0030258	BP	p	lipid modification	7/24606	883/1244528	0.0073974	5	7	0.0270867	Patrosanguineum34669_00213, Pbrevicompactum35665_04252, Pcanescens15451_00204, Plagena129212_08120, Pnucicola29836_08039, Psamsoniarum33392_06368, PsolitumRS1_06370
GO:0042398	BP	p	cellular modified amino acid biosynthetic process	6/24606	809/1244528	0.0074769	5	6	0.0273094	Pbovifimosum22155_00065, Pcanescens15450_06442, Pcanescens19259_03133, Pgraminicola6001_05936, Plongicatenatum33135_08106, Pwaksmanii27052_13461
GO:0016407	MF	p	acetyltransferase activity	103/24606	6703/1244528	0.00825096	5	103	0.0276078	Palfredii34128_03893, Pangulare27051_00216, Pangulare27051_07001, Pangulare27051_11865, Pangulare27051_11936, Pangulare30069_00207, Pangulare30069_03943, Pangulare30069_08437, Pantarcticum31339_03260, Pantarcticum31339_04467, Patrosanguineum20685_03128, Patrosanguineum20685_06360, Patrosanguineum21472_10580, Patrosanguineum21472_10734, Patrosanguineum34669_02234, Patrosanguineum34669_11057, Paura…
GO:1901682	MF	p	sulfur compound transmembrane transporter activity	3/24606	560/1244528	0.00895406	3	3	0.0298469	Pcanescens15450_01992, Pcosmopolitanum29677_07237, Pcfgriseofulvum16849_05807
GO:0015297	MF	p	antiporter activity	9/24606	1013/1244528	0.00900519	5	9	0.029904	Phesseltinei12396_10311, Phispanicum35686_03234, Plagena129212_08266, Pmanginii31320_02033, Priverlandense135883_06089, Pcfspinulosum18751_04370, Prubens35670_00976, Pscabrosum22717_07319, Pwaksmanii27052_03982
GO:0070403	MF	p	NAD+ binding	12/24606	1212/1244528	0.00962446	6	12	0.0318403	PcamembertiFM013_02309, Pchrysogenum3361_07621, Pcitrinum23319_00323, Pcosmopolitanum29677_13030, Pcrustosum35664_10037, Pexpansum35385_01118, Pherquei29812_05999, Phordei12815_07162, Pmalacaense29712_09458, Pmalacaense29712_09459, Pmanginii31320_01800, Priverlandense135883_00401
GO:0015299	MF	p	solute:proton antiporter activity	5/24606	714/1244528	0.00988044	7	5	0.0324432	Plagena129212_08266, Priverlandense135883_06089, Pcfspinulosum18751_04370, Prubens35670_00976, Pscabrosum22717_07319
GO:0015298	MF	p	solute:cation antiporter activity	5/24606	714/1244528	0.00988044	6	5	0.0324432	Plagena129212_08266, Priverlandense135883_06089, Pcfspinulosum18751_04370, Prubens35670_00976, Pscabrosum22717_07319
GO:0004571	MF	p	mannosyl-oligosaccharide 1,2-alpha-mannosidase activity	5/24606	718/1244528	0.00998488	8	5	0.032475	Pmalachiteum13176_09275, Pmalachiteum17515_00658, Pcfgriseofulvum16849_02593, Pscabrosum17219_07203, Psubrubescens31985_07750
GO:0015924	MF	p	mannosyl-oligosaccharide mannosidase activity	5/24606	718/1244528	0.00998488	7	5	0.032475	Pmalachiteum13176_09275, Pmalachiteum17515_00658, Pcfgriseofulvum16849_02593, Pscabrosum17219_07203, Psubrubescens31985_07750
GO:0008080	MF	p	N-acetyltransferase activity	90/24606	5919/1244528	0.0100008	6	90	0.032475	Pangulare27051_00216, Pangulare27051_07001, Pangulare27051_11865, Pangulare27051_11936, Pangulare30069_00207, Pangulare30069_03943, Pangulare30069_08437, Pantarcticum31339_03260, Pantarcticum31339_04467, Patrosanguineum20685_03128, Patrosanguineum20685_06360, Patrosanguineum21472_10580, Patrosanguineum21472_10734, Patrosanguineum34669_02234, Patrosanguineum34669_11057, Paurantiogriseum35659_04505…
GO:0022411	BP	p	cellular component disassembly	1/24606	390/1244528	0.00910628	4	1	0.0327691	Pcanariense26290_00577
GO:1901362	BP	p	organic cyclic compound biosynthetic process	639/24606	35720/1244528	0.00922332	4	639	0.0331088	Palfredii34128_00513, Palfredii34128_02548, Palfredii34128_02962, Pangulare27051_01131, Pangulare27051_01153, Pangulare27051_01308, Pangulare27051_04822, Pangulare27051_05087, Pangulare27051_05167, Pangulare27051_05963, Pangulare27051_06302, Pangulare27051_08964, Pangulare27051_09214, Pangulare27051_09409, Pangulare27051_10374, Pangulare27051_10894, Pangulare27051_11425, Pangulare27051_12161, Pan…
GO:0045277	CC	p	respiratory chain complex IV	5/24606	720/1244528	0.0100496	4	5	0.0333872	Pargentinense30761_03829, Pcanescens15450_00956, Pcanescens15450_05472, Pmalacaense29712_09926, Pvulpinum29486_10303
GO:0006979	BP	p	response to oxidative stress	4/24606	638/1244528	0.00961267	3	4	0.0344218	Pexpansum35385_02857, PexpansumR19_02306, Pfrequentans35679_11207, Pgraminicola19332_04052
GO:0015931	BP	p	nucleobase-containing compound transport	4/24606	641/1244528	0.00969788	5	4	0.034642	Palfredii34128_08278, Pbrevicompactum35673_11137, Pparadoxum22861_03680, Pviridicatum34249_00238
GO:0046173	BP	p	polyol biosynthetic process	2/24606	452/1244528	0.0107234	6	2	0.0380395	Pherquei29812_07357, Pmononematosum11891_11693
GO:0042558	BP	p	pteridine-containing compound metabolic process	2/24606	452/1244528	0.0107234	4	2	0.0380395	Pherquei29812_07357, Pmononematosum11891_11693
GO:0006778	BP	p	porphyrin-containing compound metabolic process	2/24606	453/1244528	0.0107271	5	2	0.0380395	Psubrubescens31985_01143, Psubrubescens31985_02949
GO:0007010	BP	p	cytoskeleton organization	2/24606	456/1244528	0.0107587	5	2	0.0380591	Patrosanguineum20685_00646, PdigitatumPdW03_06281
GO:0006575	BP	p	cellular modified amino acid metabolic process	52/24606	3690/1244528	0.0108344	4	52	0.0382345	Pangulare27051_07396, Pantarcticum31339_05751, Pargentinense30761_04214, Patrosanguineum34669_03673, Pbovifimosum22155_00065, Pbrevicompactum35665_11927, Pbrevicompactum35673_02579, Pcanescens15450_06442, Pcanescens15451_02576, Pcanescens19259_03133, Pcapsulatum21917_04380, Pcataractarum29864_00489, Pchermesinum19713_04741, Pchermesinum19713_09467, Pchrysogenum19737_05126, Pcinerascens15544_03367…
GO:0016410	MF	p	N-acyltransferase activity	93/24606	6064/1244528	0.012415	5	93	0.040019	Pangulare27051_00216, Pangulare27051_07001, Pangulare27051_11865, Pangulare27051_11936, Pangulare30069_00207, Pangulare30069_03943, Pangulare30069_08437, Pantarcticum31339_03260, Pantarcticum31339_04467, Patrosanguineum20685_03128, Patrosanguineum20685_06360, Patrosanguineum21472_10580, Patrosanguineum21472_10734, Patrosanguineum34669_02234, Patrosanguineum34669_11057, Paurantiogriseum35659_04505…
GO:0016151	MF	p	nickel cation binding	1/24606	367/1244528	0.0126861	6	1	0.0407438	Paurantiogriseum35659_10968
GO:0005875	CC	p	microtubule associated complex	3/24606	548/1244528	0.0126194	2	3	0.0414637	Pfreii34325_11772, Plapatayae16267_04423, Psoppii18220_08458
GO:0033218	MF	p	amide binding	4/24606	624/1244528	0.0132163	2	4	0.0422922	Pcanescens15449_09397, PdigitatumDSM62840_05966, Phetheringtonii29057_04473, Plapatayae16267_08145
GO:0016832	MF	p	aldehyde-lyase activity	4/24606	626/1244528	0.0133277	4	4	0.042494	PcamembertiFM013_03110, Pdaleae16125_01080, Pfreii34325_11320, Plapatayae16267_08852
GO:0022904	BP	p	respiratory electron transport chain	8/24606	929/1244528	0.0124721	5	8	0.0435928	Pargentinense30761_03829, Pcanescens15450_00956, Pcanescens15450_05472, Pcanescens15451_00419, Pfrequentans35679_00431, Pmalacaense29712_09926, Pmalachiteum17515_06873, Pvulpinum29486_10303
GO:0009311	BP	p	oligosaccharide metabolic process	6/24606	761/1244528	0.0128903	4	6	0.0447333	Pbrevicompactum35665_10910, Pcanescens15450_05437, Pcanescens15451_10696, Pchrysogenum3361_09813, Pchrysogenum35668_05047, Pcfgriseofulvum16848_06235
GO:0005991	BP	p	trehalose metabolic process	6/24606	761/1244528	0.0128903	6	6	0.0447333	Pbrevicompactum35665_10910, Pcanescens15450_05437, Pcanescens15451_10696, Pchrysogenum3361_09813, Pchrysogenum35668_05047, Pcfgriseofulvum16848_06235
GO:0005984	BP	p	disaccharide metabolic process	6/24606	761/1244528	0.0128903	5	6	0.0447333	Pbrevicompactum35665_10910, Pcanescens15450_05437, Pcanescens15451_10696, Pchrysogenum3361_09813, Pchrysogenum35668_05047, Pcfgriseofulvum16848_06235
GO:0016769	MF	p	transferase activity, transferring nitrogenous groups	9/24606	967/1244528	0.0148093	3	9	0.0468784	Patrosanguineum20685_07396, Pcanariense26290_07056, PcapsulatumATCC48735_07801, Pchermesinum19713_03001, Pcfviridicatum20477_07615, Pdaleae16125_00016, Pfreii34325_08665, Phesseltinei12396_02925, Pverhagenii33310_07330
GO:0008483	MF	p	transaminase activity	9/24606	967/1244528	0.0148093	4	9	0.0468784	Patrosanguineum20685_07396, Pcanariense26290_07056, PcapsulatumATCC48735_07801, Pchermesinum19713_03001, Pcfviridicatum20477_07615, Pdaleae16125_00016, Pfreii34325_08665, Phesseltinei12396_02925, Pverhagenii33310_07330
GO:0000096	BP	p	sulfur amino acid metabolic process	16/24606	1456/1244528	0.0138547	4	16	0.0479662	Pangulare27051_10388, Pantarcticum31339_03865, Patrosanguineum20685_02801, Patrosanguineum34669_02480, PcamembertiFM013_04611, Pcfviridicatum20477_05972, Pcosmopolitanum29677_00357, PdigitatumDSM62840_05263, Pmalachiteum17515_01518, Pmononematosum11891_11666, PoxalicumSGAir0226_05580, PpolonicumF7_00887, Ppulvis33274_07906, Pcfspinulosum18751_00488, Pcanescens13549_04640, Pverrucosum35672_05390

## Sheet: Cloud
In supplementary notes the terms core, softcore, shell, and cloud genome are used as described in the methods section. In the main text, the softcore and shell genome are referred to as the core and accessory genome, respectively as explained in the text.
Table S9: GO enrichment in orthogroups from the cloud genome. A representative for each orthogroup was choosen for the analysis.
GO	NS	enrichment	name	ratio_in_study	ratio_in_pop	p_uncorrected	depth	study_count	p_fdr_bh	study_items
GO:0044003	BP	e	modulation by symbiont of host process	2/106559	4/1244528	0.0391261	4	2	0.0441415	Plagena129212_10678, Priverlandense135883_09151
GO:0031341	BP	e	regulation of cell killing	2/106559	4/1244528	0.0391261	4	2	0.0441415	Plagena129212_10678, Priverlandense135883_09151
GO:0052150	BP	e	modulation by symbiont of host apoptotic process	2/106559	4/1244528	0.0391261	7	2	0.0441415	Plagena129212_10678, Priverlandense135883_09151
GO:0010941	BP	e	regulation of cell death	2/106559	4/1244528	0.0391261	4	2	0.0441415	Plagena129212_10678, Priverlandense135883_09151
GO:0019050	BP	e	suppression by virus of host apoptotic process	2/106559	4/1244528	0.0391261	9	2	0.0441415	Plagena129212_10678, Priverlandense135883_09151
GO:0043067	BP	e	regulation of programmed cell death	2/106559	4/1244528	0.0391261	5	2	0.0441415	Plagena129212_10678, Priverlandense135883_09151
GO:0051709	BP	e	regulation of killing of cells of other organism	2/106559	4/1244528	0.0391261	5	2	0.0441415	Plagena129212_10678, Priverlandense135883_09151
GO:0019048	BP	e	modulation by virus of host process	2/106559	4/1244528	0.0391261	5	2	0.0441415	Plagena129212_10678, Priverlandense135883_09151
GO:0043069	BP	e	negative regulation of programmed cell death	2/106559	4/1244528	0.0391261	6	2	0.0441415	Plagena129212_10678, Priverlandense135883_09151
GO:0052040	BP	e	modulation by symbiont of host programmed cell death	2/106559	4/1244528	0.0391261	6	2	0.0441415	Plagena129212_10678, Priverlandense135883_09151
GO:0019054	BP	e	modulation by virus of host cellular process	2/106559	4/1244528	0.0391261	6	2	0.0441415	Plagena129212_10678, Priverlandense135883_09151
GO:0035821	BP	e	modulation of process of other organism	2/106559	4/1244528	0.0391261	2	2	0.0441415	Plagena129212_10678, Priverlandense135883_09151
GO:0044068	BP	e	modulation by symbiont of host cellular process	2/106559	4/1244528	0.0391261	5	2	0.0441415	Plagena129212_10678, Priverlandense135883_09151
GO:0033668	BP	e	negative regulation by symbiont of host apoptotic process	2/106559	4/1244528	0.0391261	8	2	0.0441415	Plagena129212_10678, Priverlandense135883_09151
GO:0060548	BP	e	negative regulation of cell death	2/106559	4/1244528	0.0391261	5	2	0.0441415	Plagena129212_10678, Priverlandense135883_09151
GO:0039526	BP	e	modulation by virus of host apoptotic process	2/106559	4/1244528	0.0391261	8	2	0.0441415	Plagena129212_10678, Priverlandense135883_09151
GO:0042981	BP	e	regulation of apoptotic process	2/106559	4/1244528	0.0391261	6	2	0.0441415	Plagena129212_10678, Priverlandense135883_09151
GO:0043066	BP	e	negative regulation of apoptotic process	2/106559	4/1244528	0.0391261	7	2	0.0441415	Plagena129212_10678, Priverlandense135883_09151
GO:0052041	BP	e	negative regulation by symbiont of host programmed cell death	2/106559	4/1244528	0.0391261	7	2	0.0441415	Plagena129212_10678, Priverlandense135883_09151
GO:0051347	BP	e	positive regulation of transferase activity	2/106559	3/1244528	0.0207378	5	2	0.0244931	Pherquei20771_10401, Pmalachiteum17514_10686
GO:0007004	BP	e	telomere maintenance via telomerase	2/106559	3/1244528	0.0207378	9	2	0.0244931	Pherquei20771_10401, Pmalachiteum17514_10686
GO:0006278	BP	e	RNA-dependent DNA biosynthetic process	2/106559	3/1244528	0.0207378	8	2	0.0244931	Pherquei20771_10401, Pmalachiteum17514_10686
GO:0051054	BP	e	positive regulation of DNA metabolic process	2/106559	3/1244528	0.0207378	7	2	0.0244931	Pherquei20771_10401, Pmalachiteum17514_10686
GO:0010833	BP	e	telomere maintenance via telomere lengthening	2/106559	3/1244528	0.0207378	8	2	0.0244931	Pherquei20771_10401, Pmalachiteum17514_10686
GO:2000278	BP	e	regulation of DNA biosynthetic process	2/106559	3/1244528	0.0207378	7	2	0.0244931	Pherquei20771_10401, Pmalachiteum17514_10686
GO:2000573	BP	e	positive regulation of DNA biosynthetic process	2/106559	3/1244528	0.0207378	8	2	0.0244931	Pherquei20771_10401, Pmalachiteum17514_10686
GO:0051973	BP	e	positive regulation of telomerase activity	2/106559	3/1244528	0.0207378	9	2	0.0244931	Pherquei20771_10401, Pmalachiteum17514_10686
GO:0051972	BP	e	regulation of telomerase activity	2/106559	3/1244528	0.0207378	8	2	0.0244931	Pherquei20771_10401, Pmalachiteum17514_10686
GO:0051052	BP	e	regulation of DNA metabolic process	2/106559	3/1244528	0.0207378	6	2	0.0244931	Pherquei20771_10401, Pmalachiteum17514_10686
GO:0090729	MF	e	toxin activity	2/106559	3/1244528	0.0207378	1	2	0.0239807	Pbrevicompactum35675_09300, Podoratum22623_09110
GO:0099106	MF	e	ion channel regulator activity	2/106559	3/1244528	0.0207378	3	2	0.0239807	Pbrevicompactum35673_04348, Pmanginii31320_00551
GO:0016247	MF	e	channel regulator activity	2/106559	3/1244528	0.0207378	2	2	0.0239807	Pbrevicompactum35673_04348, Pmanginii31320_00551
GO:0016248	MF	e	channel inhibitor activity	2/106559	3/1244528	0.0207378	3	2	0.0239807	Pbrevicompactum35673_04348, Pmanginii31320_00551
GO:0008200	MF	e	ion channel inhibitor activity	2/106559	3/1244528	0.0207378	4	2	0.0239807	Pbrevicompactum35673_04348, Pmanginii31320_00551
GO:0005697	CC	e	telomerase holoenzyme complex	2/106559	3/1244528	0.0207378	3	2	0.0223043	Pherquei20771_10401, Pmalachiteum17514_10686
GO:0006313	BP	e	transposition, DNA-mediated	29/106559	206/1244528	0.00830427	8	29	0.0103797	Pargentinense30761_07564, Patrosanguineum21472_04763, Pbovifimosum22155_05041, Pbovifimosum22155_05235, Pbovifimosum22155_09695, Pcanariense26290_06143, Pcanariense26290_10673, Pchrysogenum19737_11870, Pcosmopolitanum29677_00096, Pdaleae16125_01176, Pdiatomitis30728_08686, PdigitatumPdW03_00394, PdigitatumPdW03_08041, PdigitatumPdW03_08664, Pfimorum29495_09684, Phispanicum35686_07121, Plividum136…
GO:0032196	BP	e	transposition	29/106559	206/1244528	0.00830427	2	29	0.0103797	Pargentinense30761_07564, Patrosanguineum21472_04763, Pbovifimosum22155_05041, Pbovifimosum22155_05235, Pbovifimosum22155_09695, Pcanariense26290_06143, Pcanariense26290_10673, Pchrysogenum19737_11870, Pcosmopolitanum29677_00096, Pdaleae16125_01176, Pdiatomitis30728_08686, PdigitatumPdW03_00394, PdigitatumPdW03_08041, PdigitatumPdW03_08664, Pfimorum29495_09684, Phispanicum35686_07121, Plividum136…
GO:0031012	CC	e	extracellular matrix	3/106559	5/1244528	0.00549837	3	3	0.00627485	Patrosanguineum31633_08612, Psamsoniarum33392_00003, PsolitumRS1_05964
GO:0015074	BP	e	DNA integration	45/106559	308/1244528	0.000468944	7	45	0.000672352	Pargentinense30761_06349, Pargentinense30761_07564, Patrosanguineum21472_04763, Pbovifimosum22155_05041, Pbovifimosum22155_05235, Pbovifimosum22155_09695, PcamembertiFM013_11993, Pcanariense26290_06143, Pcanariense26290_10673, Pcataractarum29864_11142, Pchrysogenum19737_11870, Pcosmopolitanum29677_00096, Pcosmopolitanum29677_04860, Pdaleae16125_01176, Pdiatomitis30728_08686, PdigitatumPdW03_00394…
Table S10: GO purification in orthogroups from the cloud genome. A representative for each orthogroup was choosen for the analysis.
GO	NS	purification	name	ratio_in_study	ratio_in_pop	p_uncorrected	depth	study_count	p_fdr_bh	study_items
GO:0032968	BP	p	positive regulation of transcription elongation from RNA polymerase II promoter	1/106559	81/1244528	0.0146804	12	1	0.0175086	Pcapsulatum21917_10072
GO:0032784	BP	p	regulation of DNA-templated transcription, elongation	1/106559	81/1244528	0.0146804	10	1	0.0175086	Pcapsulatum21917_10072
GO:0032786	BP	p	positive regulation of DNA-templated transcription, elongation	1/106559	81/1244528	0.0146804	11	1	0.0175086	Pcapsulatum21917_10072
GO:0034243	BP	p	regulation of transcription elongation from RNA polymerase II promoter	1/106559	81/1244528	0.0146804	11	1	0.0175086	Pcapsulatum21917_10072
GO:0030638	BP	p	polyketide metabolic process	1/106559	87/1244528	0.00654708	3	1	0.00831042	PcapsulatumATCC48735_06912
GO:0045116	BP	p	protein neddylation	1/106559	104/1244528	0.00224126	9	1	0.00291583	Pdaleae16125_01922
GO:0009228	BP	p	thiamine biosynthetic process	1/106559	104/1244528	0.00224126	7	1	0.00291583	Ptaxi34144_03583
GO:0018143	BP	p	nucleic acid-protein covalent cross-linking	1/106559	104/1244528	0.00224126	7	1	0.00291583	PsolitumRS1_11341
GO:0060628	BP	p	regulation of ER to Golgi vesicle-mediated transport	1/106559	104/1244528	0.00224126	6	1	0.00291583	Ptannophilum21756_00321
GO:0018142	BP	p	protein-DNA covalent cross-linking	1/106559	104/1244528	0.00224126	8	1	0.00291583	PsolitumRS1_11341
GO:0006772	BP	p	thiamine metabolic process	1/106559	104/1244528	0.00224126	6	1	0.00291583	Ptaxi34144_03583
GO:0060627	BP	p	regulation of vesicle-mediated transport	1/106559	104/1244528	0.00224126	5	1	0.00291583	Ptannophilum21756_00321
GO:0034308	BP	p	primary alcohol metabolic process	1/106559	104/1244528	0.00224126	5	1	0.00291583	Ptaxi34144_03583
GO:0018196	BP	p	peptidyl-asparagine modification	1/106559	104/1244528	0.00224126	8	1	0.00291583	Pcoprophilum35676_07230
GO:0032386	BP	p	regulation of intracellular transport	1/106559	104/1244528	0.00224126	5	1	0.00291583	Ptannophilum21756_00321
GO:0060341	BP	p	regulation of cellular localization	1/106559	104/1244528	0.00224126	4	1	0.00291583	Ptannophilum21756_00321
GO:0006021	BP	p	inositol biosynthetic process	1/106559	104/1244528	0.00224126	7	1	0.00291583	Psubrubescens31985_01244
GO:0018279	BP	p	protein N-linked glycosylation via asparagine	1/106559	104/1244528	0.00224126	9	1	0.00291583	Pcoprophilum35676_07230
GO:0034309	BP	p	primary alcohol biosynthetic process	1/106559	104/1244528	0.00224126	6	1	0.00291583	Ptaxi34144_03583
GO:0071692	BP	p	protein localization to extracellular region	1/106559	101/1244528	0.00212026	4	1	0.00287248	Pdiatomitis30728_07123
GO:0000045	BP	p	autophagosome assembly	1/106559	101/1244528	0.00212026	7	1	0.00287248	Pmaclennaniae15551_09769
GO:0033566	BP	p	gamma-tubulin complex localization	1/106559	101/1244528	0.00212026	3	1	0.00287248	PdigitatumDSM62840_09764
GO:0009306	BP	p	protein secretion	1/106559	101/1244528	0.00212026	6	1	0.00287248	Pdiatomitis30728_07123
GO:0000731	BP	p	DNA synthesis involved in DNA repair	1/106559	101/1244528	0.00212026	8	1	0.00287248	Pcosmopolitanum29677_11283
GO:1905037	BP	p	autophagosome organization	1/106559	101/1244528	0.00212026	6	1	0.00287248	Pmaclennaniae15551_09769
GO:0035592	BP	p	establishment of protein localization to extracellular region	1/106559	101/1244528	0.00212026	5	1	0.00287248	Pdiatomitis30728_07123
GO:0042126	BP	p	nitrate metabolic process	1/106559	102/1244528	0.00214027	5	1	0.00287248	PdigitatumDSM62840_06215
GO:0009411	BP	p	response to UV	1/106559	102/1244528	0.00214027	5	1	0.00287248	Ptaxi34144_06507
GO:2001057	BP	p	reactive nitrogen species metabolic process	1/106559	102/1244528	0.00214027	3	1	0.00287248	PdigitatumDSM62840_06215
GO:0042128	BP	p	nitrate assimilation	1/106559	102/1244528	0.00214027	6	1	0.00287248	PdigitatumDSM62840_06215
GO:0015850	BP	p	organic hydroxy compound transport	1/106559	103/1244528	0.00218041	5	1	0.00287248	Pvulpinum29486_00347
GO:0000350	BP	p	generation of catalytic spliceosome for second transesterification step	1/106559	103/1244528	0.00218041	8	1	0.00287248	Pbrevicompactum35675_06555
GO:1902850	BP	p	microtubule cytoskeleton organization involved in mitosis	1/106559	103/1244528	0.00218041	7	1	0.00287248	Pcapsulatum21917_06175
GO:0006450	BP	p	regulation of translational fidelity	1/106559	103/1244528	0.00218041	3	1	0.00287248	Pcfgriseofulvum16848_05885
GO:0032365	BP	p	intracellular lipid transport	1/106559	103/1244528	0.00218041	6	1	0.00287248	Pvulpinum29486_00347
GO:0005978	BP	p	glycogen biosynthetic process	1/106559	103/1244528	0.00218041	8	1	0.00287248	Pcfgriseofulvum16848_00801
GO:0016236	BP	p	macroautophagy	1/106559	103/1244528	0.00218041	5	1	0.00287248	PoxalicumSGAir0226_00262
GO:0051204	BP	p	protein insertion into mitochondrial membrane	1/106559	103/1244528	0.00218041	9	1	0.00287248	Plagena129212_00482
GO:0045132	BP	p	meiotic chromosome segregation	1/106559	103/1244528	0.00218041	4	1	0.00287248	Pfrequentans35677_00093
GO:0030705	BP	p	cytoskeleton-dependent intracellular transport	1/106559	103/1244528	0.00218041	5	1	0.00287248	Pfrequentans35679_05747
GO:0045040	BP	p	protein insertion into mitochondrial outer membrane	1/106559	103/1244528	0.00218041	10	1	0.00287248	Plagena129212_00482
GO:0061726	BP	p	mitochondrion disassembly	1/106559	103/1244528	0.00218041	6	1	0.00287248	PoxalicumSGAir0226_00262
GO:0006633	BP	p	fatty acid biosynthetic process	1/106559	103/1244528	0.00218041	8	1	0.00287248	Plapatayae16267_02373
GO:0070096	BP	p	mitochondrial outer membrane translocase complex assembly	1/106559	103/1244528	0.00218041	7	1	0.00287248	Plagena129212_00482
GO:0007008	BP	p	outer mitochondrial membrane organization	1/106559	103/1244528	0.00218041	7	1	0.00287248	Plagena129212_00482
GO:0071816	BP	p	tail-anchored membrane protein insertion into ER membrane	1/106559	103/1244528	0.00218041	9	1	0.00287248	Pmanginii31320_02063
GO:0019348	BP	p	dolichol metabolic process	1/106559	103/1244528	0.00218041	7	1	0.00287248	Pmanginii31320_02140
GO:0016093	BP	p	polyprenol metabolic process	1/106559	103/1244528	0.00218041	6	1	0.00287248	Pmanginii31320_02140
GO:1903046	BP	p	meiotic cell cycle process	1/106559	103/1244528	0.00218041	3	1	0.00287248	Pfrequentans35677_00093
GO:0015918	BP	p	sterol transport	1/106559	103/1244528	0.00218041	6	1	0.00287248	Pvulpinum29486_00347
GO:0006359	BP	p	regulation of transcription by RNA polymerase III	1/106559	103/1244528	0.00218041	10	1	0.00287248	Plagena129212_00293
GO:0006112	BP	p	energy reserve metabolic process	1/106559	103/1244528	0.00218041	5	1	0.00287248	Pcfgriseofulvum16848_00801
GO:0000423	BP	p	mitophagy	1/106559	103/1244528	0.00218041	8	1	0.00287248	PoxalicumSGAir0226_00262
GO:0000422	BP	p	autophagy of mitochondrion	1/106559	103/1244528	0.00218041	7	1	0.00287248	PoxalicumSGAir0226_00262
GO:0006433	BP	p	prolyl-tRNA aminoacylation	1/106559	103/1244528	0.00218041	11	1	0.00287248	Pcinerascens15544_08413
GO:0032366	BP	p	intracellular sterol transport	1/106559	103/1244528	0.00218041	7	1	0.00287248	Pvulpinum29486_00347
GO:0007052	BP	p	mitotic spindle organization	1/106559	103/1244528	0.00218041	8	1	0.00287248	Pcapsulatum21917_06175
GO:0009439	BP	p	cyanate metabolic process	1/106559	103/1244528	0.00218041	4	1	0.00287248	Pangulare30069_12988
GO:0061912	BP	p	selective autophagy	1/106559	103/1244528	0.00218041	6	1	0.00287248	PoxalicumSGAir0226_00262
GO:0016480	BP	p	negative regulation of transcription by RNA polymerase III	1/106559	103/1244528	0.00218041	11	1	0.00287248	Plagena129212_00293
GO:1903008	BP	p	organelle disassembly	1/106559	103/1244528	0.00218041	5	1	0.00287248	PoxalicumSGAir0226_00262
GO:0005977	BP	p	glycogen metabolic process	1/106559	103/1244528	0.00218041	7	1	0.00287248	Pcfgriseofulvum16848_00801
GO:0051301	BP	p	cell division	1/106559	103/1244528	0.00218041	2	1	0.00287248	PdigitatumDSM62840_08747
GO:0006551	BP	p	leucine metabolic process	1/106559	107/1244528	0.00147551	8	1	0.00205112	Pcosmopolitanum29677_11698
GO:0009098	BP	p	leucine biosynthetic process	1/106559	107/1244528	0.00147551	9	1	0.00205112	Pcosmopolitanum29677_11698
GO:0009052	BP	p	pentose-phosphate shunt, non-oxidative branch	1/106559	106/1244528	0.00145673	4	1	0.00202886	Pcosmopolitanum29677_11289
GO:0030245	BP	p	cellulose catabolic process	1/106559	105/1244528	0.00145182	9	1	0.00202396	Pmaclennaniae15551_01008
GO:0044247	BP	p	cellular polysaccharide catabolic process	1/106559	105/1244528	0.00145182	6	1	0.00202396	Pmaclennaniae15551_01008
GO:0030243	BP	p	cellulose metabolic process	1/106559	105/1244528	0.00145182	8	1	0.00202396	Pmaclennaniae15551_01008
GO:0051275	BP	p	beta-glucan catabolic process	1/106559	105/1244528	0.00145182	8	1	0.00202396	Pmaclennaniae15551_01008
GO:0009251	BP	p	glucan catabolic process	1/106559	105/1244528	0.00145182	6	1	0.00202396	Pmaclennaniae15551_01008
GO:1902679	BP	p	negative regulation of RNA biosynthetic process	1/106559	110/1244528	0.000994582	8	1	0.00139854	Plagena129212_00293
GO:0045892	BP	p	negative regulation of transcription, DNA-templated	1/106559	110/1244528	0.000994582	10	1	0.00139854	Plagena129212_00293
GO:0045934	BP	p	negative regulation of nucleobase-containing compound metabolic process	1/106559	110/1244528	0.000994582	6	1	0.00139854	Plagena129212_00293
GO:1903507	BP	p	negative regulation of nucleic acid-templated transcription	1/106559	110/1244528	0.000994582	9	1	0.00139854	Plagena129212_00293
GO:0051253	BP	p	negative regulation of RNA metabolic process	1/106559	110/1244528	0.000994582	7	1	0.00139854	Plagena129212_00293
GO:0046500	BP	p	S-adenosylmethionine metabolic process	1/106559	116/1244528	0.000688875	4	1	0.000979987	Pangulare27051_00937
GO:0006556	BP	p	S-adenosylmethionine biosynthetic process	1/106559	116/1244528	0.000688875	5	1	0.000979987	Pangulare27051_00937
GO:0000226	BP	p	microtubule cytoskeleton organization	1/106559	143/1244528	6.94074e-05	6	1	0.000128036	Pcapsulatum21917_06175
GO:0007051	BP	p	spindle organization	1/106559	143/1244528	6.94074e-05	7	1	0.000128036	Pcapsulatum21917_06175
GO:0006221	BP	p	pyrimidine nucleotide biosynthetic process	1/106559	150/1244528	4.99138e-05	9	1	9.28969e-05	Pverhagenii33310_01431
GO:0006220	BP	p	pyrimidine nucleotide metabolic process	1/106559	150/1244528	4.99138e-05	8	1	9.28969e-05	Pverhagenii33310_01431
GO:0048284	BP	p	organelle fusion	1/106559	163/1244528	1.54327e-05	5	1	2.94735e-05	Ptaxi34144_04113
GO:0090174	BP	p	organelle membrane fusion	1/106559	163/1244528	1.54327e-05	6	1	2.94735e-05	Ptaxi34144_04113
GO:0090151	BP	p	establishment of protein localization to mitochondrial membrane	1/106559	168/1244528	1.06437e-05	8	1	2.04343e-05	Plagena129212_00482
GO:0052646	BP	p	alditol phosphate metabolic process	1/106559	186/1244528	2.26189e-06	5	1	4.63481e-06	Psubrubescens31985_11506
GO:0046168	BP	p	glycerol-3-phosphate catabolic process	1/106559	186/1244528	2.26189e-06	7	1	4.63481e-06	Psubrubescens31985_11506
GO:0006072	BP	p	glycerol-3-phosphate metabolic process	1/106559	186/1244528	2.26189e-06	6	1	4.63481e-06	Psubrubescens31985_11506
GO:0034504	BP	p	protein localization to nucleus	1/106559	205/1244528	4.95899e-07	6	1	1.0546e-06	Pexpansum35385_08116
GO:0051170	BP	p	import into nucleus	1/106559	205/1244528	4.95899e-07	7	1	1.0546e-06	Pexpansum35385_08116
GO:0006606	BP	p	protein import into nucleus	1/106559	205/1244528	4.95899e-07	8	1	1.0546e-06	Pexpansum35385_08116
GO:0031503	BP	p	protein-containing complex localization	1/106559	203/1244528	4.68721e-07	2	1	1.00229e-06	PdigitatumDSM62840_09764
GO:0007033	BP	p	vacuole organization	1/106559	202/1244528	4.63815e-07	5	1	9.93599e-07	Pmaclennaniae15551_09769
GO:0006378	BP	p	mRNA polyadenylation	1/106559	202/1244528	4.63815e-07	10	1	9.93599e-07	Pchrysogenum3361_05900
GO:0006303	BP	p	double-strand break repair via nonhomologous end joining	1/106559	208/1244528	3.21062e-07	9	1	7.02204e-07	Pmanginii31320_06094
GO:0009396	BP	p	folic acid-containing compound biosynthetic process	1/106559	206/1244528	3.14718e-07	6	1	6.92183e-07	PcamembertiFM013_03472
GO:0070475	BP	p	rRNA base methylation	1/106559	206/1244528	3.14718e-07	12	1	6.92183e-07	Pmaclennaniae15551_01881
GO:0000290	BP	p	deadenylation-dependent decapping of nuclear-transcribed mRNA	1/106559	206/1244528	3.14718e-07	10	1	6.92183e-07	Phetheringtonii29057_03907
GO:0110154	BP	p	RNA decapping	1/106559	206/1244528	3.14718e-07	7	1	6.92183e-07	Phetheringtonii29057_03907
GO:0034508	BP	p	centromere complex assembly	1/106559	206/1244528	3.14718e-07	8	1	6.92183e-07	Patrosanguineum31632_10595
GO:0031167	BP	p	rRNA methylation	1/106559	206/1244528	3.14718e-07	11	1	6.92183e-07	Pmaclennaniae15551_01881
GO:0098813	BP	p	nuclear chromosome segregation	1/106559	206/1244528	3.14718e-07	3	1	6.92183e-07	Pfrequentans35677_00093
GO:0110156	BP	p	methylguanosine-cap decapping	1/106559	206/1244528	3.14718e-07	8	1	6.92183e-07	Phetheringtonii29057_03907
GO:0006275	BP	p	regulation of DNA replication	1/106559	206/1244528	3.14718e-07	7	1	6.92183e-07	Pbovifimosum22155_01445
GO:0016567	BP	p	protein ubiquitination	1/106559	206/1244528	3.14718e-07	9	1	6.92183e-07	Pexpansum35385_05971
GO:0000154	BP	p	rRNA modification	1/106559	206/1244528	3.14718e-07	10	1	6.92183e-07	Pmaclennaniae15551_01881
GO:0071985	BP	p	multivesicular body sorting pathway	1/106559	206/1244528	3.14718e-07	5	1	6.92183e-07	Pexpansum35385_04729
GO:0006743	BP	p	ubiquinone metabolic process	1/106559	207/1244528	3.16007e-07	5	1	6.92183e-07	Pcfgriseofulvum16848_11374
GO:0042723	BP	p	thiamine-containing compound metabolic process	1/106559	207/1244528	3.16007e-07	5	1	6.92183e-07	Ptaxi34144_03583
GO:1901663	BP	p	quinone biosynthetic process	1/106559	207/1244528	3.16007e-07	5	1	6.92183e-07	Pcfgriseofulvum16848_11374
GO:1901661	BP	p	quinone metabolic process	1/106559	207/1244528	3.16007e-07	4	1	6.92183e-07	Pcfgriseofulvum16848_11374
GO:0006744	BP	p	ubiquinone biosynthetic process	1/106559	207/1244528	3.16007e-07	6	1	6.92183e-07	Pcfgriseofulvum16848_11374
GO:0042724	BP	p	thiamine-containing compound biosynthetic process	1/106559	207/1244528	3.16007e-07	6	1	6.92183e-07	Ptaxi34144_03583
GO:0072329	BP	p	monocarboxylic acid catabolic process	1/106559	213/1244528	2.2043e-07	7	1	5.00075e-07	Pdiatomitis30728_01648
GO:0009062	BP	p	fatty acid catabolic process	1/106559	213/1244528	2.2043e-07	8	1	5.00075e-07	Pdiatomitis30728_01648
GO:0006635	BP	p	fatty acid beta-oxidation	1/106559	213/1244528	2.2043e-07	9	1	5.00075e-07	Pdiatomitis30728_01648
GO:0034440	BP	p	lipid oxidation	1/106559	213/1244528	2.2043e-07	6	1	5.00075e-07	Pdiatomitis30728_01648
GO:0019395	BP	p	fatty acid oxidation	1/106559	213/1244528	2.2043e-07	8	1	5.00075e-07	Pdiatomitis30728_01648
GO:0071941	BP	p	nitrogen cycle metabolic process	1/106559	238/1244528	2.08395e-08	3	1	5.25847e-08	PdigitatumDSM62840_06215
GO:0006419	BP	p	alanyl-tRNA aminoacylation	1/106559	259/1244528	4.63542e-09	11	1	1.23809e-08	Pgraminicola6001_03673
GO:0045048	BP	p	protein insertion into ER membrane	1/106559	283/1244528	4.25311e-10	8	1	1.22802e-09	Pmanginii31320_02063
GO:0000271	BP	p	polysaccharide biosynthetic process	1/106559	305/1244528	9.72577e-11	5	1	2.91175e-10	Pcfgriseofulvum16848_00801
GO:0009250	BP	p	glucan biosynthetic process	1/106559	305/1244528	9.72577e-11	7	1	2.91175e-10	Pcfgriseofulvum16848_00801
GO:0033692	BP	p	cellular polysaccharide biosynthetic process	1/106559	305/1244528	9.72577e-11	6	1	2.91175e-10	Pcfgriseofulvum16848_00801
GO:0006821	BP	p	chloride transport	1/106559	309/1244528	6.43682e-11	7	1	1.94704e-10	Patrosanguineum20685_05141
GO:0000956	BP	p	nuclear-transcribed mRNA catabolic process	1/106559	309/1244528	6.43682e-11	9	1	1.94704e-10	Phetheringtonii29057_03907
GO:0006402	BP	p	mRNA catabolic process	1/106559	309/1244528	6.43682e-11	8	1	1.94704e-10	Phetheringtonii29057_03907
GO:0051273	BP	p	beta-glucan metabolic process	1/106559	307/1244528	6.09304e-11	7	1	1.86623e-10	Pmaclennaniae15551_01008
GO:0006000	BP	p	fructose metabolic process	1/106559	320/1244528	1.87636e-11	6	1	5.9986e-11	Pexpansum35385_00828
GO:0000278	BP	p	mitotic cell cycle	1/106559	400/1244528	2.67963e-14	3	1	1.00641e-13	Pdiatomitis30728_04469
GO:0031124	BP	p	mRNA 3'-end processing	1/106559	402/1244528	1.65239e-14	9	1	6.22201e-14	Pchrysogenum3361_05900
GO:0031163	BP	p	metallo-sulfur cluster assembly	1/106559	413/1244528	8.06261e-15	5	1	3.05168e-14	Probsamsonii29466_01997
GO:0016226	BP	p	iron-sulfur cluster assembly	1/106559	413/1244528	8.06261e-15	6	1	3.05168e-14	Probsamsonii29466_01997
GO:0030832	BP	p	regulation of actin filament length	1/106559	514/1244528	8.92781e-19	8	1	4.16726e-18	Pcanariense26290_00413
GO:0032970	BP	p	regulation of actin filament-based process	1/106559	514/1244528	8.92781e-19	4	1	4.16726e-18	Pcanariense26290_00413
GO:0044087	BP	p	regulation of cellular component biogenesis	1/106559	514/1244528	8.92781e-19	4	1	4.16726e-18	Pcanariense26290_00413
GO:1902903	BP	p	regulation of supramolecular fiber organization	1/106559	514/1244528	8.92781e-19	5	1	4.16726e-18	Pcanariense26290_00413
GO:0032271	BP	p	regulation of protein polymerization	1/106559	514/1244528	8.92781e-19	6	1	4.16726e-18	Pcanariense26290_00413
GO:0030833	BP	p	regulation of actin filament polymerization	1/106559	514/1244528	8.92781e-19	10	1	4.16726e-18	Pcanariense26290_00413
GO:0110053	BP	p	regulation of actin filament organization	1/106559	514/1244528	8.92781e-19	8	1	4.16726e-18	Pcanariense26290_00413
GO:0043254	BP	p	regulation of protein-containing complex assembly	1/106559	514/1244528	8.92781e-19	5	1	4.16726e-18	Pcanariense26290_00413
GO:0090066	BP	p	regulation of anatomical structure size	1/106559	514/1244528	8.92781e-19	3	1	4.16726e-18	Pcanariense26290_00413
GO:0032535	BP	p	regulation of cellular component size	1/106559	514/1244528	8.92781e-19	4	1	4.16726e-18	Pcanariense26290_00413
GO:0032956	BP	p	regulation of actin cytoskeleton organization	1/106559	514/1244528	8.92781e-19	7	1	4.16726e-18	Pcanariense26290_00413
GO:0051493	BP	p	regulation of cytoskeleton organization	1/106559	514/1244528	8.92781e-19	6	1	4.16726e-18	Pcanariense26290_00413
GO:0008064	BP	p	regulation of actin polymerization or depolymerization	1/106559	514/1244528	8.92781e-19	9	1	4.16726e-18	Pcanariense26290_00413
GO:0006613	BP	p	cotranslational protein targeting to membrane	1/106559	620/1244528	6.96023e-23	9	1	3.69778e-22	Pgraminicola19332_06710
GO:0006612	BP	p	protein targeting to membrane	1/106559	620/1244528	6.96023e-23	8	1	3.69778e-22	Pgraminicola19332_06710
GO:0006614	BP	p	SRP-dependent cotranslational protein targeting to membrane	1/106559	620/1244528	6.96023e-23	10	1	3.69778e-22	Pgraminicola19332_06710
GO:0007034	BP	p	vacuolar transport	1/106559	723/1244528	7.98472e-27	5	1	4.66627e-26	Pmalachiteum17514_10097
GO:0055070	BP	p	copper ion homeostasis	2/106559	89/1244528	0.0341215	9	2	0.0393297	Pmalachiteum13176_04235, Pmanginii31320_06398
GO:0034204	BP	p	lipid translocation	2/106559	104/1244528	0.0124078	6	2	0.0148711	Pmalacaense29712_03214, Pwaksmanii27052_02218
GO:0006097	BP	p	glyoxylate cycle	2/106559	104/1244528	0.0124078	8	2	0.0148711	Pmononematosum11891_08315, Pmononematosum11891_08316
GO:0015914	BP	p	phospholipid transport	2/106559	104/1244528	0.0124078	6	2	0.0148711	Pmalacaense29712_03214, Pwaksmanii27052_02218
GO:0051345	BP	p	positive regulation of hydrolase activity	2/106559	104/1244528	0.0124078	5	2	0.0148711	Pfrequentans35679_10072, Pfrequentans35679_10073
GO:0006376	BP	p	mRNA splice site selection	2/106559	104/1244528	0.0124078	8	2	0.0148711	Priverlandense135883_03251, Priverlandense135883_03252
GO:0046487	BP	p	glyoxylate metabolic process	2/106559	104/1244528	0.0124078	7	2	0.0148711	Pmononematosum11891_08315, Pmononematosum11891_08316
GO:0022406	BP	p	membrane docking	2/106559	104/1244528	0.0124078	2	2	0.0148711	Pchermesinum19713_03525, Pmaclennaniae15551_07780
GO:0043547	BP	p	positive regulation of GTPase activity	2/106559	104/1244528	0.0124078	6	2	0.0148711	Pfrequentans35679_10072, Pfrequentans35679_10073
GO:0017121	BP	p	plasma membrane phospholipid scrambling	2/106559	104/1244528	0.0124078	8	2	0.0148711	Pmalacaense29712_03214, Pwaksmanii27052_02218
GO:0140056	BP	p	organelle localization by membrane tethering	2/106559	104/1244528	0.0124078	4	2	0.0148711	Pchermesinum19713_03525, Pmaclennaniae15551_07780
GO:0015748	BP	p	organophosphate ester transport	2/106559	104/1244528	0.0124078	5	2	0.0148711	Pmalacaense29712_03214, Pwaksmanii27052_02218
GO:0006904	BP	p	vesicle docking involved in exocytosis	2/106559	104/1244528	0.0124078	6	2	0.0148711	Pchermesinum19713_03525, Pmaclennaniae15551_07780
GO:0045332	BP	p	phospholipid translocation	2/106559	104/1244528	0.0124078	7	2	0.0148711	Pmalacaense29712_03214, Pwaksmanii27052_02218
GO:0048278	BP	p	vesicle docking	2/106559	104/1244528	0.0124078	5	2	0.0148711	Pchermesinum19713_03525, Pmaclennaniae15551_07780
GO:0006370	BP	p	7-methylguanosine mRNA capping	2/106559	104/1244528	0.0124078	10	2	0.0148711	Pexpansum35385_05090, Pexpansum35385_05091
GO:0016560	BP	p	protein import into peroxisome matrix, docking	2/106559	104/1244528	0.0124078	4	2	0.0148711	Pdiatomitis30728_08351, Pdiatomitis30728_08352
GO:0097035	BP	p	regulation of membrane lipid distribution	2/106559	104/1244528	0.0124078	5	2	0.0148711	Pmalacaense29712_03214, Pwaksmanii27052_02218
GO:0006471	BP	p	protein ADP-ribosylation	2/106559	104/1244528	0.0124078	7	2	0.0148711	Psamsoniarum33392_10312, Psamsoniarum33392_10313
GO:0000959	BP	p	mitochondrial RNA metabolic process	2/106559	103/1244528	0.0121331	7	2	0.0147597	Pgraminicola6001_06197, Plagena129212_06305
GO:0006458	BP	p	'de novo' protein folding	2/106559	103/1244528	0.0121331	3	2	0.0147597	Pgraminicola19332_07912, Pmalacaense29712_05398
GO:0006814	BP	p	sodium ion transport	2/106559	103/1244528	0.0121331	7	2	0.0147597	PcamembertiFM013_05128, Pmajusculum35410_09413
GO:0006420	BP	p	arginyl-tRNA aminoacylation	2/106559	103/1244528	0.0121331	11	2	0.0147597	Pchrysogenum19737_03233, Pcoprophilum35676_05834
GO:0034472	BP	p	snRNA 3'-end processing	2/106559	102/1244528	0.0119373	10	2	0.0145701	Pangulare27051_12769, Ppulvis33274_07973
GO:0016073	BP	p	snRNA metabolic process	2/106559	102/1244528	0.0119373	8	2	0.0145701	Pangulare27051_12769, Ppulvis33274_07973
GO:0034477	BP	p	U6 snRNA 3'-end processing	2/106559	102/1244528	0.0119373	11	2	0.0145701	Pangulare27051_12769, Ppulvis33274_07973
GO:0016180	BP	p	snRNA processing	2/106559	102/1244528	0.0119373	9	2	0.0145701	Pangulare27051_12769, Ppulvis33274_07973
GO:0043628	BP	p	ncRNA 3'-end processing	2/106559	102/1244528	0.0119373	9	2	0.0145701	Pangulare27051_12769, Ppulvis33274_07973
GO:0007076	BP	p	mitotic chromosome condensation	2/106559	108/1244528	0.00861515	9	2	0.0106487	Ppasqualense35674_11278, Ppasqualense35674_11279
GO:0048585	BP	p	negative regulation of response to stimulus	2/106559	107/1244528	0.00845978	4	2	0.0104655	Pchrysogenum35668_04001, Pchrysogenum35668_04002
GO:0009968	BP	p	negative regulation of signal transduction	2/106559	107/1244528	0.00845978	6	2	0.0104655	Pchrysogenum35668_04001, Pchrysogenum35668_04002
GO:0023057	BP	p	negative regulation of signaling	2/106559	107/1244528	0.00845978	4	2	0.0104655	Pchrysogenum35668_04001, Pchrysogenum35668_04002
GO:0010648	BP	p	negative regulation of cell communication	2/106559	107/1244528	0.00845978	5	2	0.0104655	Pchrysogenum35668_04001, Pchrysogenum35668_04002
GO:0031668	BP	p	cellular response to extracellular stimulus	2/106559	105/1244528	0.00832128	4	2	0.0103797	Pchrysogenum35668_04001, Pchrysogenum35668_04002
GO:0034198	BP	p	cellular response to amino acid starvation	2/106559	105/1244528	0.00832128	7	2	0.0103797	Pchrysogenum35668_04001, Pchrysogenum35668_04002
GO:0009267	BP	p	cellular response to starvation	2/106559	105/1244528	0.00832128	6	2	0.0103797	Pchrysogenum35668_04001, Pchrysogenum35668_04002
GO:0071586	BP	p	CAAX-box protein processing	2/106559	105/1244528	0.00832128	7	2	0.0103797	Pscabrosum22717_07702, Pverrucosum35672_07249
GO:1902532	BP	p	negative regulation of intracellular signal transduction	2/106559	105/1244528	0.00832128	7	2	0.0103797	Pchrysogenum35668_04001, Pchrysogenum35668_04002
GO:0007154	BP	p	cell communication	2/106559	105/1244528	0.00832128	2	2	0.0103797	Pchrysogenum35668_04001, Pchrysogenum35668_04002
GO:0009991	BP	p	response to extracellular stimulus	2/106559	105/1244528	0.00832128	3	2	0.0103797	Pchrysogenum35668_04001, Pchrysogenum35668_04002
GO:0031669	BP	p	cellular response to nutrient levels	2/106559	105/1244528	0.00832128	5	2	0.0103797	Pchrysogenum35668_04001, Pchrysogenum35668_04002
GO:1990928	BP	p	response to amino acid starvation	2/106559	105/1244528	0.00832128	6	2	0.0103797	Pchrysogenum35668_04001, Pchrysogenum35668_04002
GO:0071496	BP	p	cellular response to external stimulus	2/106559	105/1244528	0.00832128	3	2	0.0103797	Pchrysogenum35668_04001, Pchrysogenum35668_04002
GO:0042594	BP	p	response to starvation	2/106559	105/1244528	0.00832128	5	2	0.0103797	Pchrysogenum35668_04001, Pchrysogenum35668_04002
GO:0031667	BP	p	response to nutrient levels	2/106559	105/1244528	0.00832128	4	2	0.0103797	Pchrysogenum35668_04001, Pchrysogenum35668_04002
GO:0032007	BP	p	negative regulation of TOR signaling	2/106559	105/1244528	0.00832128	8	2	0.0103797	Pchrysogenum35668_04001, Pchrysogenum35668_04002
GO:0032933	BP	p	SREBP signaling pathway	2/106559	106/1244528	0.00836205	6	2	0.0103797	PcamembertiFM013_04746, PdigitatumDSM62840_08462
GO:0071501	BP	p	cellular response to sterol depletion	2/106559	106/1244528	0.00836205	4	2	0.0103797	PcamembertiFM013_04746, PdigitatumDSM62840_08462
GO:0006099	BP	p	tricarboxylic acid cycle	2/106559	106/1244528	0.00836205	3	2	0.0103797	Pangulare27051_09226, PdigitatumDSM62840_07732
GO:0019679	BP	p	propionate metabolic process, methylcitrate cycle	2/106559	106/1244528	0.00836205	10	2	0.0103797	Pcfgriseofulvum16848_09820, Pcfgriseofulvum16848_09821
GO:0006991	BP	p	response to sterol depletion	2/106559	106/1244528	0.00836205	3	2	0.0103797	PcamembertiFM013_04746, PdigitatumDSM62840_08462
GO:0015689	BP	p	molybdate ion transport	2/106559	106/1244528	0.00836205	7	2	0.0103797	Pbrevicompactum35665_00091, Pcataractarum29864_10569
GO:0006984	BP	p	ER-nucleus signaling pathway	2/106559	106/1244528	0.00836205	5	2	0.0103797	PcamembertiFM013_04746, PdigitatumDSM62840_08462
GO:0046459	BP	p	short-chain fatty acid metabolic process	2/106559	106/1244528	0.00836205	8	2	0.0103797	Pcfgriseofulvum16848_09820, Pcfgriseofulvum16848_09821
GO:0019541	BP	p	propionate metabolic process	2/106559	106/1244528	0.00836205	9	2	0.0103797	Pcfgriseofulvum16848_09820, Pcfgriseofulvum16848_09821
GO:0044347	BP	p	cell wall polysaccharide catabolic process	2/106559	124/1244528	0.00203139	7	2	0.00278673	Pparadoxum22861_01636, Pparadoxum22861_01642
GO:0006360	BP	p	transcription by RNA polymerase I	2/106559	124/1244528	0.00203139	10	2	0.00278673	Pchermesinum19713_04217, Ptaxi34144_08505
GO:0010383	BP	p	cell wall polysaccharide metabolic process	2/106559	124/1244528	0.00203139	6	2	0.00278673	Pparadoxum22861_01636, Pparadoxum22861_01642
GO:0045491	BP	p	xylan metabolic process	2/106559	124/1244528	0.00203139	8	2	0.00278673	Pparadoxum22861_01636, Pparadoxum22861_01642
GO:0010410	BP	p	hemicellulose metabolic process	2/106559	124/1244528	0.00203139	7	2	0.00278673	Pparadoxum22861_01636, Pparadoxum22861_01642
GO:0045493	BP	p	xylan catabolic process	2/106559	124/1244528	0.00203139	9	2	0.00278673	Pparadoxum22861_01636, Pparadoxum22861_01642
GO:0031221	BP	p	arabinan metabolic process	2/106559	129/1244528	0.00142297	5	2	0.00199326	Pcosmopolitanum29677_01462, Pwaksmanii27052_09209
GO:0034311	BP	p	diol metabolic process	2/106559	142/1244528	0.000740294	6	2	0.00104803	Pcataractarum29864_09186, Pnucicola29836_11256
GO:0034312	BP	p	diol biosynthetic process	2/106559	142/1244528	0.000740294	7	2	0.00104803	Pcataractarum29864_09186, Pnucicola29836_11256
GO:0006729	BP	p	tetrahydrobiopterin biosynthetic process	2/106559	142/1244528	0.000740294	8	2	0.00104803	Pcataractarum29864_09186, Pnucicola29836_11256
GO:0046146	BP	p	tetrahydrobiopterin metabolic process	2/106559	142/1244528	0.000740294	7	2	0.00104803	Pcataractarum29864_09186, Pnucicola29836_11256
GO:0032324	BP	p	molybdopterin cofactor biosynthetic process	2/106559	156/1244528	0.00025032	6	2	0.000368295	Phetheringtonii29057_00876, Pverrucosum35672_10849
GO:0019310	BP	p	inositol catabolic process	2/106559	165/1244528	0.000119661	7	2	0.000213721	Pangulare27051_06401, Pmalachiteum17515_07483
GO:0018410	BP	p	C-terminal protein amino acid modification	2/106559	167/1244528	7.87826e-05	8	2	0.0001446	Plividum13676_00841, Pmalachiteum17515_08288
GO:0043687	BP	p	post-translational protein modification	2/106559	167/1244528	7.87826e-05	7	2	0.0001446	Plividum13676_00841, Pmalachiteum17515_08288
GO:0006481	BP	p	C-terminal protein methylation	2/106559	167/1244528	7.87826e-05	9	2	0.0001446	Plividum13676_00841, Pmalachiteum17515_08288
GO:0006081	BP	p	cellular aldehyde metabolic process	2/106559	207/1244528	4.38815e-06	3	2	8.58244e-06	Pmononematosum11891_08315, Pmononematosum11891_08316
GO:0051640	BP	p	organelle localization	2/106559	207/1244528	4.38815e-06	3	2	8.58244e-06	Pchermesinum19713_03525, Pmaclennaniae15551_07780
GO:0034033	BP	p	purine nucleoside bisphosphate biosynthetic process	2/106559	207/1244528	4.38815e-06	9	2	8.58244e-06	Pcoprophilum35676_00186, Phetheringtonii29057_03573
GO:0015937	BP	p	coenzyme A biosynthetic process	2/106559	207/1244528	4.38815e-06	11	2	8.58244e-06	Pcoprophilum35676_00186, Phetheringtonii29057_03573
GO:0140029	BP	p	exocytic process	2/106559	207/1244528	4.38815e-06	2	2	8.58244e-06	Pchermesinum19713_03525, Pmaclennaniae15551_07780
GO:0034030	BP	p	ribonucleoside bisphosphate biosynthetic process	2/106559	207/1244528	4.38815e-06	9	2	8.58244e-06	Pcoprophilum35676_00186, Phetheringtonii29057_03573
GO:0033866	BP	p	nucleoside bisphosphate biosynthetic process	2/106559	207/1244528	4.38815e-06	8	2	8.58244e-06	Pcoprophilum35676_00186, Phetheringtonii29057_03573
GO:0006269	BP	p	DNA replication, synthesis of RNA primer	2/106559	206/1244528	4.251e-06	8	2	8.39285e-06	Pchermesinum19713_09558, Phetheringtonii29057_08394
GO:0032006	BP	p	regulation of TOR signaling	2/106559	206/1244528	4.251e-06	7	2	8.39285e-06	Pchrysogenum35668_04001, Pchrysogenum35668_04002
GO:0032065	BP	p	maintenance of protein location in cell cortex	2/106559	206/1244528	4.251e-06	5	2	8.39285e-06	Pchermesinum19713_08002, Psoppii18220_11337
GO:0032958	BP	p	inositol phosphate biosynthetic process	2/106559	206/1244528	4.251e-06	7	2	8.39285e-06	Pchermesinum19713_01621, Pconcentricum3081_10743
GO:0006476	BP	p	protein deacetylation	2/106559	206/1244528	4.251e-06	8	2	8.39285e-06	Plagena129212_04831, Pscabrosum22717_05882
GO:0098732	BP	p	macromolecule deacylation	2/106559	206/1244528	4.251e-06	5	2	8.39285e-06	Plagena129212_04831, Pscabrosum22717_05882
GO:0035601	BP	p	protein deacylation	2/106559	206/1244528	4.251e-06	7	2	8.39285e-06	Plagena129212_04831, Pscabrosum22717_05882
GO:0016575	BP	p	histone deacetylation	2/106559	206/1244528	4.251e-06	9	2	8.39285e-06	Plagena129212_04831, Pscabrosum22717_05882
GO:0044743	BP	p	protein transmembrane import into intracellular organelle	2/106559	203/1244528	4.09875e-06	7	2	8.1807e-06	Pmalacaense29712_03828, PoxalicumSGAir0226_05265
GO:0030150	BP	p	protein import into mitochondrial matrix	2/106559	203/1244528	4.09875e-06	8	2	8.1807e-06	Pmalacaense29712_03828, PoxalicumSGAir0226_05265
GO:0009081	BP	p	branched-chain amino acid metabolic process	2/106559	209/1244528	2.84178e-06	7	2	5.75845e-06	Pcosmopolitanum29677_11698, Phesseltinei12396_06060
GO:0006405	BP	p	RNA export from nucleus	2/106559	209/1244528	2.84178e-06	8	2	5.75845e-06	Pbovifimosum22155_10355, Pscabrosum22717_09046
GO:0006406	BP	p	mRNA export from nucleus	2/106559	209/1244528	2.84178e-06	9	2	5.75845e-06	Pbovifimosum22155_10355, Pscabrosum22717_09046
GO:0051168	BP	p	nuclear export	2/106559	209/1244528	2.84178e-06	7	2	5.75845e-06	Pbovifimosum22155_10355, Pscabrosum22717_09046
GO:0009082	BP	p	branched-chain amino acid biosynthetic process	2/106559	209/1244528	2.84178e-06	8	2	5.75845e-06	Pcosmopolitanum29677_11698, Phesseltinei12396_06060
GO:0010558	BP	p	negative regulation of macromolecule biosynthetic process	2/106559	217/1244528	1.34007e-06	6	2	2.78103e-06	Palfredii34128_01292, Plagena129212_00293
GO:2000113	BP	p	negative regulation of cellular macromolecule biosynthetic process	2/106559	217/1244528	1.34007e-06	7	2	2.78103e-06	Palfredii34128_01292, Plagena129212_00293
GO:0009890	BP	p	negative regulation of biosynthetic process	2/106559	217/1244528	1.34007e-06	5	2	2.78103e-06	Palfredii34128_01292, Plagena129212_00293
GO:0031327	BP	p	negative regulation of cellular biosynthetic process	2/106559	217/1244528	1.34007e-06	6	2	2.78103e-06	Palfredii34128_01292, Plagena129212_00293
GO:0030488	BP	p	tRNA methylation	2/106559	223/1244528	9.29725e-07	11	2	1.94324e-06	Pgraminicola19332_01231, Pgraminicola19332_01232
GO:0018298	BP	p	protein-chromophore linkage	2/106559	232/1244528	4.38687e-07	7	2	9.42532e-07	Pmononematosum11891_01526, Pscabrosum22717_01315
GO:0051606	BP	p	detection of stimulus	2/106559	232/1244528	4.38687e-07	2	2	9.42532e-07	Pmononematosum11891_01526, Pscabrosum22717_01315
GO:0009584	BP	p	detection of visible light	2/106559	232/1244528	4.38687e-07	6	2	9.42532e-07	Pmononematosum11891_01526, Pscabrosum22717_01315
GO:0009581	BP	p	detection of external stimulus	2/106559	232/1244528	4.38687e-07	3	2	9.42532e-07	Pmononematosum11891_01526, Pscabrosum22717_01315
GO:0009583	BP	p	detection of light stimulus	2/106559	232/1244528	4.38687e-07	5	2	9.42532e-07	Pmononematosum11891_01526, Pscabrosum22717_01315
GO:0009582	BP	p	detection of abiotic stimulus	2/106559	232/1244528	4.38687e-07	3	2	9.42532e-07	Pmononematosum11891_01526, Pscabrosum22717_01315
GO:0043648	BP	p	dicarboxylic acid metabolic process	2/106559	248/1244528	1.49543e-07	6	2	3.45154e-07	Plagena129212_06631, Pcfspinulosum18751_08501
GO:0042181	BP	p	ketone biosynthetic process	2/106559	253/1244528	1.04226e-07	4	2	2.41705e-07	Pcfgriseofulvum16848_11374, Psoppii18220_01235
GO:0045454	BP	p	cell redox homeostasis	2/106559	264/1244528	3.14602e-08	5	2	7.59725e-08	Pchrysogenum19737_07498, Pwaksmanii27052_04881
GO:0032984	BP	p	protein-containing complex disassembly	2/106559	287/1244528	4.74927e-09	5	2	1.26158e-08	Pantarcticum31339_07108, Phispanicum35686_09647
GO:0043624	BP	p	cellular protein complex disassembly	2/106559	287/1244528	4.74927e-09	6	2	1.26158e-08	Pantarcticum31339_07108, Phispanicum35686_09647
GO:0006415	BP	p	translational termination	2/106559	287/1244528	4.74927e-09	7	2	1.26158e-08	Pantarcticum31339_07108, Phispanicum35686_09647
GO:0018342	BP	p	protein prenylation	2/106559	302/1244528	1.55741e-09	7	2	4.19812e-09	Priverlandense135883_08426, Pcfspinulosum18751_10760
GO:0097354	BP	p	prenylation	2/106559	302/1244528	1.55741e-09	3	2	4.19812e-09	Priverlandense135883_08426, Pcfspinulosum18751_10760
GO:0000394	BP	p	RNA splicing, via endonucleolytic cleavage and ligation	2/106559	307/1244528	1.07819e-09	9	2	2.93339e-09	Pfimorum29495_08415, Pgraminicola19332_00907
GO:0006388	BP	p	tRNA splicing, via endonucleolytic cleavage and ligation	2/106559	307/1244528	1.07819e-09	10	2	2.93339e-09	Pfimorum29495_08415, Pgraminicola19332_00907
GO:0065002	BP	p	intracellular protein transmembrane transport	2/106559	306/1244528	1.05145e-09	7	2	2.87136e-09	Pmalacaense29712_03828, PoxalicumSGAir0226_05265
GO:0071806	BP	p	protein transmembrane transport	2/106559	306/1244528	1.05145e-09	6	2	2.87136e-09	Pmalacaense29712_03828, PoxalicumSGAir0226_05265
GO:0006493	BP	p	protein O-linked glycosylation	2/106559	310/1244528	7.12247e-10	8	2	1.9973e-09	PcamembertiFM013_04902, PcamembertiFM013_06626
GO:0032446	BP	p	protein modification by small protein conjugation	2/106559	310/1244528	7.12247e-10	8	2	1.9973e-09	Pdaleae16125_01922, Pexpansum35385_05971
[truncated: 1,534 more rows]
