# Supplementary material for: Comparative genomic study of the Penicillium genus elucidates a diverse pangenome and 15 lateral gene transfer events
Source: IMA Fungus. 2023 Feb 1;14:3. doi: 10.1186/s43008-023-00108-7 (PMC9893605; doi:10.1186/s43008-023-00108-7)
Supplement: Supplementary file 5 — Additional file 5. LGT. [file 43008_2023_108_MOESM5_ESM.xlsx]

## Sheet: Full_Table
Table S16: LGT events and associated annotation information for LGT phylogenetic analysis. Species highligted in yellow originated from the UNIPROT reference database and are not included in the 104 genomes analysed in the Pangenome analysis. These are also absent from the species phylogeny.
LGT designation	Original Query	optimum model (BIC)	# proteins	#Genomes		#Introns	Top Bacterial Hit	Annotation	Query length	%ID
LGT1 (HGT56)	Pangulare27051_01748	LG+R9	14	14	Penicillium_angulare_27051_01748	1	Sphingomonas_deserti_A0A2P7QK16	Glycoside hydrolase 105 family protein	391	59
					Penicillium_angulare_30069_00585	1	Azospirillum_sp._A0A239EU81	Unsaturated rhamnogalacturonyl hydrolase	391	59
					Penicillium_brevicompactum_35665_11767	1	Sphingomonas_deserti_A0A2P7QK16	Glycoside hydrolase 105 family protein	390	59
					Penicillium_brevicompactum_35673_10931	1	Sphingomonas_deserti_A0A2P7QK16	Glycoside hydrolase 105 family protein	390	59
					Penicillium_brevicompactum_35675_06577	1	Sphingomonas_deserti_A0A2P7QK16	Glycoside hydrolase 105 family protein	390	59
					Penicillium_citrinum_23319_02566	1	Alteromonas_confluentis_A0A1E7Z842	Glycosyl hydrolase family 88	390	58
					Penicillium_cosmopolitanum_29677_05659	0	Sphingomonas_deserti_A0A2P7QK16	Glycoside hydrolase 105 family protein	410	57
					Penicillium_hetheringtonii_29057_05761	2	Alteromonas_confluentis_A0A1E7Z842	Glycosyl hydrolase family 88	373	54
					Penicillium_macrosclerotiorum_26536_03918	1	Sphingomonas_deserti_A0A2P7QK16	Glycoside hydrolase 105 family protein	390	60
					Penicillium_manginii_31320_04116	1	Sphingomonas_deserti_A0A2P7QK16	Glycoside hydrolase 105 family protein	393	59
					Penicillium_nucicola_29836_00685	1	Paraglaciecola_hydrolytica_A0A135ZZ34	Glycosyl hydrolase family 88	390	60
					Penicillium_soppii_18220_11143	1	Sphingomonas_deserti_A0A2P7QK16	Glycoside hydrolase 105 family protein	390	60
					Penicillium_steckii_A0A1V6SNR2	1	Alteromonas_confluentis_A0A1E7Z842	Glycosyl hydrolase family 88	390	58
					Penicillium_waksmanii_27052_13025	2	Niveispirillum_lacus_A0A255YQD0	Glycoside hydrolase 105 family protein	372	60
LGT2	Pangulare27051_05450	WAG+F+R10	21	21	Penicillium_angulare_27051_05450	0	Ktedonosporobacter_rubrisoli_A0A4P6K5X2	FAD-binding protein	512	63
					Penicillium_angulare_30069_04413	0	Kutzneria_albida_W5W447	FAD-dependent oxidoreductase	519	64
					Penicillium_chermesinum_19713_00357	0	Kutzneria_albida_W5W447	FAD-dependent oxidoreductase	515	63
					Penicillium_frequentans_35677_00234	1	Ktedonosporobacter_rubrisoli_A0A4P6K5X2	FAD-binding protein	528	62
					Penicillium_frequentans_35679_10069	1	Ktedonosporobacter_rubrisoli_A0A4P6K5X2	FAD-binding protein	518	61
					Penicillium_herquei_20771_02193	0	Ktedonosporobacter_rubrisoli_A0A4P6K5X2	FAD-binding protein	504	63
					Penicillium_herquei_29812_03990	0	Ktedonosporobacter_rubrisoli_A0A4P6K5X2	FAD-binding protein	525	61
					Penicillium_lapatayae_16267_09648	0	Ktedonosporobacter_rubrisoli_A0A4P6K5X2	FAD-binding protein	525	62
					Penicillium_lividum_13676_11529	0	Nocardia_sp._A0A7K0DN56	Anhydrotetracycline monooxygenase	523	62
					Penicillium_longicatenatum_33135_00322	0	Kutzneria_albida_W5W447	FAD-dependent oxidoreductase	526	62
					Penicillium_longicatenatum_33191_03252	0	Ktedonosporobacter_rubrisoli_A0A4P6K5X2	FAD-binding protein	526	64
					Penicillium_malachiteum_13176_03295	0	Ktedonosporobacter_rubrisoli_A0A4P6K5X2	FAD-binding protein	514	61
					Penicillium_malachiteum_17514_05226	0	Ktedonosporobacter_rubrisoli_A0A4P6K5X2	FAD-binding protein	510	61
					Penicillium_malachiteum_17515_08908	0	Ktedonosporobacter_rubrisoli_A0A4P6K5X2	FAD-binding protein	519	60
					Penicillium_odoratum_22623_03485	0	Nocardia_sp._A0A7K0DN56	Anhydrotetracycline monooxygenase	518	63
					Penicillium_pasqualense_35674_00209	0	Ktedonosporobacter_rubrisoli_A0A4P6K5X2	FAD-binding protein	525	63
					Penicillium_pulvis_33274_01473	0	Ktedonosporobacter_rubrisoli_A0A4P6K5X2	FAD-binding protein	525	62
					Penicillium_scabrosum_22717_07602	0	Kutzneria_albida_W5W447	FAD-dependent oxidoreductase	515	63
					Penicillium_canescens_21756_07205	0	Ktedonosporobacter_rubrisoli_A0A4P6K5X2	FAD-binding protein	525	63
					Penicillium_verhagenii_33310_03260	0	Ktedonosporobacter_rubrisoli_A0A4P6K5X2	FAD-binding protein	561	64
					Penicillium_verhagenii_33313_05355	0	Ktedonosporobacter_rubrisoli_A0A4P6K5X2	FAD-binding protein	561	65
LGT3	Pcanescens15449_12841	LG+R7	6	6	Penicillium_canescens_15449_12841	3	Sorangium_cellulosum_A9GBP9	10 kDa chaperonin	96	73
					Penicillium_canescens_15450_13956	3	Sorangium_cellulosum_A9GBP9	10 kDa chaperonin	96	73
					Penicillium_canescens_15451_13926	3	Sorangium_cellulosum_A9GBP9	10 kDa chaperonin	96	73
					Penicillium_canescens_15452_12023	3	Sorangium_cellulosum_A9GBP9	10 kDa chaperonin	96	73
					Penicillium_canescens_18980_08959	3	Sorangium_cellulosum_A9GBP9	10 kDa chaperonin	96	73
					Penicillium_canescens_13549_12115	3	Sorangium_cellulosum_A9GBP9	10 kDa chaperonin	96	73
LGT4	Pcanescens15451_04064	LG+F+R10	18	10	Penicillium_arizonense_A0A1F5LA02	0	Streptomyces_diastatochromogenes_A0A233SY58	Amidohydro_3 domain-containing protein	580	58
					Penicillium_arizonense_A0A1F5L971	0	Streptomyces_diastatochromogenes_A0A233SY58	Amidohydro_3 domain-containing protein	580	51
					Penicillium_capsulatum_LiaoWQ-2011_11680	1	Streptomyces_diastatochromogenes_A0A233SY58	Amidohydro_3 domain-containing protein	577	51
					Penicillium_capsulatum_ATCC48735_05673	1	Streptomyces_diastatochromogenes_A0A233SY58	Amidohydro_3 domain-containing protein	577	51
					Penicillium_cf_viridicatum_20477_10941	3	Streptomyces_diastatochromogenes_A0A233SY58	Amidohydro_3 domain-containing protein	305	46
					Penicillium_cf_viridicatum_20477_10942	0	Streptomyces_diastatochromogenes_A0A233SY58	Amidohydro_3 domain-containing protein	581	52
					Penicillium_canescens_18980_00891	0	Streptomyces_diastatochromogenes_A0A233SY58	Amidohydro_3 domain-containing protein	581	53
					Penicillium_canescens_18980_00893	1	Streptomyces_diastatochromogenes_A0A233SY58	Amidohydro_3 domain-containing protein	527	54
					Penicillium_canescens_15450_12153	0	Streptomyces_diastatochromogenes_A0A233SY58	Amidohydro_3 domain-containing protein	581	53
					Penicillium_canescens_15450_12155	0	Streptomyces_diastatochromogenes_A0A233SY58	Amidohydro_3 domain-containing protein	581	60
					Penicillium_canescens_15452_04169	0	Streptomyces_diastatochromogenes_A0A233SY58	Amidohydro_3 domain-containing protein	581	60
					Penicillium_canescens_15452_04171	0	Streptomyces_diastatochromogenes_A0A233SY58	Amidohydro_3 domain-containing protein	581	53
					Penicillium_canescens_15449_09524	1	Streptomyces_diastatochromogenes_A0A233SY58	Amidohydro_3 domain-containing protein	571	53
					Penicillium_canescens_15449_09526	0	Streptomyces_diastatochromogenes_A0A233SY58	Amidohydro_3 domain-containing protein	581	60
					Penicillium_canescens_15451_04064	0	Streptomyces_diastatochromogenes_A0A233SY58	Amidohydro_3 domain-containing protein	581	60
					Penicillium_canescens_15451_04066	1	Streptomyces_diastatochromogenes_A0A233SY58	Amidohydro_3 domain-containing protein	584	52
					Penicillium_canescens_13549_06531	0	Streptomyces_diastatochromogenes_A0A233SY58	Amidohydro_3 domain-containing protein	581	53
					Penicillium_canescens_13549_06533	0	Streptomyces_diastatochromogenes_A0A233SY58	Amidohydro_3 domain-containing protein	581	60
LGT5	Pchermesinum19713_08799	LG+R6	2	2	Penicillium_scabrosum_22717_06566	1	Dankookia_rubra_A0A4R5Q5P4	Zinc-binding alcohol dehydrogenase	302	66
					Penicillium_chermesinum_19713_08799	0	Dankookia_rubra_A0A4R5Q5P4	Zinc-binding alcohol dehydrogenase	359	55
LGT6	Podoratum22623_03641	LG+F+R10	2	2	Penicillium_pasqualense_35674_01794	0	Azoarcus_sp._A0A0K1J766	Elongation factor Tu	478	65
					Penicillium_odoratum_22623_03641	0	Cupriavidus_basilensis_A0A0C4YIJ3	Immune-responsive protein 1	484	72
LGT7 (HGT1)	Paurantiogriseum35659_07766		52	51	Penicillium_aurantiogriseum_35659_07766	0	Hypericibacter_adhaerens_A0A5J6MY33	Short-chain dehydrogenase	233	80.687
					Penicillium_camemberti_A0A0G4PMJ7	0	Hypericibacter_adhaerens_A0A5J6MY33	Short-chain dehydrogenase	233	80.687
					Penicillium_camemberti_FM013_LCP06093_09026	0	Hypericibacter_adhaerens_A0A5J6MY33	Short-chain dehydrogenase	162	77.564
					Penicillium_camemberti_FM013_LCP06093_09027	0	Hypericibacter_adhaerens_A0A5J6MY33	Short-chain dehydrogenase	69	87.143
					Penicillium_cf_viridicatum_20477_00631	0	Hypericibacter_adhaerens_A0A5J6MY33	Short-chain dehydrogenase	233	77.682
					Penicillium_chrysogenum_19737_07280	0	Hypericibacter_adhaerens_A0A5J6MY33	Short-chain dehydrogenase	233	78.947
					Penicillium_chrysogenum_3361_05308	0	Hypericibacter_adhaerens_A0A5J6MY33	Short-chain dehydrogenase	233	78.947
					Penicillium_chrysogenum_35668_01061	0	Hypericibacter_adhaerens_A0A5J6MY33	Short-chain dehydrogenase	233	78.947
					Penicillium_concentricum_3081_10664	0	Hypericibacter_adhaerens_A0A5J6MY33	Short-chain dehydrogenase	232	78.947
					Penicillium_coprophilum_35676_00431	0	Hypericibacter_adhaerens_A0A5J6MY33	Short-chain dehydrogenase	232	78.947
					Penicillium_coprophilum_A0A1V6V282	0	Hypericibacter_adhaerens_A0A5J6MY33	Short-chain dehydrogenase	234	76.777
					Penicillium_crustosum_35664_07695	0	Hypericibacter_adhaerens_A0A5J6MY33	Short-chain dehydrogenase	233	80.435
					Penicillium_desertorum_17660_12060	0	Hypericibacter_adhaerens_A0A5J6MY33	Short-chain dehydrogenase	233	79.654
					Penicillium_digitatum_DSM62840_06487	0	Hypericibacter_adhaerens_A0A5J6MY33	Short-chain dehydrogenase	235	77.391
					Penicillium_digitatum_K9G2U1	0	Hypericibacter_adhaerens_A0A5J6MY33	Short-chain dehydrogenase	235	76.957
					Penicillium_digitatum_PdW03_04813	0	Hypericibacter_adhaerens_A0A5J6MY33	Short-chain dehydrogenase	235	77.391
					Penicillium_expansum_35385_10261	0	Hypericibacter_adhaerens_A0A5J6MY33	Short-chain dehydrogenase	234	80.435
					Penicillium_expansum_A0A0A2KZH0	0	Hypericibacter_adhaerens_A0A5J6MY33	Short-chain dehydrogenase	214	77.778
					Penicillium_expansum_R19_09151	0	Hypericibacter_adhaerens_A0A5J6MY33	Short-chain dehydrogenase	234	80.435
					Penicillium_fimorum_29495_08613	0	Hypericibacter_adhaerens_A0A5J6MY33	Short-chain dehydrogenase	232	78.947
					Penicillium_flavigenum_A0A1V6U2F1	0	Hypericibacter_adhaerens_A0A5J6MY33	Short-chain dehydrogenase	233	79.825
					Penicillium_freii_34325_02355	0	Hypericibacter_adhaerens_A0A5J6MY33	Short-chain dehydrogenase	233	79.399
					Penicillium_freii_A0A124GRC2	0	Hypericibacter_adhaerens_A0A5J6MY33	Short-chain dehydrogenase	233	78.97
					Penicillium_hesseltinei_12396_05349	0	Hypericibacter_adhaerens_A0A5J6MY33	Short-chain dehydrogenase	233	80.687
					Penicillium_hordei_12815_03897	0	Hypericibacter_adhaerens_A0A5J6MY33	Short-chain dehydrogenase	233	78.112
					Penicillium_italicum_A0A0A2LCN6	0	Hypericibacter_adhaerens_A0A5J6MY33	Short-chain dehydrogenase	234	79.565
					Penicillium_majusculum_35410_01558	0	Hypericibacter_adhaerens_A0A5J6MY33	Short-chain dehydrogenase	233	79.399
					Penicillium_mononematosum_11891_05974	1	Hypericibacter_adhaerens_A0A5J6MY33	Short-chain dehydrogenase	227	78.509
					Penicillium_nalgiovense_A0A1V6XEB2	0	Hypericibacter_adhaerens_A0A5J6MY33	Short-chain dehydrogenase	233	80.263
					Penicillium_cf_griseofulvum_16848_09358	0	Hypericibacter_adhaerens_A0A5J6MY33	Short-chain dehydrogenase	212	76.636
					Penicillium_cf_griseofulvum_16849_05049	0	Hypericibacter_adhaerens_A0A5J6MY33	Short-chain dehydrogenase	232	78.07
					Penicillium_cf_griseofulvum_17755_05625	0	Hypericibacter_adhaerens_A0A5J6MY33	Short-chain dehydrogenase	232	78.07
					Penicillium_nordicum_A0A0M8PGT8	0	Hypericibacter_adhaerens_A0A5J6MY33	Short-chain dehydrogenase	233	78.97
					Penicillium_patulum_A0A135LEB2	0	Hypericibacter_adhaerens_A0A5J6MY33	Short-chain dehydrogenase	232	79.386
					Penicillium_polonicum_A0A1V6NHM4	0	Hypericibacter_adhaerens_A0A5J6MY33	Short-chain dehydrogenase	233	80.258
					Penicillium_polonicum_F7_07126	0	Hypericibacter_adhaerens_A0A5J6MY33	Short-chain dehydrogenase	233	80.258
					Penicillium_psychrosexuale_29551_06377	0	Hypericibacter_adhaerens_A0A5J6MY33	Short-chain dehydrogenase	232	77.193
					Penicillium_robsamsonii_29466_07582	0	Hypericibacter_adhaerens_A0A5J6MY33	Short-chain dehydrogenase	212	79.439
					Penicillium_roqueforti_W6QEU6	0	Hypericibacter_adhaerens_A0A5J6MY33	Short-chain dehydrogenase	232	76.316
					Penicillium_rubens_27055_07275	0	Hypericibacter_adhaerens_A0A5J6MY33	Short-chain dehydrogenase	233	79.825
					Penicillium_rubens_35670_11110	0	Hypericibacter_adhaerens_A0A5J6MY33	Short-chain dehydrogenase	233	79.825
					Penicillium_rubens_B6HLK5	0	Hypericibacter_adhaerens_A0A5J6MY33	Short-chain dehydrogenase	233	79.825
					Penicillium_samsoniarum_33392_06223	0	Hypericibacter_adhaerens_A0A5J6MY33	Short-chain dehydrogenase	232	79.13
					Penicillium_scabrosum_17219_09706	0	Hypericibacter_adhaerens_A0A5J6MY33	Short-chain dehydrogenase	233	78.947
					Penicillium_solitum_25940_04643	0	Hypericibacter_adhaerens_A0A5J6MY33	Short-chain dehydrogenase	233	79.399
					Penicillium_solitum_A0A1V6R3Q4	0	Hypericibacter_adhaerens_A0A5J6MY33	Short-chain dehydrogenase	233	78.541
					Penicillium_solitum_RS1_05374	0	Hypericibacter_adhaerens_A0A5J6MY33	Short-chain dehydrogenase	233	80.687
					Penicillium_solitum_12_03942	0	Hypericibacter_adhaerens_A0A5J6MY33	Short-chain dehydrogenase	233	78.541
					Penicillium_verrucosum_35672_06914	0	Hypericibacter_adhaerens_A0A5J6MY33	Short-chain dehydrogenase	233	78.541
					Penicillium_viridicatum_34249_05758	0	Hypericibacter_adhaerens_A0A5J6MY33	Short-chain dehydrogenase	233	80.687
					Penicillium_vulpinum_29486_10450	0	Hypericibacter_adhaerens_A0A5J6MY33	Short-chain dehydrogenase	232	78.947
					Penicillium_vulpinum_A0A1V6S8R1	0	Hypericibacter_adhaerens_A0A5J6MY33	Short-chain dehydrogenase	233	78.947
LGT8 (HGT18)	Penicillium_argentinense_30761_01858		13	12	Penicillium_steckii_A0A1V6U0S9	0	Streptomyces_sp_A0A2N3UH98	SMI1_KNR4 domain-containing protein	147	50
					Penicillium_argentinense_30761_01858	0	Streptomyces_peucetius_A0A2D3U2T1	SMI1_KNR4 domain-containing protein	194	46
					Penicillium_argentinense_30761_11259	1	Streptomyces_peucetius_A0A2D3U2T1	SMI1_KNR4 domain-containing protein	200	41
					Penicillium_polonicum_F7_01520	1	Streptomyces_sp_A0A3D9LZ27	SMI1_KNR4 domain-containing protein	246	46
					Penicillium_polonicum_A0A1V6NMM3	1	Streptomyces_sp_A0A3D9LZ27	SMI1_KNR4 domain-containing protein	261	45
					Penicillium_arizonense_A0A1F5LT96	2	Streptomyces_sp_A0A0C2B9Y4	SMI1_KNR4 domain-containing protein	163	48
					Penicillium_canescens_19259_04067	0	Streptomyces_sp_A0A0C2B9Y4	SMI1_KNR4 domain-containing protein	193	45
					Penicillium_canescens_18980_04704	1	Streptomyces_sp_A0A0C2B9Y4	SMI1_KNR4 domain-containing protein	181	40
					Penicillium_canescens_13549_10091	1	Streptomyces_sp_A0A0C2B9Y4	SMI1_KNR4 domain-containing protein	181	40
					Penicillium_canescens_15449_08787	1	Streptomyces_peucetius_A0A2D3U2T1	SMI1_KNR4 domain-containing protein	165	38
					Penicillium_canescens_15450_11416	1	Streptomyces_peucetius_A0A2D3U2T1	SMI1_KNR4 domain-containing protein	165	38
					Penicillium_canescens_15451_04801	1	Streptomyces_peucetius_A0A2D3U2T1	SMI1_KNR4 domain-containing protein	165	38
					Penicillium_canescens_15452_04911	1	Streptomyces_peucetius_A0A2D3U2T1	SMI1_KNR4 domain-containing protein	165	38
LGT9	Patrosanguineum21472_03602	LG+I+G4	4	4	Penicillium_atrosanguineum_21472_03602	3	Erwiniaceae_bacterium_A0A6M8U7Q7	Acyl carrier protein	78	74
					Penicillium_atrosanguineum_34669_01803	3	Erwiniaceae_bacterium_A0A6M8U7Q7	Acyl carrier protein	78	74
					Penicillium_waksmanii_27052_01607	3	Ewingella_americana_A0A085GAZ3	Acyl carrier protein	78	86
					Penicillium_pasqualense_35674_05617	3	Erwiniaceae_bacterium_A0A6M8U7Q7	Acyl carrier protein
LGT10	Pbrevicompactum35673_09397	LG+R10	2	2	Penicillium brevicompactum_35675_00864	0	Mangrovibacter_sp._A0A071LUI9	Peptidyl-prolyl cis-trans isomerase	162	62
					Penicillium brevicompactum_35673_09397	0	Citrobacter_koseri_A8AJS8	Peptidyl-prolyl cis-trans isomerase	162	60
LGT11	Pargentinense30761_07069	LG+F+R10	1	1	Penicillium_argentinense_30761_07069	0	Actinophytocola_sp._A0A6L5EZQ9	NAD-dependent epimerase/dehydratase	304	61
LGT12	Pcanariense26290_09021	LG+R9	1	1	Penicillium_canariense_26290_09021	0	Phyllobacterium_zundukense_A0A2N9VUG8	NAD/NADP octopine/nopaline dehydrogenase	362	51
LGT13	Pcinerascens15544_09894	WAG+R10	1	1	Penicillium_cinerascens_15544_09894	1	Paenibacillus_whitsoniae_A0A3S0BQX8	DUF4976 domain-containing protein	483	62
LGT14	Pfrequentans35677_06030	LG+R8	1	1	Penicillium_frequentans_35677_06030	0	Hyphomicrobium_nitrativorans_V5SAA0	Cold-shock protein	71	66
LGT15	Psoppii18220_06676	LG+F+R8	1	1	Penicillium_soppii_18220_06676	0	Pseudomonas_fulva_F6AAA9	Extracellular solute-binding protein	278	60
