# Supplementary material for: Comparative genomic study of the Penicillium genus elucidates a diverse pangenome and 15 lateral gene transfer events
Source: IMA Fungus. 2023 Feb 1;14:3. doi: 10.1186/s43008-023-00108-7 (PMC9893605; doi:10.1186/s43008-023-00108-7)
Supplement: Supplementary file 6 — Additional file 6. Orthogroups. [file 43008_2023_108_MOESM6_ESM.zip]

Archive with 5,791 entries (5,791 files):
- get_homologues_pangenome_all_orthogroups/1000031_Probsamsonii29466_11099.faa
- get_homologues_pangenome_all_orthogroups/100023_Patrosanguineum31633_05066.faa
- get_homologues_pangenome_all_orthogroups/1000918_Pcfspinulosum18751_00605.faa
- get_homologues_pangenome_all_orthogroups/1001040_Pcfspinulosum18751_00727.faa
- get_homologues_pangenome_all_orthogroups/1001192_Pcfspinulosum18751_00879.faa
- get_homologues_pangenome_all_orthogroups/1001293_Pcfspinulosum18751_00980.faa
- get_homologues_pangenome_all_orthogroups/1001449_Pcfspinulosum18751_01136.faa
- get_homologues_pangenome_all_orthogroups/1001667_Pcfspinulosum18751_01354.faa
- get_homologues_pangenome_all_orthogroups/100181_Patrosanguineum31633_05224.faa
- get_homologues_pangenome_all_orthogroups/1001969_Pcfspinulosum18751_01656.faa
- get_homologues_pangenome_all_orthogroups/1002135_Pcfspinulosum18751_01822.faa
- get_homologues_pangenome_all_orthogroups/1002162_Pcfspinulosum18751_01849.faa
- get_homologues_pangenome_all_orthogroups/100218_Patrosanguineum31633_05261.faa
- get_homologues_pangenome_all_orthogroups/1002257_Pcfspinulosum18751_01944.faa
- get_homologues_pangenome_all_orthogroups/1002269_Pcfspinulosum18751_01956.faa
- get_homologues_pangenome_all_orthogroups/1002366_Pcfspinulosum18751_02053.faa
- get_homologues_pangenome_all_orthogroups/1002411_Pcfspinulosum18751_02098.faa
- get_homologues_pangenome_all_orthogroups/1002756_Pcfspinulosum18751_02443.faa
- get_homologues_pangenome_all_orthogroups/1003454_Pcfspinulosum18751_03141.faa
- get_homologues_pangenome_all_orthogroups/100424_Patrosanguineum31633_05467.faa
- get_homologues_pangenome_all_orthogroups/1004398_Pcfspinulosum18751_04085.faa
- get_homologues_pangenome_all_orthogroups/1005181_Pcfspinulosum18751_04868.faa
- get_homologues_pangenome_all_orthogroups/100530_Patrosanguineum31633_05573.faa
- get_homologues_pangenome_all_orthogroups/10058_Palfredii34128_10058.faa
- get_homologues_pangenome_all_orthogroups/1005885_Pcfspinulosum18751_05572.faa
- get_homologues_pangenome_all_orthogroups/1005890_Pcfspinulosum18751_05577.faa
- get_homologues_pangenome_all_orthogroups/1005948_Pcfspinulosum18751_05635.faa
- get_homologues_pangenome_all_orthogroups/1005969_Pcfspinulosum18751_05656.faa
- get_homologues_pangenome_all_orthogroups/1005974_Pcfspinulosum18751_05661.faa
- get_homologues_pangenome_all_orthogroups/1006002_Pcfspinulosum18751_05689.faa
- get_homologues_pangenome_all_orthogroups/1006023_Pcfspinulosum18751_05710.faa
- get_homologues_pangenome_all_orthogroups/1006037_Pcfspinulosum18751_05724.faa
- get_homologues_pangenome_all_orthogroups/1006098_Pcfspinulosum18751_05785.faa
- get_homologues_pangenome_all_orthogroups/100626_Patrosanguineum31633_05669.faa
- get_homologues_pangenome_all_orthogroups/10063_Palfredii34128_10063.faa
- get_homologues_pangenome_all_orthogroups/1006441_Pcfspinulosum18751_06128.faa
- get_homologues_pangenome_all_orthogroups/100723_Patrosanguineum31633_05766.faa
- get_homologues_pangenome_all_orthogroups/1007231_Pcfspinulosum18751_06918.faa
- get_homologues_pangenome_all_orthogroups/1007685_Pcfspinulosum18751_07372.faa
- get_homologues_pangenome_all_orthogroups/1007722_Pcfspinulosum18751_07409.faa
- get_homologues_pangenome_all_orthogroups/100846_Patrosanguineum31633_05889.faa
- get_homologues_pangenome_all_orthogroups/1008710_Pcfspinulosum18751_08397.faa
- get_homologues_pangenome_all_orthogroups/1010345_Pcfspinulosum18751_10032.faa
- get_homologues_pangenome_all_orthogroups/1010346_Pcfspinulosum18751_10033.faa
- get_homologues_pangenome_all_orthogroups/1010374_Pcfspinulosum18751_10061.faa
- get_homologues_pangenome_all_orthogroups/1010385_Pcfspinulosum18751_10072.faa
- get_homologues_pangenome_all_orthogroups/1010562_Pcfspinulosum18751_10249.faa
- get_homologues_pangenome_all_orthogroups/1010597_Pcfspinulosum18751_10284.faa
- get_homologues_pangenome_all_orthogroups/1010646_Pcfspinulosum18751_10333.faa
- get_homologues_pangenome_all_orthogroups/1011216_Pcfspinulosum18751_10903.faa
- get_homologues_pangenome_all_orthogroups/1011666_Prubens27055_00181.faa
- get_homologues_pangenome_all_orthogroups/1012059_Prubens27055_00574.faa
- get_homologues_pangenome_all_orthogroups/1012858_Prubens27055_01373.faa
- get_homologues_pangenome_all_orthogroups/1013093_Prubens27055_01608.faa
- get_homologues_pangenome_all_orthogroups/1013896_Prubens27055_02411.faa
- get_homologues_pangenome_all_orthogroups/101407_Patrosanguineum31633_06450.faa
- get_homologues_pangenome_all_orthogroups/1014234_Prubens27055_02749.faa
- get_homologues_pangenome_all_orthogroups/1014488_Prubens27055_03003.faa
- get_homologues_pangenome_all_orthogroups/1014835_Prubens27055_03350.faa
- get_homologues_pangenome_all_orthogroups/1016409_Prubens27055_04924.faa
- get_homologues_pangenome_all_orthogroups/1018534_Prubens27055_07049.faa
- get_homologues_pangenome_all_orthogroups/1018644_Prubens27055_07159.faa
- get_homologues_pangenome_all_orthogroups/101886_Patrosanguineum31633_06929.faa
- get_homologues_pangenome_all_orthogroups/1019118_Prubens27055_07633.faa
- get_homologues_pangenome_all_orthogroups/101920_Patrosanguineum31633_06963.faa
- get_homologues_pangenome_all_orthogroups/1019324_Prubens27055_07839.faa
- get_homologues_pangenome_all_orthogroups/1019327_Prubens27055_07842.faa
- get_homologues_pangenome_all_orthogroups/102021_Patrosanguineum31633_07064.faa
- get_homologues_pangenome_all_orthogroups/1020270_Prubens27055_08785.faa
- get_homologues_pangenome_all_orthogroups/1020845_Prubens27055_09360.faa
- get_homologues_pangenome_all_orthogroups/1020898_Prubens27055_09413.faa
- get_homologues_pangenome_all_orthogroups/1020943_Prubens27055_09458.faa
- get_homologues_pangenome_all_orthogroups/102174_Patrosanguineum31633_07217.faa
- get_homologues_pangenome_all_orthogroups/1021845_Prubens27055_10360.faa
- get_homologues_pangenome_all_orthogroups/1022109_Prubens27055_10624.faa
- get_homologues_pangenome_all_orthogroups/1022286_Prubens27055_10801.faa
- get_homologues_pangenome_all_orthogroups/1022477_Prubens27055_10992.faa
- get_homologues_pangenome_all_orthogroups/1022667_Prubens27055_11182.faa
- get_homologues_pangenome_all_orthogroups/1022693_Prubens27055_11208.faa
- get_homologues_pangenome_all_orthogroups/1022875_Prubens27055_11390.faa
- get_homologues_pangenome_all_orthogroups/1023306_Prubens35670_00184.faa
- get_homologues_pangenome_all_orthogroups/1024315_Prubens35670_01193.faa
- get_homologues_pangenome_all_orthogroups/102501_Patrosanguineum31633_07544.faa
- get_homologues_pangenome_all_orthogroups/1026666_Prubens35670_03544.faa
- get_homologues_pangenome_all_orthogroups/102705_Patrosanguineum31633_07748.faa
- get_homologues_pangenome_all_orthogroups/102716_Patrosanguineum31633_07759.faa
- get_homologues_pangenome_all_orthogroups/1027925_Prubens35670_04803.faa
- get_homologues_pangenome_all_orthogroups/102821_Patrosanguineum31633_07864.faa
- get_homologues_pangenome_all_orthogroups/1028405_Prubens35670_05283.faa
- get_homologues_pangenome_all_orthogroups/1028833_Prubens35670_05711.faa
- get_homologues_pangenome_all_orthogroups/1028854_Prubens35670_05732.faa
- get_homologues_pangenome_all_orthogroups/1029179_Prubens35670_06057.faa
- get_homologues_pangenome_all_orthogroups/1029809_Prubens35670_06687.faa
- get_homologues_pangenome_all_orthogroups/1030964_Prubens35670_07842.faa
- get_homologues_pangenome_all_orthogroups/103130_Patrosanguineum31633_08173.faa
- get_homologues_pangenome_all_orthogroups/103215_Patrosanguineum31633_08258.faa
- get_homologues_pangenome_all_orthogroups/103271_Patrosanguineum31633_08314.faa
- get_homologues_pangenome_all_orthogroups/1035_Palfredii34128_01035.faa
- get_homologues_pangenome_all_orthogroups/1035162_Prubens35670_12040.faa
- get_homologues_pangenome_all_orthogroups/1035195_Prubens35670_12073.faa
- get_homologues_pangenome_all_orthogroups/1035870_Psamsoniorum33392_00599.faa
- get_homologues_pangenome_all_orthogroups/1036158_Psamsoniorum33392_00887.faa
- get_homologues_pangenome_all_orthogroups/1036165_Psamsoniorum33392_00894.faa
- get_homologues_pangenome_all_orthogroups/1036200_Psamsoniorum33392_00929.faa
- get_homologues_pangenome_all_orthogroups/1036304_Psamsoniorum33392_01033.faa
- get_homologues_pangenome_all_orthogroups/1036480_Psamsoniorum33392_01209.faa
- get_homologues_pangenome_all_orthogroups/1036757_Psamsoniorum33392_01486.faa
- get_homologues_pangenome_all_orthogroups/1036821_Psamsoniorum33392_01550.faa
- get_homologues_pangenome_all_orthogroups/1036847_Psamsoniorum33392_01576.faa
- get_homologues_pangenome_all_orthogroups/1037245_Psamsoniorum33392_01974.faa
- get_homologues_pangenome_all_orthogroups/1038348_Psamsoniorum33392_03077.faa
- get_homologues_pangenome_all_orthogroups/1038367_Psamsoniorum33392_03096.faa
- get_homologues_pangenome_all_orthogroups/1038375_Psamsoniorum33392_03104.faa
- get_homologues_pangenome_all_orthogroups/1038379_Psamsoniorum33392_03108.faa
- get_homologues_pangenome_all_orthogroups/1038437_Psamsoniorum33392_03166.faa
- get_homologues_pangenome_all_orthogroups/1038603_Psamsoniorum33392_03332.faa
- get_homologues_pangenome_all_orthogroups/1038996_Psamsoniorum33392_03725.faa
- get_homologues_pangenome_all_orthogroups/1039016_Psamsoniorum33392_03745.faa
- get_homologues_pangenome_all_orthogroups/1039152_Psamsoniorum33392_03881.faa
- get_homologues_pangenome_all_orthogroups/1039264_Psamsoniorum33392_03993.faa
- get_homologues_pangenome_all_orthogroups/1039927_Psamsoniorum33392_04656.faa
- get_homologues_pangenome_all_orthogroups/1039933_Psamsoniorum33392_04662.faa
- get_homologues_pangenome_all_orthogroups/1040145_Psamsoniorum33392_04874.faa
- get_homologues_pangenome_all_orthogroups/1040449_Psamsoniorum33392_05178.faa
- get_homologues_pangenome_all_orthogroups/1040861_Psamsoniorum33392_05590.faa
- get_homologues_pangenome_all_orthogroups/1041141_Psamsoniorum33392_05870.faa
- get_homologues_pangenome_all_orthogroups/1041174_Psamsoniorum33392_05903.faa
- get_homologues_pangenome_all_orthogroups/104155_Patrosanguineum31633_09198.faa
- get_homologues_pangenome_all_orthogroups/104254_Patrosanguineum31633_09297.faa
- get_homologues_pangenome_all_orthogroups/1042905_Psamsoniorum33392_07634.faa
- get_homologues_pangenome_all_orthogroups/104299_Patrosanguineum31633_09342.faa
- get_homologues_pangenome_all_orthogroups/1043220_Psamsoniorum33392_07949.faa
- get_homologues_pangenome_all_orthogroups/104359_Patrosanguineum31633_09402.faa
- get_homologues_pangenome_all_orthogroups/1044038_Psamsoniorum33392_08767.faa
- get_homologues_pangenome_all_orthogroups/1044186_Psamsoniorum33392_08915.faa
- get_homologues_pangenome_all_orthogroups/1044415_Psamsoniorum33392_09144.faa
- get_homologues_pangenome_all_orthogroups/1044416_Psamsoniorum33392_09145.faa
- get_homologues_pangenome_all_orthogroups/1044551_Psamsoniorum33392_09280.faa
- get_homologues_pangenome_all_orthogroups/1044664_Psamsoniorum33392_09393.faa
- get_homologues_pangenome_all_orthogroups/1044942_Psamsoniorum33392_09671.faa
- get_homologues_pangenome_all_orthogroups/1045051_Psamsoniorum33392_09780.faa
- get_homologues_pangenome_all_orthogroups/104567_Patrosanguineum31633_09610.faa
- get_homologues_pangenome_all_orthogroups/1045673_Psamsoniorum33392_10402.faa
- get_homologues_pangenome_all_orthogroups/1045694_Psamsoniorum33392_10423.faa
- get_homologues_pangenome_all_orthogroups/1045771_Psamsoniorum33392_10500.faa
- get_homologues_pangenome_all_orthogroups/1045878_Psamsoniorum33392_10607.faa
- get_homologues_pangenome_all_orthogroups/1045911_Psamsoniorum33392_10640.faa
- get_homologues_pangenome_all_orthogroups/1045924_Psamsoniorum33392_10653.faa
- get_homologues_pangenome_all_orthogroups/1045938_Psamsoniorum33392_10667.faa
- get_homologues_pangenome_all_orthogroups/1046016_Psamsoniorum33392_10745.faa
- get_homologues_pangenome_all_orthogroups/1046345_Psamsoniorum33392_11074.faa
- get_homologues_pangenome_all_orthogroups/1046459_Psamsoniorum33392_11188.faa
- get_homologues_pangenome_all_orthogroups/1046866_Psamsoniorum33392_11595.faa
- get_homologues_pangenome_all_orthogroups/104720_Patrosanguineum31633_09763.faa
- get_homologues_pangenome_all_orthogroups/1047499_Psamsoniorum33392_12228.faa
- get_homologues_pangenome_all_orthogroups/1048006_Psamsoniorum33392_12735.faa
- get_homologues_pangenome_all_orthogroups/1048307_Psamsoniorum33392_13036.faa
- get_homologues_pangenome_all_orthogroups/10484_Pangulare27051_00265.faa
- get_homologues_pangenome_all_orthogroups/1048405_Psamsoniorum33392_13134.faa
- get_homologues_pangenome_all_orthogroups/1048634_Psamsoniorum33392_13363.faa
- get_homologues_pangenome_all_orthogroups/104864_Patrosanguineum31633_09907.faa
- get_homologues_pangenome_all_orthogroups/1048730_Psamsoniorum33392_13459.faa
- get_homologues_pangenome_all_orthogroups/1048765_Psamsoniorum33392_13494.faa
- get_homologues_pangenome_all_orthogroups/1048782_Psamsoniorum33392_13511.faa
- get_homologues_pangenome_all_orthogroups/1048805_Psamsoniorum33392_13534.faa
- get_homologues_pangenome_all_orthogroups/1048876_Psamsoniorum33392_13605.faa
- get_homologues_pangenome_all_orthogroups/1048896_Psamsoniorum33392_13625.faa
- get_homologues_pangenome_all_orthogroups/1048924_Psamsoniorum33392_13653.faa
- get_homologues_pangenome_all_orthogroups/1048972_Psamsoniorum33392_13701.faa
- get_homologues_pangenome_all_orthogroups/1049007_Psamsoniorum33392_13736.faa
- get_homologues_pangenome_all_orthogroups/1049085_Psamsoniorum33392_13814.faa
- get_homologues_pangenome_all_orthogroups/1049339_Pscabrosum17219_00004.faa
- get_homologues_pangenome_all_orthogroups/105015_Patrosanguineum31633_10058.faa
- get_homologues_pangenome_all_orthogroups/1050172_Pscabrosum17219_00837.faa
- get_homologues_pangenome_all_orthogroups/1050243_Pscabrosum17219_00908.faa
- get_homologues_pangenome_all_orthogroups/1050257_Pscabrosum17219_00922.faa
- get_homologues_pangenome_all_orthogroups/1050260_Pscabrosum17219_00925.faa
- get_homologues_pangenome_all_orthogroups/1050323_Pscabrosum17219_00988.faa
- get_homologues_pangenome_all_orthogroups/105039_Patrosanguineum31633_10082.faa
- get_homologues_pangenome_all_orthogroups/1050416_Pscabrosum17219_01081.faa
- get_homologues_pangenome_all_orthogroups/1050974_Pscabrosum17219_01639.faa
- get_homologues_pangenome_all_orthogroups/1051218_Pscabrosum17219_01883.faa
- get_homologues_pangenome_all_orthogroups/1051246_Pscabrosum17219_01911.faa
- get_homologues_pangenome_all_orthogroups/10516_Pangulare27051_00297.faa
- get_homologues_pangenome_all_orthogroups/1052061_Pscabrosum17219_02726.faa
- get_homologues_pangenome_all_orthogroups/105224_Patrosanguineum31633_10267.faa
- get_homologues_pangenome_all_orthogroups/1053035_Pscabrosum17219_03700.faa
- get_homologues_pangenome_all_orthogroups/1053106_Pscabrosum17219_03771.faa
- get_homologues_pangenome_all_orthogroups/1053124_Pscabrosum17219_03789.faa
- get_homologues_pangenome_all_orthogroups/1053193_Pscabrosum17219_03858.faa
- get_homologues_pangenome_all_orthogroups/1053206_Pscabrosum17219_03871.faa
- get_homologues_pangenome_all_orthogroups/1053247_Pscabrosum17219_03912.faa
- get_homologues_pangenome_all_orthogroups/1053659_Pscabrosum17219_04324.faa
- get_homologues_pangenome_all_orthogroups/1053880_Pscabrosum17219_04545.faa
- get_homologues_pangenome_all_orthogroups/1053910_Pscabrosum17219_04575.faa
- get_homologues_pangenome_all_orthogroups/105410_Patrosanguineum31633_10453.faa
- get_homologues_pangenome_all_orthogroups/1054129_Pscabrosum17219_04794.faa
- get_homologues_pangenome_all_orthogroups/1054355_Pscabrosum17219_05020.faa
- get_homologues_pangenome_all_orthogroups/1054789_Pscabrosum17219_05454.faa
- get_homologues_pangenome_all_orthogroups/105524_Patrosanguineum31633_10567.faa
- get_homologues_pangenome_all_orthogroups/1055351_Pscabrosum17219_06016.faa
- get_homologues_pangenome_all_orthogroups/1055493_Pscabrosum17219_06158.faa
- get_homologues_pangenome_all_orthogroups/1056412_Pscabrosum17219_07077.faa
- get_homologues_pangenome_all_orthogroups/105685_Patrosanguineum34669_00125.faa
- get_homologues_pangenome_all_orthogroups/1057538_Pscabrosum17219_08203.faa
- get_homologues_pangenome_all_orthogroups/1057652_Pscabrosum17219_08317.faa
- get_homologues_pangenome_all_orthogroups/1058921_Pscabrosum17219_09586.faa
- get_homologues_pangenome_all_orthogroups/1059288_Pscabrosum17219_09953.faa
- get_homologues_pangenome_all_orthogroups/1059828_Pscabrosum17219_10493.faa
- get_homologues_pangenome_all_orthogroups/1060400_Pscabrosum17219_11065.faa
- get_homologues_pangenome_all_orthogroups/1061438_Pscabrosum17219_12103.faa
- get_homologues_pangenome_all_orthogroups/1061515_Pscabrosum17219_12180.faa
- get_homologues_pangenome_all_orthogroups/1061536_Pscabrosum17219_12201.faa
- get_homologues_pangenome_all_orthogroups/1062252_Pscabrosum22717_00457.faa
- get_homologues_pangenome_all_orthogroups/1062315_Pscabrosum22717_00520.faa
- get_homologues_pangenome_all_orthogroups/1062408_Pscabrosum22717_00613.faa
- get_homologues_pangenome_all_orthogroups/1062410_Pscabrosum22717_00615.faa
- get_homologues_pangenome_all_orthogroups/1062486_Pscabrosum22717_00691.faa
- get_homologues_pangenome_all_orthogroups/1063046_Pscabrosum22717_01251.faa
- get_homologues_pangenome_all_orthogroups/1063242_Pscabrosum22717_01447.faa
- get_homologues_pangenome_all_orthogroups/106362_Patrosanguineum34669_00802.faa
- get_homologues_pangenome_all_orthogroups/1063970_Pscabrosum22717_02175.faa
- get_homologues_pangenome_all_orthogroups/1064026_Pscabrosum22717_02231.faa
- get_homologues_pangenome_all_orthogroups/1064306_Pscabrosum22717_02511.faa
- get_homologues_pangenome_all_orthogroups/1065535_Pscabrosum22717_03740.faa
- get_homologues_pangenome_all_orthogroups/1065739_Pscabrosum22717_03944.faa
- get_homologues_pangenome_all_orthogroups/1065823_Pscabrosum22717_04028.faa
- get_homologues_pangenome_all_orthogroups/1065916_Pscabrosum22717_04121.faa
- get_homologues_pangenome_all_orthogroups/1066422_Pscabrosum22717_04627.faa
- get_homologues_pangenome_all_orthogroups/1066477_Pscabrosum22717_04682.faa
- get_homologues_pangenome_all_orthogroups/1066607_Pscabrosum22717_04812.faa
- get_homologues_pangenome_all_orthogroups/1066720_Pscabrosum22717_04925.faa
- get_homologues_pangenome_all_orthogroups/1066806_Pscabrosum22717_05011.faa
- get_homologues_pangenome_all_orthogroups/1066817_Pscabrosum22717_05022.faa
- get_homologues_pangenome_all_orthogroups/1066983_Pscabrosum22717_05188.faa
- get_homologues_pangenome_all_orthogroups/1067410_Pscabrosum22717_05615.faa
- get_homologues_pangenome_all_orthogroups/1068012_Pscabrosum22717_06217.faa
- get_homologues_pangenome_all_orthogroups/1068076_Pscabrosum22717_06281.faa
- get_homologues_pangenome_all_orthogroups/1068247_Pscabrosum22717_06452.faa
- get_homologues_pangenome_all_orthogroups/1068278_Pscabrosum22717_06483.faa
- get_homologues_pangenome_all_orthogroups/1068455_Pscabrosum22717_06660.faa
- get_homologues_pangenome_all_orthogroups/1068689_Pscabrosum22717_06894.faa
- get_homologues_pangenome_all_orthogroups/1068785_Pscabrosum22717_06990.faa
- get_homologues_pangenome_all_orthogroups/1069272_Pscabrosum22717_07477.faa
- get_homologues_pangenome_all_orthogroups/1069432_Pscabrosum22717_07637.faa
- get_homologues_pangenome_all_orthogroups/1069504_Pscabrosum22717_07709.faa
- get_homologues_pangenome_all_orthogroups/1069507_Pscabrosum22717_07712.faa
- get_homologues_pangenome_all_orthogroups/1069546_Pscabrosum22717_07751.faa
- get_homologues_pangenome_all_orthogroups/1069822_Pscabrosum22717_08027.faa
- get_homologues_pangenome_all_orthogroups/1070405_Pscabrosum22717_08610.faa
- get_homologues_pangenome_all_orthogroups/1071068_Pscabrosum22717_09273.faa
- get_homologues_pangenome_all_orthogroups/1071525_Pscabrosum22717_09730.faa
- get_homologues_pangenome_all_orthogroups/1071924_Pscabrosum22717_10129.faa
- get_homologues_pangenome_all_orthogroups/1072205_Pscabrosum22717_10410.faa
- get_homologues_pangenome_all_orthogroups/1073029_Psolitum25940_00779.faa
- get_homologues_pangenome_all_orthogroups/1073618_Psolitum25940_01368.faa
- get_homologues_pangenome_all_orthogroups/1073792_Psolitum25940_01542.faa
- get_homologues_pangenome_all_orthogroups/1073942_Psolitum25940_01692.faa
- get_homologues_pangenome_all_orthogroups/1074016_Psolitum25940_01766.faa
- get_homologues_pangenome_all_orthogroups/1074642_Psolitum25940_02392.faa
- get_homologues_pangenome_all_orthogroups/1075142_Psolitum25940_02892.faa
- get_homologues_pangenome_all_orthogroups/10773_Pangulare27051_00554.faa
- get_homologues_pangenome_all_orthogroups/10775_Pangulare27051_00556.faa
- get_homologues_pangenome_all_orthogroups/1078306_Psolitum25940_06056.faa
- get_homologues_pangenome_all_orthogroups/1078752_Psolitum25940_06502.faa
- get_homologues_pangenome_all_orthogroups/1079301_Psolitum25940_07051.faa
- get_homologues_pangenome_all_orthogroups/1079846_Psolitum25940_07596.faa
- get_homologues_pangenome_all_orthogroups/1079924_Psolitum25940_07674.faa
- get_homologues_pangenome_all_orthogroups/1080016_Psolitum25940_07766.faa
- get_homologues_pangenome_all_orthogroups/1080987_Psolitum25940_08737.faa
- get_homologues_pangenome_all_orthogroups/1081518_Psolitum25940_09268.faa
- get_homologues_pangenome_all_orthogroups/1081590_Psolitum25940_09340.faa
- get_homologues_pangenome_all_orthogroups/1082561_Psolitum25940_10311.faa
- get_homologues_pangenome_all_orthogroups/1082829_Psolitum25940_10579.faa
- get_homologues_pangenome_all_orthogroups/1083259_Psolitum25940_11009.faa
- get_homologues_pangenome_all_orthogroups/1083438_Psolitum25940_11188.faa
- get_homologues_pangenome_all_orthogroups/1083656_Psolitum25940_11406.faa
- get_homologues_pangenome_all_orthogroups/1083837_Psolitum25940_11587.faa
- get_homologues_pangenome_all_orthogroups/1083946_Psolitum25940_11696.faa
- get_homologues_pangenome_all_orthogroups/1084329_Psolitum25940_12079.faa
- get_homologues_pangenome_all_orthogroups/1084575_Psolitum25940_12325.faa
- get_homologues_pangenome_all_orthogroups/1086257_PsolitumRS1_01272.faa
- get_homologues_pangenome_all_orthogroups/1086700_PsolitumRS1_01715.faa
- get_homologues_pangenome_all_orthogroups/1086732_PsolitumRS1_01747.faa
- get_homologues_pangenome_all_orthogroups/1086893_PsolitumRS1_01908.faa
- get_homologues_pangenome_all_orthogroups/1087019_PsolitumRS1_02034.faa
- get_homologues_pangenome_all_orthogroups/1087119_PsolitumRS1_02134.faa
- get_homologues_pangenome_all_orthogroups/1087156_PsolitumRS1_02171.faa
- get_homologues_pangenome_all_orthogroups/1087947_PsolitumRS1_02962.faa
- get_homologues_pangenome_all_orthogroups/10880_Pangulare27051_00661.faa
- get_homologues_pangenome_all_orthogroups/1088213_PsolitumRS1_03228.faa
- get_homologues_pangenome_all_orthogroups/1088379_PsolitumRS1_03394.faa
- get_homologues_pangenome_all_orthogroups/1089060_PsolitumRS1_04075.faa
- get_homologues_pangenome_all_orthogroups/1089166_PsolitumRS1_04181.faa
- get_homologues_pangenome_all_orthogroups/1089208_PsolitumRS1_04223.faa
- get_homologues_pangenome_all_orthogroups/1089269_PsolitumRS1_04284.faa
- get_homologues_pangenome_all_orthogroups/1089295_PsolitumRS1_04310.faa
- get_homologues_pangenome_all_orthogroups/1089662_PsolitumRS1_04677.faa
- get_homologues_pangenome_all_orthogroups/1090541_PsolitumRS1_05556.faa
- get_homologues_pangenome_all_orthogroups/1091229_PsolitumRS1_06244.faa
[truncated: 5,491 more entries]
