# Supplementary material for: Comparative genomic study of the Penicillium genus elucidates a diverse pangenome and 15 lateral gene transfer events
Source: IMA Fungus. 2023 Feb 1;14:3. doi: 10.1186/s43008-023-00108-7 (PMC9893605; doi:10.1186/s43008-023-00108-7)
Supplement: Supplementary file 6 — Additional file 6. Orthogroups. [file 43008_2023_108_MOESM6_ESM.zip › get_homologues_pangenome_all_orthogroups/100023_Patrosanguineum31633_05066.faa]

>Patrosanguineum31633_05066
MDVSSTARPRKNTRVLTACDACRLSKTRCDSARPECAKCIQRGVACEYPEKDAISVSASPSPVDEVDPESISRNDAPNTPITGSNMILSWPIFPKEKPVSPFPMAAYSEKPDRFQTGMVFSPHHIPDSHSNGRFKALPSLDPRRLLELREIFMTKIWTKNPIIDSDQLDFYIARVLENGIEWSASSCLVLLISALGAIWGNFPDEETREASYSETSFSPPITYVTMSVPEHRMKESLTFLSMARKRISTAYLDDTLLGVQCFCLFGEVRYELTDLPPCDLSLSDFPYSLPSFPTRQPSNDSPGWMFSNPSSTDLEAGSSYYYLAEIFLRRLLNRARNAVRVLSPDIDLPTIKVLAETLTQLEGQLQQWVDCLPHLLRFNMPLESAPGPEGELMKLSRERYVEVRELLCRAYLYLCIHVPLEPDMAALYGVKASEALLLAVYRIQTEVPFFRHPGSWGACRVRFNHALCLVAGFRAKLTQRPSAGYLSIPPDWADCVRVVIERLKIWGEEGGGIKELSVLLEWLMHGDSKL
>Pcanescens15449_12762
MAAYSEKPDRFQTALPSLDPQRLLELREIFMTKIWTKNPIVDSDQLDFYIARVLENGIDWSASSCLVLLIFALAAIWGNYPDDETREVSYNEPSFSPPVTYVTIPVPEHRLKESLTFLSMARKRISTAYLDDTLLGVQCLCLFGIWYQYNIEPIPGWKMFRTASTLWQTYRLKHREGKTVRSAQEESLEQRLYWTCLKSECEVRYELTDLPPCDLSLSDFPYSLPSFPTRQLSTDTPGWNFSSPSSTHLEAASSYYYLAEIFLRRLLNRARNAVRVLSPDIDLPTITVLAETLTQLEGQLQQWVDCLPHTLRFNMPLESAPGPKEGELMKLSRERYVEVRELLCRAYLYLCIHVPLDPGMAALPRCHSSGIRGHGEDVESGLTTRFA
>Pcanescens15450_14035
MILSWPIFPKEKPVSTFPMAAYSEKPDRFQTALPSLDPQRLLELREIFMTKIWTKNPIVDSDQLDFYIARVLENGIDWSASSCLVLLIFALAAIWGNYPDDETREVSYNEPSFSPPVTYVTIPVPEHRLKESLTFLSMARKRISTAYLDDTLLGVQCLCLFGIWYQYNIEPIPGWKMFRTASTLWQTYRLKHREGKTVRSAQEESLEQRLYWTCLKSECEVRYELTDLPPCDLSLSDFPYSLPSFPTRQLSTDTPGWNFSSPSSTHLEAASSYYYLAEIFLRRLLNRARNAVRVLSPDIDLPTITVLAETLTQLEGQLQQWVDCLPHTLRFNMPLESAPGPKEGELMKLSRERYVEVRELLCRAYLYLCIHVPLDPGMAALYGVRASEALLLAVYRIQTEVPFFRHPGSWGGCRVRFNHALCLIAGFRAKLTQRPSAEYVSIPPAWADCVRVVIERLKIWGEEGGELLHLRFSSSIYPQRICHISEPAAAVVLLLARGSRGDSAKSLQPSIG
>Pcanescens15451_14005
MAAYSEKPDRFQTALPSLDPQRLLELREIFMTKIWTKNPIVDSDQLDFYIARVLENGIDWSASSCLVLLIFALAAIWGNYPDDETREVSYNEPSFSPPVTYVTIPVPEHRLKESLTFLSMARKRISTAYLDDTLLGVQCLCLFGIWYQYNIEPIPGWKMFRTASTLWQTYRLKHREGKTVRSAQEESLEQRLYWTCLKSECEVRYELTDLPPCDLSLSDFPYSLPSFPTRQLSTDTPGWNFSSPSSTHLEAASSYYYLAEIFLRRLLNRARNAVRVLSPDIDLPTITVLAETLTQLEGQLQQWVDCLPHTLRFNMPLESAPGPKEGELMKLSRERYVEVRELLCRAYLYLCIHVPLDPGMAALPRCHSSGIRGHGEDVESGLTTRFA
>Pcanescens15452_11945
MILSWPIFPKEKPVSTFPMAAYSEKPDRFQTALPSLDPQRLLELREIFMTKIWIKNPIVDSDQLDFYIARVLENGIDWSASSCLVLLIFALAAIWGNYPDDETREVSYDELSFSPPVTFVTISVPEHRLKESLTFLSMARKRISTAYLDDTLLGVQCLCLFGIWYQYNIEPIPGWKMFRTASTLWQTYRLKHREGKTVRSAQEESLEQRLYWTCLKSECEVRYELTDLPPCDLSLSDFPYSLPSFPMRQPSTDTPGWIFSSPSSTDLEAASSYYYLAEIFLRRLLNRARNAVRVLSPDIDLPTIKVLAETLTQLEGQLQQWVDCLPHTLRFNMPLESAPGPKEGELMKLSRERYVEVRELLCRAYLYLCIHVPLDPGMAALCHSSGIRGHGEDVESGLTTRFA
>Pcanescens18980_09040
MAAYSEKPDRFQTALPSLDPQRLLELREIFMTKIWIKNPIVDSDQLDFYIARVLENGIDWSASSCLVLLIFALAAIWGNYPDDETREVSYDELSFSPPVTFVTISVPEHRLKESLTFLSMARKRISTAYLDDTLLGVQCLCLFGIWYQYNIEPIPGWKMFRTASTLWQTYRLKHREGKTVRSLEQRLYWTCLKSECEVRYELTDLPPCDLSLSDFPYSLPSFPMRQPSTDTPGWIFSSPSSTDLEAASSYYYLAEIFLRRLLNRARNAVRVLSPDIDLPTIKVLAETLTQLEGQLQQWVDCLPHTLRFNMPLESAPGPKEGELMKLSRERYVEVRELLCRAYLYLCIHVPLDPGMAALPRCHSSGIRGHGEDVESGLTTRFA
>PcapsulatumLiaoWQ-2011_04141
MAAYSEKPDRFQTALPSLDPQRLLELREIFMTKIWTKNPIVDSDQLDFYIARVLENGIDWSASSCLVLLIFALAAIWGNYPDDETREVSHDEPSFSPPVTYVTISVPEHRLKESLTFLSMARKRISTAYLDDTLLGVQCLCLFGIWYQYNIEPIPGWKMFRTASTLWQTYRLKHREGKTVRSAQEESLEQRLYWTCLKSECEVRYELTDLPPCDLSLSDFPYSLPSFPTRQPSTDTPGWIFSSPSSTDLEAASSYYYLAEIFLRRLLNRARNAVRVLSPDIDLPTIKILAETLTQLEGQLQQWVDCLPHTLRFNMPLESAPGPKEGELMKLSRERYVEVRELLCRAYLYLCIHVPLDPGMAALYGVRASEALLLAVYRIQTEVPFFRHPGSWGGCRVRFNHALCLIAGFRAKLTQRPSAEYVSIPSDWADCVRVVIERLKTWGEEGGGIKELSVLLEWLMHSNLEL
>Pchrysogenum3361_04129
MAAYSERPDRFQTALPSLDPHRLLELREIFMTKIWTKNPIVDPDQLDFYIARVLENGVDWSASSCLVLLIFALAAIWGNYPDDETREVSYNEPSFSPPVTYLTISVPEHRMKESLTFLSMARKRISTAYLDDTLLGVQCLCLFGIWYQYNIEPIPGWKMFRTASMLWQTYRLKHREGKTVRSAQEESLEQRLYWTCLKSECEVRYELTDLPPCDLSLSDFPYSLPSFPTRQPSNDSAGWVFSNPSSTDLEAASSYYYLAEIFLRRLLNRARNAVRVLSPDIDPPTINTLAETLTQLEGQLQQWVDCLPHTLRFNMPLESAPGPKEGELMKLSRERYVEVRELLCRAYLYLCIHVPLDPGMAALYGVKASEALLLAVYRIQTEVPFFRHPGSWGACRVRFNHALCLIAGFRAKLTQRPSAEYVTIPPDWADCVRVVIERLKIWGQEGGGIKELSVLLEWLMHGNLELSN
>Pconcentricum3081_10583
MAAYSEKPDRFQTALPSLDPQRLLQLREIFMTKIWTKNPIVDPDQLDFYIAQVLENGIDWSASSCLVLLIFALAAIWGNYPDDETREVSDNEPSFSPPVTYATMSVPEHRMKESLTFLSMARKRISTAYLDDSLLGVQCLCIFGIWYQYNIEPIAGWKMFRTASMLWQTYRLKHREGKTVRSAQEESLEQRLYWTCLKSECEVRYELTDLPPCDLSLSDFPYSLPSFPTRQPSNDTPGWMFSSPSSTDLQAASSYYYLAEIFLRRLLNRARNAVRVLSPDIDLPTIKVLAETLTQLEGQLQQWVDCLPHTLRFNMPLESAPGPKEGELMKLSRERYVEVRELLCRAYLYLCIHVPLDPGMAALYGGKASEALLLAVYRIQTEVPFFRHPGSWGACRVRFNHALCLIAGFRAKLAQRPSAEYMNIPPDWADCVRVVIERLKIWGEEGGGIKELSVLLEWLMHSNLEL
>Pdaleae16125_05142
MDTSSTARPRKHTRVLTACDACRLSKTRCDSARPVCAKCIQRGVACEYPDTDAISVLQSWGARILNAVERQERLLSESLSSKRAPSLFSQQASPSPVDEVDPESISRNDAPKTPITGSDMILSWPIFPKEKPVSTFPMEAYSEKPDRFQTALPSLDPQRLLELRKIFMTKIWTKNPIVDPDQLDFYIARVLENGIDWSASSCLVLLIFALAAIWGNYPDDETREVSYNEPSFSPPVTYVTMSVPEHRMKESLTFLSMARKRISTAYLDDTLLGVQCLCLFGIWYQYNVEPIPGWKMFRTASMLWQTYRLKHREGKTIRSAQEESLEQRLYWTCLKSECEVRYELMDLPPCDLSLSDFPYSLPSFPTRQPSNDSHGWMFSSPSSTDLEATSSYYYLAEIFLRRLLNRVRNAVRVLSPDIDLPTIKVLAETLTQLEGQLQQWVDCLPPTLRFNMPLSSAPVPKEGELMKLSRERYVEVRELLCRAYLYLCIHVPLDPGMAALYGVKASEALRLAVYRIQTEVPFFRHPGSWGACRVRFNHALCLIAGFRAKLTQRPSAEYVSIPPDWADCVRVVIERLKVWGEEGGGIKELSVLLEWLMHSSLEL
>Pdesertorum17660_11016
MAAYSEKPDRFQTALPSLDPQRLLELREIFMTKIWTKNPIVDPDQLDFYIARVLENGIDWSASSCLVLLIFALAAIWGNYPDDETREVSYNEPSFSPPVTYMTMSVPEHRMKESLTFLSMARLEQRLYWTCLKSECEVRYELTDLPPCDLSLSDFPYSLPSFPTRQPSNDTAGWMFSSPSSTDLEAASSYYYLAEIFLRRLLNRVRNAVRVLSPDIDPPTIKTLAETLTQLEGQLQQWVDCLPHTLRFNMPLESAPGPKEGELMKLSRERYVEVRELLCRAYLYLCIHVPLDPGMAALYGDKASEALLLAVYRIQTEVPFFRHPGSWGACRVRFNHALCLIAGFRAKLTQRPSAEYVTIPSDWADCVRVVIERLKIWGEEGGGIKELSVLLEWLMHGNLEL
>Phordei12815_08451
MDPSSTARPRKNTRVLTACNACRLTKTRCDSARPICAKCVQRGVACEYPETDAISILDTWGAKILDAVERQERLLSESLSLNRGPPLFSQQASPSPVDEVDPESISRNDALKTPITGSDMLLSWPIFPKEKSVSTFPMAAYSEKPDRFQTALPSLDPQRLLELREIFMTKIWTKNPIVDPDQLDFYIARVLENGIDWSASSCLVLLIFALAAIWGNYPDDETREVSYNEPSFSPPVTYLTISVPEHRMKESLTFLSMARKRISTAYLDDTLLGVQCLCLFGIWYQYNIEPIPGWKMFRTASMLWQTYRLKHREGKTIRTAQEENLEAVSSYYYLAEIFLRRLLNRARNAVRVLSPDIDPPTIKTLADTLTQLEGQLQQWVDCLPHTLRFNMPLESAPGPNEGELMKLSRERYVEVRELLCRAYLYLCIHVTLDPGIAALYGVKASEALHLAVYRIQTEVPFFRHPGSWGACRVRFNHAICLIAGFRAKLMQRPSAEYVTIPPDWADCVRVVIERLKIWGEEGGGIKELSVLLQWLMHGNLDL
>Pmononematosum11891_00264
MGRKNPRRSRTSRAASVREPLFEPGASFFSQQASPSPVDEVDPESISRNDALKTPITGSDMILSWPIFPKEKSVSTFPMTAYSEKPDRFQTALPSLDPQRLLELREIFMTKIWTKNPIVDPDQLDFYIARVLENGIDWSASSCLVLLVFALAAIWGNYPDDETREVSYNEPSFSPPVTYVTISVPEHRMKESLTFLSMARKRISTAYLDDTLLGVQCLCLFGIWYQYNIEPIPGWKMFRTASMLWQTYRLKHREGKTIRSAQEESLEQQLYWTCLKSECEVRYELMDLPPCDLSLSDFPYSLPSFPTRQPSNDTAGWVFSNPSSTDLEAASSYYYLAEIFLRRLLNRARNAVRVLSPDIDPPTIKTLAETLTQLEGQLQQWVDCLPHTLRFNMPLESAPGPKEGELMKLSRERYVEVRELLCRAYLYLCIHVPLDPGMAALYGVKASEALHLAVYRIQTEVPFFRHPGSWGACRVRFNHALCLIAGFRAKLTQRPSAGYVTIPSDWADCVRVVIERLKIWGEEGGGIKELSVLLEWLMHGNLEL
>Pnucicola29836_01250
MESTSTARTRKNTRVLTACDACRLSKTRCDSARPVCAKCIQRGVACEYPETDAISVLETWGARILDAVERQERLLSERLSMNWVPPFSQASPSPVDEVDPESISRNDAPKTPITGSDMILSWPIFPTDKPVSTFPMMAYSEKPDCFQSVLPSLDPQRLLELREIFMTKIWIKNPIVDSDQLDIAIARVLENGIDWSASSCLVLLIFALAAIWGNYPDDETREVSYNEPSFGPPVKYITMSVPEHRMKESLSFLSMARKRISTAHLDDTLLGVQCFCLFGIWYQYNIEPIQGWKMFRTASMLWQTYRLKHREGKTMRSAQEESLEQRLYWTCLKSECEVRYELTDLPPCDLSLSDFPHSLPSFPTRQPSSDTPGWMISSPSSTDLEAASSYYYLAEIFLRRLLNRARNAVRVLSPDIDLPTIKILAETLIQLEGQLQQWVDCLPPTLRFNNPFDSAPRPHESELMKLSRERYVEVRELLCRAYLYLCIHVPLDPRMAALYGVKASEALHLAVYRIQTEVPFFRHPGSWGACRVRFNHALCLIAGFRAKRMQRPSAEYVSIPPDWADCVRVVIERLKIWGEEGGGIKELSVLLEWLMHGNLEL
>Probsamsonii29466_07494
MDRSSTARPRKNTRVLTACDACRLSKTRCDSARPVCAKCIQRGVACEYPETDALLDTWGAKILDAVERQERLLAESLSVSRAPPLFSQQASPSPVDEVDPESISRNDALKTPITGSDMILSWPIFPQEKPVSTFPMTAYSEKPDRFQTALPNLDPQRLLELREIFVTKIWTKNPIVDPDQLDFYIARVLENGIDWSASSCLVLLIFALAAIWGNYPDDETREVSDNEPSFSPPVTYTTMSVPEHRMKESLTFLSMARKRISTAYLDDTLLGVQCLCLEQRLYWTCLKSECEVRYELTDLPPCDLSLSDFPYSLPSFPTRQPSNDTPGWMFSSPSSTDLQAASSYYYLAEIFLRRLLNRARNAVRVLSPDIDLPTIKVLAETLTQLEGQLQQWVDCLPHTLRFNMPLESAPGPKEGELMKLSRERYVEVRELLCRAYLYLCIHVPLDSGMAALYGVKASEALLLAVYRIQTEVPFFRHPGSWGACRVRFNHALCLIAGFRAKLTQRPSAEYVSIPPDWADCVQVVIERLKIWGEEGGGIKELSVLLEWLMHGNLDL
>Psamsoniarum33392_03901
MDPSSTARPRKNTRVLSACDACRLSKTRCDSARPVCAKCIQRGVACEYPETDAISVLDTWGARILDAVERQERLLSESLSLNRGPPLFSQQASPSPVDEVDPESISRNDALKTPITGSDMILSWPIFPKEKPVSTFPMAAYSEKPDRFQTALPSLDPQRLLELREIFMTKIWTKNPIVDPDQLDFYIARVLENGIDWSASSCLVLLVFALAAIWGNYPDDETREVSYNEPSFSPPVTYVTMSVPEHRMKESLTFLSMARKRISTAYLDDTLLGVQCLCIFGIWYQFNVEPIPGWKMFRTASMLWQTYRLKHREGKTIRSAQEESLEQRLYWTCLKSECEVRYELTDLPPCDLSLSDFPYSLPSFPTRQQSNDTSGWMFSSPSSTDLEAASSYYYLAEIFLRRLLNRARNAVRVLSPDIDLPTIKVLAETLTQLEGQLQQWVDCLPHTLRFNMPLETAPGPKEGELMKLSRERYVEVRELLCRAYLYLCIHVRLDPGMAALYGVKASEALLLAIYRIQTEVAFFRHPGSWGACRVRFNHALCLIAGFRSKLTQRPSAEYVSIPPDWADCVRVVIERLKIWGEEGGGIKELSVLLEWLMHGNLEL
>Pscabrosum17219_11777
MTKIWTKNPIVDPDQLDFYIARVLENGVDWSASSCLVLLIFALAAIWGNYPDDETREVSYNEPSFSPPVTYLTISVPEHRMKESLTFLSMAPYTTHLKSSHNWLTSNSEVRYELTDLPPCDLSLSDFPYSLPSFPTRQPSNDSAGWVFSNPSSTDLEAASSYYYLAEIFLRRLLNRARNAVRVLSLDIDPPTINTLAETLTQLEGQLQQWVDCLPHTLRFNMPLESAPGPKEGELMKLSRERYVEVRELLCRAYLYLCIHVPLDPGMAALYGVKASEALLLAVYRIQTEVPFFRHPGSWGACRVRFNHALCLIAGFRAKLTQRPSAEYVTIPPDWADCVRVVIERLKIWGQEGGGIKELSVLLEWLMHGNLELSN
>Psubrubescens31985_11648
MTSYSEKPDRFQTALPSLDPQRLLELREIFMTKIWTKNPIVEPDQLDFYIARVLENGIDWSASSCLVLLILALAAIWGNYPDDETRELSSNAPSFSPPLTYVTMSVPEHRMKESLTFLSMARKRISTAYLDDTLLGVQCLCLFGIWYQYNIEPIPGWKMFRTASMLWQTYRLKHRDGKTIRSAQEESLEQRLYWTCLKSECEVRYELTDLPPCDLSLSDFPYSLPSFPTRQPSENSPGWQFSKPSSIDLEAVSSYYYLAEIFLRRLLNRARNAVRVLSPDIDLPTIKVLAETLTQLEGQLQQWVDCLPHTLRFNMPLESAPGPKEGELMKLSRERYVEVRELLCRAYLYLCIHVPLDPGMAALYGVKASEALLLAVYRIQTEVPFFRHPGSWGACRVRFNHALCLIAGFRAKLTHRPSAEYVTVPPDWADCVRAVIERLKIWGEEGGGIKELSVLLEWLMHNSLEM
>Pcanescens13549_12196
MAAYSEKPDRFQTALPSLDPQRLLELREIFMTKIWIKNPIVDSDQLDFYIARVLENGIDWSASSCLVLLIFALAAIWGNYPDDETREVSYDELSFSPPVTFVTISVPEHRLKESLTFLSMARKRISTAYLDDTLLGVQCLCLFGIWYQYNIEPIPGWKMFRTASTLWQTYRLKHREGKTVRSLEQRLYWTCLKSECEVRYELTDLPPCDLSLSDFPYSLPSFPMRQPSTDTPGWIFSSPSSTDLEAASSYYYLAEIFLRRLLNRARNAVRVLSPDIDLPTIKVLAETLTQLEGQLQQWVDCLPHTLRFNMPLESAPGPKEGELMKLSRERYVEVRELLCRAYLYLCIHVPLDPGMAALYGVRASEALLLAVYRIQTEVPFFRHPGSWGGCRVRFNHALCLIAGFRAKLTQHPSAEYVSIPPDWADCVRVVIERLKIWGEEGGGIKELSVLLEWLMHSNLEL
>Pwaksmanii27052_06011
MEASSTAQPRKHTRVLNACNACRLSKTRCDSARPVCAKCIQRGVTCEYPQTDPISVLETWGARILDAVERQERLLSQTLSSNQAPPFFSQQASPSPVDEIDPESISRNDAPKTPITGSDMILSWPIFPGEKPASTFPMAAYSEKPDRFQTALPSLDPQRLLELRQIFMTKIWTKNPIVDPGQLDFYIARVLENGIEWSASSCLVLLVFALAAIWGNYPDDESREVSYNERSFSPPVTYMTMSVPEHRMKESLSFLSMARKRISTAYLDDTLLGVQCLCLFGIWYQYNIEPIPGWKMFRTASMLWQTYRLKHREGKTIRSAQEESLEQRLYWTCLKSECEVRYELTDLPPCDLSLSDFPYSLPSFPTRQLSNDNPGWTFSSPSSTDLEAGSSYYYLAEIFLRRLLNRARNAVRVLSPDIDLPTIKILAETLTQLEGQLQQWVDCLPHTLQFNMPLESAVRPKEGELMKLSRERYVEVRELLCRAYLYLCIHVPLEPGMAVLYGAKASEALLLAVYRIQTEVPFFRHPGSWGACRVRFNHALCLIAGFLAKLTQRPSAEYVNIPPDWADCVRVVIERLKIWGEEGGGIKELARLRMT
