# Supplementary material for: Comparative genomic study of the Penicillium genus elucidates a diverse pangenome and 15 lateral gene transfer events
Source: IMA Fungus. 2023 Feb 1;14:3. doi: 10.1186/s43008-023-00108-7 (PMC9893605; doi:10.1186/s43008-023-00108-7)
Supplement: Supplementary file 6 — Additional file 6. Orthogroups. [file 43008_2023_108_MOESM6_ESM.zip › get_homologues_pangenome_all_orthogroups/1002756_Pcfspinulosum18751_02443.faa]

>Pcfspinulosum18751_02443
MTLIDLQGQLDRQYLVGLFRSQKVCRKALKNRWPESENENMNRLSNAGLPYDRLVAKCRNCEELGHIAKHCPEEAKEVPKVEIICLNCNKVGHRVRDCPQPRTSKHGCLLKVTKPGNAPSHAPLLMLNAANAAIDCTQDGGGAARACRNCGYV
