# Supplementary material for: Comparative genomic study of the Penicillium genus elucidates a diverse pangenome and 15 lateral gene transfer events
Source: IMA Fungus. 2023 Feb 1;14:3. doi: 10.1186/s43008-023-00108-7 (PMC9893605; doi:10.1186/s43008-023-00108-7)
Supplement: Supplementary file 6 — Additional file 6. Orthogroups. [file 43008_2023_108_MOESM6_ESM.zip › get_homologues_pangenome_all_orthogroups/100424_Patrosanguineum31633_05467.faa]

>Patrosanguineum31633_05467
MPGDFSPGSPPATRTIEVDPASALAYILIGRAKHRREGLEEMYASMKTITISSIPLPSLRHLKIDLNPLDIHSGNTSPYVGPYFMPQANTPMVTQLISDASWDCFLSQKGNFGNGAPLASHLLRQAFMNYQDWGSPDVWHRKLEGVETEDDENDLNCFFQESGFLDDEEGNLGEESESYETSEGNDKEDLAEESESYEMSEGNDEEAENDQEPTSILGLDQDSRIYRTDEEDICSYRTEEWLVYHSQKLFDLEIPDKLHGIDLARSMELNLRERRHAWALMNVNLCGDDYPSTAELLALVRWTLRGMYSQDESIRSGIGRQDVTDIFPTMLIVFDHRCCARVLYGYFDGRFKVQFTPILDFKEFTEVVSEDLDEYLARIDSNKYCDMMRALLCWAWPCCYCSASDPFLENFLRSEIGIEVAA
>Paurantiogriseum35659_06462
MLVSMKEITTPFIPQQRLKLLRIDLNHLDIDSGMTSPSVIRYFMPRTNTPKIEKIRPDLDWDWFLSQKGNFGKGTFRANYLLRRVFMDYQDWSIPEFWPCEQDGTRSEEKENKNDHTVQELDHLDNTKYDKVRDEKDKPDDKELREDKEGTASMDPEKYYEGDKDDDNSKERDNRTRKLSDESHEKGNESESEKSDKEADGNHEMVIPKSLDLNIRNYKSDDWLVYWTQTLYDLDLPDTTHGISIARSMELDRPHKCHAWALVDVILCGHDCPSAAELIALVSWGLRGMLHQLESLTKGIEPEDVHMLNEVFPIMIIVFDQRCCARVLYGYFDGRFQVQFTPVLNFKEFTEVSSSTLGGYMGQIDKKKYYDMMHSLLRWAWPLCHHLTTIAQS
>PcamembertiFM013_01021
MHDIPINTILQTWYFTLRCERLEQMLVSMKEITTPFIPQQRLKLLRIDINHLDINSGITSPSVIRYFMPRTDTPKVEKIRPDPDWDWFLSQKGNFGKGTFRANYLLRRVFMDYQDSSVPEFWPYELDGTRSEEKENNEDPTVRGSGHPDNIKHDKVGDTKDNLDDKEVSEDKEGKSMDPEKHDESCKDDDNSKERGNRTRKPSDESHEKGDESESEKSDKEADGNHEMVIAKALDLNIRNYRTDDWLVYWTQTLYDLDLPDKTHGISIARSMELDHPHKCHAWALVDVILCGHDRPSTAELIALVNWGLRGMLHQLESLANETEPENVHLLNEVFPTMIIVFDQRYCARVLYGYFDGRFQVLFTPVLNFKEFAQVSSSSLDGYMGQIDKKKYYDMMHTLLRWAWPLCHHLTTIAQP
>Pcfviridicatum20477_03353
MHDTPIKTMLQTWYFILRCERLEQMLVSMKEITTPFIPQQRLKLLRIDLNYLDINSGITSPSVIRYFMPRTDTPKIEQIRADPGWDWFLSQKGNFGKGTFRANYLLRRVFMDYQDWSIPEFWPYELDGTRSEEKENNKDPTVQELGHLDNAKYDKVSYKKDKLDDKEVSEDKEEKSMDPEKHDESVKDDDNSKELGNRTRKPSDESHEKSDESESEKNDKEANNNHEMVIPKALDLNIRNYRTDDWLVYWSQALYDLNLPDKTHGISIARSMELDHPYKCHEWALVDVILCGHDCPSTAELIALVSRGLRGMLHQLESLTKGIEPEDVHMLNEVFPTMIIVFDQRCCARVLYGYFDGRFRVQFTPVLNFEEFTEVRSSTLEGYMGQIDKKKYYDMMHSLLRWAWPLCHHLTTIAQP
>Pchrysogenum19737_02825
MDDTPVNIIPQAWCFIWRCERLEQILISMKEITTSFIPQQRLHVLRIDLNHLDIATGITSPSVTRYFMPRTNTPRIEKIREDPSWDWFLSQRGSFGKGTYRANHLLRRVFMDYQDSSIPEFWPRELHEAESEEKENNQDSTAQESSGQLDNTGGDRENNEDDKTHDKEVNKGEEINSDKAKEGEIIGPKKTDESDEDGDKIEESGGDNCNPSDESQNKNEKRDKEADVDHEMVISKALDRDIRNYRTNDWSVYWHQRLYDLDLPHNVHGISIARSMELNHPHKCHAWALVDVILCGHERPSTAELTALASWGLRGMFRQLESLANGIKPEDVHKLSEVFPCSIKDAVLVCYTATLMVDFKFNLPRS
>Pchrysogenum3361_10760
MDDTPVNIIPQAWCFIWRCERLEQILISMKEITTSFIPQQRLHVLRIDLNHLDIATGITSPSVTRYFMPRTNTPRIEKIREDPSWDWFLSQRGSFGKGTYRANHLLRRVFMDYQDSSIPEFWPRELHEAESEEKENNQDSTAQESSGQLDNTGGDRENNEDDKTHDKEVNKGEEINSDKAKEGEIIGPKKTDESDEDGDKIEESGGDNCNPSDESQNKNEKRDKEADVDHEMVISKALDRDIRNYRTNDWSVYWHQRLYDLDLPDNVHGISIARSMELNHPHKCHAWALVDVILCGHERPSTAELTALASWGLRGMFRQLESLANGIKPEDVHKLSEVFPCSIKDAVLVCYTATLMVDFKFNLPRS
>Pchrysogenum35668_06801
MDDTPVNIIPQAWCFIWRCERLEQILISMKEITTSFIPQQRLHVLRIDLNHLDIATGITSPSVTRYFMPRTNTPRIEKIREDPSWDWFLSQRGSFGKGTYRANHLLRRVFMDYQDSSIPEFWPRELHEAESEEKENNQDSTAQESSGQLDNTGGDRENNEDDKTHDKEVNKGEEINSDKAKEGEIIGPKKTDESDEDGDKIEESGGDNCNPSDESQNKNEKRDKEADVDHEMVISKALDRDIRNYRTNDWSVYWHQRLYDLDLPDNVHGISIARSMELNHPHKCHAWALVDVILCGHERPSTAELTALASWGLRGMFRQLESLANGIKPEDVHKLSEVFPCSIKDAVLVCYTATLMVDFKFNLPRS
>Pcrustosum35664_04970
MKEITTPFIPQQRLKLLRIDLNHLDINSGITSPSVIRYFMPRTDTPKVEKIRPDPDWDWFLSQRGNFGKGTFRANYLLRRVFMDYQDWSIPEFWPYEMYEIRSDEKEIDNATGPGTGHFDNTKEDNKVSDKKYKPDNKEVNEDKEGKSMDPEKHDEKDKNDDNSKECGNRTRKSSDESREKGDQSESEESDKEADDDREMVIAKALDLNIRNYKTDDWLVYWTQTLYDLDLPDKKHGISIVRSMELDHPHQCHTWALVDVILCGHDCPSAAELIALVSWGESLSNGIEPEDVHMLNEVFPTMMIVFDQRCCARVLYGYFDGRFQIQFTPVLNFKEFTDVSSETLDGYMGQINKKKYYDMMHTLLRWAWPLCHHLTTIAQL
>Pdesertorum17660_01414
MDDTPVNIIPQAWCFIWRCKRLEQILISMKEVTTSFIPQQRLQVLQIDLNHLDIATGITSPSVTRYFMPRANTPRIEKIYEDPSWDWFLSQRGIFGKGTYRANYLLQRVFMDYQDSSIPEFWPHELDEVKSEEKDNNKDPTAKESSDQPGNTGGDKESDEDDKLHDKEVNRGEEINSDKAKEGEIMDPKKTNESDEDGVKSEESGGDNRKPSDESHEKCEKSDKEADDNHEMVIANALDLDIRNYRTNDWSVYWHQRLYDLDLPDNVHGISIARSMEPNHPHKCHAWALVDVILCGHERPSTAELIALASWGLRGMFRQLESLADGTKPEDIRVLSEVFPTMIIVFDQRCCARVLYGYFDGRLQVQFTPVMNFKEFTEVRSPTLDGYMEKIDKRKYYDMMHSLLRWGWPLGHHLTTIARP
>Pexpansum35385_08792
MLASMKKVTTSFIPKWHLQILRIDLNHLDIASGMTSPSVTRYFMPRTDTPRIEKIRADPSWDWFLSQKGNFGKGTHSANSLLQRVFIDYQDWSIPEFWPNELDGAESEEIKNNESPTVQGSDHPVNTKDDKVSDGEGKSDDKEVSESEKIDSEAKEGEILGSEKHGDSDEDCDKSEESDDENRKPRGEIHEKSKQSEKTDKEADNDREMVIANALDLDIRNYMTNDWLVYWAQRLYDLDLPDRTHGISFARSMELDHPHKCHAWALVDVISCGHDRPSTAELIALVSWGLRGMFGQMESLANGIEPEDVHILSEVFPCLTKDVVPVYYTVTLMVDSKFNLHRS
>PexpansumR19_01372
MLASMKKVTTSFIPKWHLQILRIDLNHLDIACGMTSPSVTRYFMPRTDTPRIEKIRADPSWDWFLSQKGNFGKGTHSANSLLRRVFIYYQDWSIPEFWPNELDGAKSEEIKNNESPTVQGSDHPVNTKDDKVSDGEGKSDDKEVSESEKIDSEAKEGEILGSEKHGDSDEDCGKSEESDDENRKPRGEIHEKSKQSEKTDKEADNDREMVIANALDLDIRNYMTNDWLVYWAQRLYDLDLPDKTHGISFARSMELDHPHKCHAWALVDVISCGHDRPSTAELIALVSWGLRGMFGQMESLANGIEPEDVHILSEVFPCLTKDVVPVYYTVTLMVDSKFNLHRS
>Pfreii34325_09902
MLVSMKEITTPYIPQQRLKLLRIDLNHLDIDSGMTSPSVIRYFMPRTNTPKIEKIRPDLDWDWFLSQKGNFGKGTFRANYLLRRVFMDYQDWSIPESWPCEQDGTRSEEKESTNDPTFQELGHLDNTKYDKVRDEKDKPDDKELREDKEGTTSMDPEKHYESDKDDDNSKERGNRTRKPSDESHEKRNESESEKSDKEADNNHEMVIPKALDLNIRNYKTDDWLVYWTQTLYALGLPDKTHGISIARSMELDRPHKCHAWALVDVILCGHDCPSTAELIALVSWGLRGMLHQLESLTKGIEPEDVHMLNEVFPIMIIVFDQRCCARVLYGYFDGRFQVQFTPVLNFKEFTEVSSSTLGGYMGQIDKKKYYDMMHSLLRWAWPLCHHPTTIAQP
>Phesseltinei12396_09576
MKEITTLYIPQQRLKLLRIDLNHLDIDSGMTSPSVTRYFMPRTNTPKIEKIRPDLDWDWFLSQKGHFGKGTFRANYLLRRVFMDYQDWSIPEFWPYEQDGTRSEEKENNTDPTVQELGHLDNTKDDKVRDKKDNPDDKEVREDKEGTASMDPEKYDESDKDDDNSKERGNRTRKPSDESHEKGNESESEKSDKEADGNHEMVIPKALDLNIRNYKTDDWLVYWTQTLYDLDLPDKTHGISIARSMELDRPHKCHAWALVDVILCGHDCPSTAELIALVSWGLRGMLHQLESLTNVTEPEDVHMLNEVFPTMIIVFDQRCCARVLYGYFDGRFQVQFTPVLNFKEFTEVSSSSLEGYMGQIDKKKYYDMMHSLLRWAWPLCHHLTTIAQS
>Phordei12815_01304
MHDTPTNTILQTWYFILRCERLEQTLVSMKEIATPFIPQQRLKVLRIDLNYLDINSGISSPSVTHYFMPRTDTPKIEKIRADPDWDWFLSQKGNFGKGTFRANYLLRRVFMDYQDWSIPELWPYKPDGTRSEEKENHDDPTAQELGHLDNTKYDKVSDKTDKPDDKVCENKEGKSMGPEKHNESDKYDDSSKECSNRTREPSGKSHEKGDESESEKSDQETGDNHEMVIPKALDLNIRNYKTDDWLVYWSKALHDLSLPDKTHGISIARSMELDHPHKCHEWALVDVILCGHDCPSTAELIALVSWGLRGYVHMLNKAFPTMIIVFDQRCCARVLYGYFDGRFQVQFTPVLDFKEFTEISSSTLEGYMGRIDKKKYYDMMHSLLRWAWPLCHHLTTIAQP
>Pmajusculum35410_05307
MHDIPINTILQTWYFILRCERLEQILVSMKEITTPFIPQQRLKLLRIDLNHLDINSGITSPSVIRYFMPRTNTPKVEKIRPDSDWDWFLSQRGNFGKGTFRANYLLRRVFMDYQDWSIPEFWPYELDETRSEEKEHNEDPTVQELGHLDKTKYDKVSDKKDNMDDKEVSKDKEGESVNPEKQDESDEDDDDSGNRTRKPSDESHEKSDERESEKNDKEAGGYHEMVIAKALDLNIRNYKTDDWLVYWTQTLYDLDLPDKTHGISIARSMELDHPHKCHAWALVDVTLCGHDRPSTAELIALVSWGLRGMLHQLESLTKGIEPDDVHMLNEVFPTMIIVFDQRCSARVLYGYFDGRFQVQFTPVLNFKEFTDVSSSTLDGYMGQIDKKKYYDMMHTLLRWAWPLCHHLTTIA
>Pmononematosum11891_02668
MDDDPVNIIPQAWCFIWRCERLEQILISMKEITTSFIPQQRLQVLRIDLNHLDIATGITSPSEKILEDPSWDWFLSQRGVFGKGTYRANYLLRRAFMDYQDSSIPEFWPRELYETEIEEKDNNEDPTAKESSDQPDNTGGDKESDNDKPHDKEVNKGEEINCDKAREGETVDPETTGESDEDGDKSEESGGNNRKPSDESHEKSEKSEKEADDSHEMVIPKALDLDIRNYRTNDWSVYWHQRLYDLDLPDNAHGISIARSMELNHPHKCHAWALVDVILCGYERPSTAELIALASWGLRGMFRQLESLANGIKPEDVHMLMFDQRCCARVLYGYFDGRLQVQFTPVLNFKEFTEVRSPTLDGYMGKIDKNKYYDMMHSLLRWAWPLGHHLTTLAIAQP
>Pcfgriseofulvum16848_05014
MDDTPINAIPQTWCFILRCERLELMLACLKEITTPFISQSCLHLLRIDLNHLDIASGKTSPSVTRYFMPRTHTPRIEKIRPDPSWDWFLSQKGNYGKGTHSANYLLRRVFMDYQDWSIPEFWPCQLDGVKSEEKENYKDPAVQESGLLDSTKDDKVCDADDKPDDKAVCESEKINRDVVKKGEIRDLKKHYGSDEDCHRSEERYGEDYTPSDGGHEESEEIDKEADDDYDMVIPNSLDLDIRNYQTDDWLVYWYQRLYNVDLPDKKHGLSIARTMERDHPHKCHAWALIDVILCGHDRPSTAELIALVSWGLKGMLHQTKLLANGIEPEDVHMLSEVFPTMIIAFDQRCCTRVLYGYFDGRLQVQFTPVLDFKEFTEVGSSTLDGYMSQIDKEKYFDMMHSLLCWAWPLDHHLTTIAQL
>Pcfgriseofulvum16849_07707
MDDTPINAIPQTWCFILRCERLELMLACLKEITTPFISQSCLHLLRIDLNHLDIASGKTSPSVTRYFMPRTHTPRIEKIRPDPSWDWFLSQKGNYGKGTHSANYLLRRVFMDYQDWSIPEFWPCQLDGVKSEEKENYKDPAVQESGLLDSTKDDKVCDADDKPDDKAVCESEKINRDVVKKGEIRDLKKHYGSDEDCHRSEERYGEDYTPSDGGHEESEEIDKEADDDYDMVIPNSLDLDIRNYQTDDWLVYWYQRLYNVDLPDKKHGLSIARTMERDHPHKCHAWALIDVILCGHDRPSTAELIALVSWGLKGMLHQTKLLANGIEPEDVHMLSEVFPTMIIAFDQRCCTRVLYGYFDGRLQVQFTPVLDFKEFTEVGSSTLDGYMSQIDKEKYFDMMHSLLCWAWPLDHHLTTIAQL
>Pcfgriseofulvum17755_00433
MDDTPINAIPQTWCFILRCERLELMLACLKEITTPFISQSCLHLLRIDLNHLDIASGKTSPSVTRYFMPRTHTPRIEKIRPDPSWDWFLSQKGNYGKGTHSANYLLRRVFMDYQDWSIPEFWPCQLDGVKSEEKENYKDPAVQESGLLDSTKDDKVCDADDKPDDKAVCESEKINRDVVKKGEIRDLKKHYGSDEDCHRSEERYGEDYTPSDGGHEESEEIDKEADDDYDMVIPNSLDLDIRNYQTDDWLVYWYQRLYNVDLPDKKHGLSIARTMERDHPHKCHAWALIDVILCGHDRPSTAELIALVSWGLKGMLHQTKLLANGIEPEDVHMLSEVFPTMIIAFDQRCCTRVLYGYFDGRLQVQFTPVLDFKEFTEVGSSTLDGYMSQIDKEKYFDMMHSLLCWAWPLDHHLTTIAQL
>Pparadoxum22861_08907
MDGPCIPSGHTARRFIRNCKKLERILASIKIITTSFIPQRRLQLLGIDLNDLDIYSGITSPSVTRYFMPRTDTPAISQICSDASWDWFLSQKGNFCNETQLASYLLRRVFMDYQDWSIPNVSHYQLDGAISGEESDTDPVVQELDDLDNTDDDNESKSEDTSDDEEKAETKEKSGDKAKDGEPISSGEYDSSDESRDESCDEGCGESDESHEGSKESDEKDKDHHEMVVIDRLDENIRNYRTPDWLIYRFQSLFGLDIPDKLHRFGVIRSMELNLIHQCHTWALIDVNLCGDNHPSTSELLALVSWNLRGMYSQRETLVGEIEPENAPVLNYVFPTIIVTFDKQCCARVLYGYFDGRFQVQFTPILDFNEFTMVISEDLDDYLSRIDKRNYYDMMHSLLRWAWPLPHHHTAEE
>PpolonicumF7_08516
MHDIPINTILQTWYFKLRCERLEQMLVSMKEITTPYIPQQHLKLLRIDLNHLDIDSGMTSPSVIRYFMPRTNTPKIEKIRPDLDWDWFLSQKGNFGKGTFRANYLLRRVFMDYQDWSIPEFWPYGQDGTRSEEKENNTDPTVQELGHLDNTKGDKVRDKKDNPDDKEVREDKEGTASMDPEKYDESDKDDDNSKERGNRTRKPSDESHEKGNDSESEKSDKEADGNHEMVIPKALDLNIRNYKTDDWTQTLYDLDLPDKTHGISIARSMELDRPHKCHAWALVDVILCGHDCPSTAELIALVSWGLRGMLHQLESLTNGTEPEDVHMLNEVFPCSTKDAVPVYYTVTLMVDFKFNLPRC
>Ppsychrosexuale29551_04112
MGDTPVNTTPQFWCFILRWERLEQMLVSMKKITTSSIPQRSLQLLRIDLNHLDIASGITSPSVTHYFMPRRGTPRIEKICADPSWDWFLSQKGNYGKGTYRADYLLRRVFMDYQDCSIPEFWPYELDGAEGEEEENYDDPTVHESGRLDSTEGDKVSDGKDDPDHKRGSDSEEIHSDKAQEGESLNSKKYDESEEDGDKSKESGDENRKPSDESHDKSEKEADNDHEMVIANTFDLDILNYETDDWSVYWFQRLYGLDLPDKIHGINITRSMEIDNPYKSHAWALVDVTSCGYDRPSTAELIALVSWGLRGMFREFESLVNAIESKGVHRFSEVFPTMIIVFDQRCCARVLYAYFDGRFQVQFTPVLNFKEFTEIKSLTLDAYMGQIDKKKYYDMMHSLLRWAWPLDHYRTSIAQL
>Prubens27055_00917
MTTSFIPQQRLQVLRIDLNHLDIATGITSPSVTRYFMPRTNTPRIEKIREDPSWDWFLSQRGSFGKGTYRANYLLRRVFMDYQDSSITEFWPRELHEAESEGKENNQDSTAQESSGQLDNTGGDKESDEDDKPHDKEVNKGKEINSDKAKEGEIIGPKKTDESDEDGDKIEESGGDNCNPSDESQKKSEKRDKKADVDHEMVIPKALDRDIRNYRTNDWSVYWHQRLYDLDLPDNVHGISIARSMELNHPHKCHAWALVDVILCGHERPSTAELIALASWGLRGMFRQLESLANGIKPEGVHMLSEVFPCSTKDAVLVCYTATLMVDFKFNLPRS
>Prubens35670_09910
MTTSFIPQQRLQVLRIDLNHLDIATGITSPSVTRYFMPRTNTPRIEKIREDPSWDWFLSQRGSFGKGTYRANYLLRRVFMDYQDSSITEFWPRELHEAESEGKENNQDSTAQESSGQLDNTGGDKESDEDDKPHDKEVNKGKEINSDKAKEGEIIGPKKTDESDEDGDKIEESGGDNCNPSDESQKKSEKRDKKADVDHEMVIPKALDRDIRNYRTNDWSVYWHQRLYDLDLPDNVHGISIARSMELNHPHKCHAWALVDVILCGHERPSTAELIALASWGLRGMFRQLESLANGIKPEGVHMLSEVFPCSTKDAVLVCYTATLMVDFKFNLPRS
>Psamsoniarum33392_04955
MDDTPVNTIPKPWRFILKCARLEQMLVSMKKITTSFIPQQRLKILRIDFNHLDIASGITSPSVTRFFMPRTNTPRIEKIVADPSWDWFLSQKGNFGKGTHCANYLLRRVFMDYQDWSIPEFWPYELDGAKSEEDNNDKYPTVQKSGHFDKTEDDKVSDGEDKPDDQESSENEEIYSDKAKEGEIVDPKSHYESDKDGDKSEESDDENRKSSDKSREKSEKSDKGVNDDHEMVIANALDLEIRNYQTDDWSVYWYQRLYDLDLPDKTHGISIARSMDLDHPRKSHTWALVDVILCGHDRPSTAELIALVSWGLRGMFHQLDSLANGIETEDVHMLSEVFPIMIIVFDQRCCARVLYGYFDGRFQVQFTPVLNFQEFTEIRSSTLDGYMGQIDKKKYYDMMHSLLRWAWPLGHHLTTIAQP
>Pscabrosum17219_06904
MDDTPVNIIPQAWCFIWRCERLEQILISMKEITTSFIPQQRLHVLRIDLNHLDIATGITSPSVTRYFMPRTNTPRIEKIREDPSWDWFLSQRGSFGKGTYRANHLLRRVFMDYQDSSIPEFWPRELHEAESEEKENNQDSTAQESSGQLDNTGGDRENNEDDKTHDKEVNKGEEINSDKAKEGEIIGPKKTDESDEDGDKIEESGGDNCNPSDESQNKNEKRDKEADVDHEMVISKALDRDIRNYRTNDWSVYWHQRLYDLDLPDNVHGISIARSMELNHPHKCHAWALVDVILCGHERPSTAELTALASWGLRGMFRQLESLANGIKPEDVHKLSEVFPGAFGLDLWGNFSVYLDLTKAFVRDVPPTEFIYHTHVMPKP
>Psolitum25940_02203
MHDIPINTILQTWYFILRCERLEQILVSMKEITTPFIPQQRLKLLRIDLNHLDINSGITSPSVIRYFMPRTNTPKVEKIRPDSDWDWFLSQRGNFGKGTFRANYLLRRVFMDYQDWSIPEFWPYELDETRSEEKEHNEDPTVQELGHLDKTKYDKVSDKKDNMDDKEVSKDKEGESVNPEKQDESDEDDDDSGNRTRKPSDESHEKSDERESEKNDKEAGGYHEMVIAKALDLNIRNYKTDDWLVYWTQTLYDLDLPDKTHGISIARSMELDHPHKCHAWALVDVTLCGHDRPSTAELIALVSWGLRGMLHQLESLTKGIEPDDVHMLNEVFPTMIIVFDQRCCARVLYGYFDGRFQVQFTPVLNFKEFTDVSSSTLDGYMGQIDKKKYYDMMHTLLRWAWPLCHHLTTIA
>PsolitumRS1_08792
MLVSMKEITTPYIPQQRLKLLRIDLNHLDIDSGMTSPSVIRYFMPRTNTPKIEKIRPDLDWDWFLSQKGNFGKGTFRANYLLRRVFMDYQDWSIPEFWPYEQDGMRSEEKENNTDPTVQELGHLDNTKDDKVRDRTDNPDDKEVREDKEGTASMDPEKYDESDKDDDNSKERGNRTRKPSDESHEKGNESESEKSDKEADGNHEMVIPKALDLNIRNYKTDDWLVYWTQTLYDLDLPDKAHGISIARSMELDRPHKCHAWALVDVILCGHDCPSTAELIALVSWGLRGMLHQLESLTNGTEPEDVHMLNEVFPVQFTPVLNFKEFTEVSSSSLEGYMGQIDKKKYYDMMHSLLRWAWPLCHHLTTIAQS
>Psolitum12_05778
MHDIPINTILQTWYFILRCERLEQILVSMKEITTPFIPQQRLKLLRIDLNHLDINSGITSPSVIRYFMPRTNTPKVEKIRPDSDWDWFLSQRGNFGKGTFRANYLLRRVFMDYQDWSIPEFWPYELDETRSEEKEHNEDPTVQELGHLDKTKYDKDESDEDDDDSGNRTRKPSDESHEKSDERESEKNDKEAGGYHEMVIAKALDLNIRNYKTDDWLVYWTQTLYDLDLPDKTHGISIARSMELDHPHKCHAWALVDVTLCGHDRPSTAELIALVSWGLRGMLHQLESLTKGIEPDDVHMLNEVFPTMIIVFDQRCCARVLYGYFDGRFQVQFTPVLNFKEFTDVSSSTLDGYMGQIDKKKYYDMMHTLLRWAWPLCHHLTTIA
>Pverrucosum35672_04251
MPRAGTPKVERISPDPDWDWFLSQRGNFGKGTFRADYLLRRVFMDYQDWSIPECWPYEMDGTRSEEKYYNKDPTVQQLGRVDNAKEDENVSDKKDKLNDKGIREDKERASMDPEKHDERDKDDDNIKERGNRTRKPSDESHEKGNEGESEKSDKEADGYHGMVTAKALDLNIRSYRTDDWLVYWSQALYDLDLPDKTHGISIARSMELDHPHKCHACALVDVILCGHDCPSTSELIALVSWGFRGMLHQLEWLTKGIEPEDIHMLNEVFPTMIIVFDQRCCARVLYGYFDDRFQVQFTPVLNFKEFTEVSSSSLEGYMGQIDKKKYYDMMHSLLRWAWPLCHHLTTIAKP
>Pviridicatum34249_02148
MHDTPVNTILQIWYFILRCERLEQMLVSMKEITTPYIPQQRLELLQIDRNHLDIDSGMTSPSVIRYFMPRTNTPKIEKIRPDLDWDWFVSQKGNFGKGTFRANYLLRRVFMDYQDWSIPEFWPYEQDGTRSEEKENNTDPTVQELGHLDNTKDDKVRDKKDNPDDKEVREEKEGTASMDPEKYDESDKDDDNSKERGNRTRKPSDESHEKGNESESEKSDKEADGNHEMVIPKALDLNTRNYKADDWLVYWTQTLYDLDLPDKTHGISIARSMELDRPHKCHAWALVDVILCGHDCPSTAELIALVSWGLRGMLHQLESLTKGIEPEDVHMLNEVFPTMIIVFDQRCCARVLYGYFDGRFQVQFTPVLNFKEFAEVSSSTLEGYMGQIDKKKYYDMMHSLLRWAWPLCHHLTTIAQS
>Pvulpinum29486_07592
MDDTPINKIPQTWCFILRCQILELMLASMKEITTSFIPQQRLQLLRIDLNHLDITSGITSPSVTRYFMPRRNTPKIDKIRADPSWDWFLSQKGIYGKGTLSANYLLRRVFTDYQDWSIPEFCLHELDEAKSQEKENDENSIFQSAHLGNTKDDKISDGEDNPNNMEASLSEEIDSDNAKEGKIMDPQKHGESDEEDDKSEESIDESCERNDESNEKGEKNEMGIVNALDLDIRNYQTDDWKVYWYQRLYNIDLPDKKHGISIARSMELNNPLNCHAWALVDVTLCGRDRPSAAELIALVSWGLRGMFCQIESLTNGTQPEHLSEVFPTMIIVFDQQCCARVLYGYFDGRFQVQFTPVLNFKEFTEVRSSTLNGYMDQIDKKKYYDMMHSLLRWAWPLGHHLTTIARP
