# Supplementary material for: Comparative genomic study of the Penicillium genus elucidates a diverse pangenome and 15 lateral gene transfer events
Source: IMA Fungus. 2023 Feb 1;14:3. doi: 10.1186/s43008-023-00108-7 (PMC9893605; doi:10.1186/s43008-023-00108-7)
Supplement: Supplementary file 6 — Additional file 6. Orthogroups. [file 43008_2023_108_MOESM6_ESM.zip › get_homologues_pangenome_all_orthogroups/10058_Palfredii34128_10058.faa]

>Palfredii34128_10058
MPGSKDSVSSRKMAGREAHRSRKGCPECRARKIKCDENRPQCNRCLESGRACRIIDGLFRPHCFTFATPTPSSRVQGSPKTRSARPQPPDQEESSEIWGSPTQSLHLEGDDNASVCGNHSPDRSLVSPIQSRGSIPIGGLLVQTSPSNTFPEAIGTPSAQSLPTVNLHTSPVATQGPSTGNSHTSSHTSAIPACLPEETNQDRAEAGFFLRHFAEGSGQWMDVFTPQRSYFSQYVVQLAAQSPLVRYSACAIAAKQLGQMKDSTHATDNTRRSSLTASALLQSGLDFLWYGAKYYEKAILLLCSQISHLPSSSTHLSPREIYQSSGSDQHQLDDYESTSSALQILSACILCAYEDLSSTMRAWSGHLDGINKLLRPHLNLPITPDNSYRVPQPMRAFEASFWFFALNDMLNGLVLHQPCRLDSDDFTLWHKMGLPLDGTGQLALEYIDELYQETTFFKALIRLLCKLVSHDCGASPHWAHLDEEFTQWYHALPTEFLAPITQTFPPPSTGNPQELSIPETWFGSETCAIAMAFYHMARILLLVNQPQELFLAMQPRKHRDLLSTYNALQRDLHHHAMEIIPIAHGMPNTAVQKYMIQPLYIAGRCLSSSGDRQIVIRLLKHIENDLGLFTEYRVKDLSEEWGVAFESIQEI
>Pangulare27051_09744
MDIFTNHRSYFSQHVVQLASQSQLFRYSACAVAAKQLGQMKDSTKATNNTPQSKITASKLLEVEPNIHFTWYGAKYYEKAILLMAQQISQTPNSTSHLSPSDIYHSTKNDDKDNEDTLGENGYASSLLRALSACVLCVYEDLNATMRAWSGHLDGVIKLTGPLIFLPVTYPDTCGVPQASRALETAFWYSALDDILNSLVLRKQCRLRPDDAIFWQRMNLPINNVGDLILDNIDEQDQVPIFLKALIRILGQIINHDNGSLINWTHLDRELTQWLQALSTEFLSPITHEFSDPVPEIWFGSDTCAITMAFYHMAKIMLLVNQPRDLFLAAQQDESTDLLSSYNSLQRDLNQHAREIIAIANGMPGIPVQKYMIHPLYLAGRCLSDSKDRERVIRLLKSIEDNVGVFTGYRIRDLSEEWGVPVEKADPPVYSLSHQDL
>Pangulare30069_06480
MSSPGAREPIAPEARHSRRKKASRESHRSRKGCPECRKRKIKCDEKQPECTQCVKARRSCRIIDGLFRHSSLSFPIVSSSRADQGTETKHSSDAPSPSPPPPNVTPPDLWAQASGASPLNELPNPAVTQTGDTSSRIPSNIPCTSSPSSVSRPAFMTPELHHDGPHTYSHENPQASNRAQFASHSPGNLTVVSVNSGHTATFSKSQAGESRQDQFEIAFFLRQFAQGVGQWMDVFTNQPSYFTKHILSLANRSPLIRYSACAIAAKQLGQMQNPANRTRKSRGMDRVATNLTSADLDFLWYGAKYYEKAILLLARQISHEDCSACGLSPGEIYQTGNDSSGGNDHPDEELDSHLPLLQVIAACLLCQYEDLSATMRAWSGHLDGILKLIRPCLDMSIPPEASFHIPQPARALDASFWFFATNDILNSLTLRQPTRIDSQYLPLWRAMGVPLDEAGDLVTDHILDGCQEEVFSKALLRILGSLVSHDISNGHEWANVDAQFISWYNALPPPFLASISQSLPSSSQTQNPPDLTDSDIWFENDICAISMAFYHMARILLLVQQPRDALNKAPTQTSPLDLLSTYNALQRDLHHHAMEIVRISGGLTESNFHKYMIQPLYIAGRCLMTDNERRHVHGLLRQIEDELGLFTEYRRNDLSNEWSIPFDHFEGQLLE
>Pargentinense30761_01184
MPSVRSLPTANLYLSTSPIATHGHPTVASHASSQSSAIPASLPEENNQDSAEVGFFLRHFAEHGGQWMDICTGQRSYFSQYVVQLASQSPILRYSACAFAAKQMGQMKDSTRATNITTRSSMTASMLLRASLDFLWYGAKYYEKAILLMARQISHDRSTVQNHLSPGEIYRSPGSDYHHLDYHESTSSAFRILAACILCSYEDLSGTMRAWTGHLDGINKLFRPHLDLPISPDNFYRIPQSMRALNVSFWYFALNDMLNGFTLSQPCRINPDDHPLWRKMGLPLSDSGQLMSEYIEEEQQESIFFKALIRLLCKLVNLDKFNNPRQWTLVDTEFTQWRNALPPEFFAPITHNLPPTQPPTQEPPAETWLSSETCAVAMAFYHMARIVLIINQPQEIFITAQKKPGDLLSTYKVLHENLTHHANEILPIAHGMPNITVQKYLVQPLYVSARCFLGWNERITVIELLRNIQASLGLATEYRVKDLAEEWKIDYESISLPEHGVNVVP
>Pbrevicompactum35665_01781
MNESTSRHDLASSRRTTTLEGSATRRSRKGCPTCRQRKIKCDERRPECSQCLKTGRECKIIDGLFRIHSSSISKLVRPDRPPRTPPAQTSLLPNQPPPLSATVDHCDNSLQPSQLSLSPDCRGYVMPGTSSVENNVEYDGSPSSSYVPSQIVDLSIHRRLSCSEVLASNLYAHQQRDAPVQVESSVTPSPMSNTTPGHCSSHVPEHSISLSEENARDRSEITFFLRYASEGPTRWMDVTGHVPYFSQYLALLSDKSALVRYAAVALAAKQLGQTKEPYSKTQNTTHQGLMTKALTEAVALEEHGLNFLWYGAKYYEKAIQLLFKQLAREDCAICHPSPRTIYQADKMFTDSHDTHLDADGSASSLFQIIAACILCQYEDLSATEKAVSGHLDGVYKLIWSFLSAEADFAHVPRIPESQRAMEAAFWYFTLNDMLDAHNSGKPCRVDTEDFALWRRMGLPLDETASLILDIIHDHNQDIVLLRSLIRLGCLYFRGNVSDPTQWLQLNDELNRWCEILPPSFSASIQLPLPPGDHNHTISLESCFLQEVWFGTDVCPIAMAFYHMISILLLVNLPQELFTRRYTERHVDLLAAYNAFQRDLYQHAIGIISIAQGKPSYTVRKYLVQPLYVAGRSLTDMAERKNVLGLFRDIENELGVCAKYRISDLLEEWGPSSKVLGYFDTE
>Pcanescens19259_07258
MRRHSLSPDCRQRKIKCDEQRPQCSQCLRAGRACRIIDGLFRPHSFSFSTPSGSSRSSRSSRLENTQTSPLRIQPLSHESTNHPGHTPQPIDFGGEYGSPTTSLVSPTQNSDPSVTRRISQTAVSLESPQGQQQTASIRSGSIVNQSFVSTPHFPGDQHTSNYYSSRIHDLPISLSDESPQDRSEITYFLRCVAEDSARWMDVCTGHSSYFSQHLVLLSDRSALVRYASVALAAKQLGQMKDPCSKTWNTPRQRHMATVLTEAIALDEPRLNFLWYGAKYYEKAIQLLFKQLSREDCSTCHLSPRDIYLSDLTVPSEDHNHLDEHENASCVFQILVACILCQYEDLSATKRAVTGHLDGIFKLIRPHLSPMTPFGTPVQVPQSTRALEASFWYFALNDVLDAHNSRKPCRLDAEDLQLWRRMGLPLNDTRHLVIDCISEWHQENVFLKSLIRLMCMFFNSDISNPTQWVHLDTQFDQWHTMLPPSFSATIDLPLTPSKTDTQSENPEGPFNREVWFGTDVCAIAMAFYHMIRILLLVNQPRDLFLSRYTARSSDLLASYNMLQRNLYQQAKCLIPIAQGRPSNTVRKHLVQPLYVAGRCLSDVGERKGLLELLLEIECDLGVSTKYRMRDLLEEWGMPLELLEKMQGDKE
>Pcataractarum29864_00071
MPDTRSGASTRSKRRGHKVDRSRKGCPECRERKIKCDETRPECAQCLKSGRVCRIIDGLFRHHSFSFPPVSSSEAEGSSKGHPLGPSGPPDPSGSPTQPSKSSHVWLLLPSHELESLLTAQDELAGDVNAAIDSPESPNTSMASSPQLRQSIPVAGLLAQSSPSNIFHGAAVTPSAGSLPSVDVHVSPIVAQNHPTVTSHAPSHTSIPASLSEENDRDCAEVGFFLRHFAEGIGQWIDIFSSQRSYFSQYVVQLASQSPLVRYSACAIAAKQLGQMKDYTWMTSITPRSSIVASALLEPGLDFLWYGAKYYEKAILLMARQISSHPSPMTHLSPGEIYQSTGSDHYQLLDHGTSPAFRIISASILCAYEDLSATMRAWSGHLDGINKLLRPQIDLQFSPDNLHATSLSTKGVETSFWFFAWNDMLNSLVLHQPCRLDPEEVSLWQKMGLPLDGTGHLTLTYIEEPYQETVFFKALIRLLCKLVTHDCGASSQWAYLEMELTQWYRALPSEFLSPITQTLHPSQQGIQEPPIAETWFGSETCAVSMAFYHMARILLLVNQPQEIFLSIQPSKPHDLLSIYNALQRELHQHAMDIIAIVHGMPNAVVRKHMIQPLYFAGRCLSSSDDRRLVVRLLKQIEENLGLFTEYRIKDLCEEWGVSFDSWKNC
>Pcitrinum23319_09060
MANGHAKAVRQRWACLSDYRRSLSVPSSFHPEGDGIPGRKASKATVFRAPDSSSSDSSGGHSRIISVGYGSILVRDKLMLTIFFWRILAITPGDVNPAVDGPRPSKSPRNTALLTSPAIPPVNSRGSISIDRLLTQSSRSERPHEAIGTPSVQSLPSTKQDHSTGLIISQNSSTVTSRASLRVSAIPFSIPEENNQDRAEIGFFLRHFADGGGQWMDICTGQRSYFSQYIVQLASQSPLLRYSACALAAKQIGQMQSHSQMTHTTPRSKMTASCILRPNMDFIWYGAKYYEKAILLMAHHISHYSPTNKSQSHLSPDEIYRSPDSEHSHLDDHENMSSAFRVLSACILCSYEDLNATMRAWTGHLDGINKLLSPHLSSVNFCCIPQPMRALEVSFWYFTLNDMLNSFTIRQPCRVDVDDIALWQKMGLQLDSSGRLAPDLIEEAHQELIFFKALIRLLCKLVTHDCGNTPQWAHISMEFDQWYEILPPEYLAPISQTLPPNQNDSEYLLPETWFGSETCAIAMALYHMARILLLVNQPQERFLAAQSQKRDLLGTYNTLQRNISRHAMEILPIAYGMSSTIVQKYMLQPLYVAGRCLSSWNERQIVIERLRHIEGTLGLATEYRVKCLAEEWRVPYESLAPRHQTGALIGNIL
>Pcosmopolitanum29677_07948
MPESLPRKSPARSRKGCPECRERKIKCDETRPECKQCLKSGRVCRIIDGLFRPHSLSIPTKTKSRSRSQKSPRPTQEDNSSPINESRRAEVNRSKDGPTTPVSTHDRVSIASPEKERGLVPIGGLLAQCSPPGTSHAIVDTPPISSLHSPNLPVIASPAVTQDYPTVAGNTSEPNSTILGPIIDQSKTDRNEVAFFLRYFAGLGGQWIDICTGQRSYFSQYIIQLSRHSPLIRYSACAMAAKQLGQIKDSSQTTEASRRFSILVSSTVHPSIDFEWYGAKYYEKAILLMARQISHGTSMIENHLSPGEIYRSPGSDNNHLDDNETTSSAFRILAACILSSYEELNSTMRAWTSHLDGINKLLRPHLDLPISPNNFYRVPQSLRALEASFWYFALNDMLNSLTVRRECRIDVDNVSLWQRMGVPLGHFGELALDRIDESTQEMIFFHTLIYILCKIVNKVSTNNPLWDSVDTDLNTWYNALPPEFIFSITESSSATVKYSCRIPETWFGSETCAIAMAFYNMARILQLVNGPQEANPVSSHKPRDLLSKYNALQRDLIHHSGEILCIANGMTGIAVQKYMLQPLYIAGRCLSSEAERRNLVGLLRRIETSLGLATEYCIRDLADEWGISDDFLSLQADDDDDISVI
>Pdaleae16125_00093
MTPLPETRSGTPTRAKKRGRKVDRSRKGCPECRERKIKCDETRPECAQCLKSGRVCRLIDGLFRHHSFSFPPVSSPEARGSSKTHSLGLSGPADHSGSPSQPNDLGGDGDVNAAIDSPESPNSSIAASPQLRQSIPVAGLLSQSSPSNFIHEPVATTSAGSLPAVEVHTSPLVAQNHPTVTSHAPSHTSIPASLPEENDRDCAEVGFFLRHFAEGIGQWIEISISQRSYFSQYVVQLASQSPLVRYSACAIAAKQLGQMKDFTRMTDITPRSRIVASALLEPGLDFLWYGAKYYEKAILLMARQISSHPSPVTHLSPGEIYQSTGSEHYPLHDHGTTMSTFQIISACILCAYEDLSATMRAWSGHLDGINKLLRPQIDLQINSDSLHPMSLLTRGLDTSFWFFALNDMLNSHDYALWQKMGLPIGSTGHLALTCIDEPYQEAIFFKALIRLLCKLVTQDCGASAQWAYLDMEFSQWYHVLPTEFLSPITQTLPPSQCDLRELPLAETWYGSETCAISMAFFHMARILLLVNQPQELFLAMQASKSHDLLSIYNALQRDLNHHAMEIIAIVHGMPNSTVRKHMIQPLYFAGRCFSNSNERQIVVGLLKRIEEELGLFTEYRIKDLCEEWGVSFEVWQNL
>Pherquei20771_04669
MVTPEMIDMTEPRKTRPASSRKKAARESHRSRKGCPECRQRKIKCDEKRPECSQCLKSGRECRIIDGLFRHHSFSFSANSSRPDARSEPRSEVGSPGPQSPGEPSELSETWESTELSQNWEKSPVPVNIEPAIATVNDKSPLSTSGRAQTHVSDDHHTVVSEPSSRAPASSRDLSEETRQDQCEIAFFLRHFADQAGCWMDVFSPQRSYFSQYIVSLASQSALVRYAACAMAAKQLGQMKNSSVQTGRTPSSAHVAAALTAPGLDFLWYGAKYYEKAILILAKEISHGECSACGLSPGEIYRSGFVSPVPDHSHCDEPEDSSAAFRILAACILCQYEDISATMRAWTGHLDGIQKLFRRYLDDAVALPDIIGDIPQSTKALQISFWFFALHDVLNGFTLRQPCRLDAREMALWHKMGLPLDDGGHLIPSYIAENYIEEVFFKALIRILCKMVSWDLAKPSDWAEIDSDLTEWYALLPPPYIATISQPLPPSPQSPQYSSPQGNFSPELWFGMDMCAIAMAFYHMARILLLVKQPRELLLSTPSQSSDLLSAYNALQRDLHSHATSIVSISSGTANDPVRKYMIQPLYIAGRCLTSQEERQKVISLLVQIEDDLGLFTEYRRRELSTEWGVAFDE
>Pherquei29812_12268
MAAKQLGQIKNSGVQTGRTPSSAHVAAALTAPGLDFLWYGAKYYEKAILILAKEISHGECSACGLSPGKIYRSGFVSPVPGHNNCDETEDSSAAFRILAACIFCQYEDISATMRAWTGHLDGIHKLIRRYLDDAVALPEFIGDIPQSTKALQTSFWFFALHDVLNSFTLRQPCRLDARAAFWHKMGLPLDEGGQLIPNFIPEQYIEEVFFKALIRVLCKMVSWDLGKPSNWAEIDSDLTRWYTLVPPQYVATISQPLPPSPQPPQYNSPQGTFSSELWFGMDLCAIAMAFYHMARISLLVQQPRELFLSTPSQTSDILSTYNALQRDLHSHATSIVSISSGTTNDPVRKYMLQPLYTAGRCLTSQKERQRVISLLVQIEDDLGLFTEYRRQELSNEWGVAFDDHDHVQ
>Phetheringtonii29057_07282
MCSVRQRWACLSDYRRSLSVPSSFHPEGVGIPGRKASKATVFRAPDSSSSDSSGGHCRIISVGYGSILVRDKLMLTIFFWRILAITPGDVNPAVDGSRPSKSPRNTALLTSPAIPPVNSRGSISIDRLLTQSSRSERPHEAIGTPSVQSLPSTKQDHSTGLIISQNSSTVTSRASLRVSAIPFSIPEENNQDRAEIGFFLRHFADGGGQWMDICTGQRSYFSQYIVQLASQSPLLRYSACALAAKQIGQMQSHSQMTHTTPRSKMTASCILRPNMDFIWYGAKYYEKAILLMAHQISHYSPTNKSQSHLSPDEIYRSPDSEHSHLDDHENMSSAFRVLSACILCSYEDLNATMRAWTGHLDGINKLLSPHLSSVNFCCIPQPMRALEVSFWYFTLNDMLNSFTIRQPCRVDVDDIALWQKMGLQLDSSGRLAPDLIEEAHQELIFFKALIRLLCKLVTHDCGNTPQWAHISMEFDQWYEILPPEYLAPISQTLLPNQNDSEYLLPESWFGSETCAIAMALYHMARILLLVNQPQERFLAAQSQKRDLLGTYNTLQRNISRHAMEILPIAYGMSSTIVQKYMLQPLYVAGRCLSSWNERQIVIERLRHIEGTLGLATEYRVKCLAEEWRVPYESLAPRHQTGALIGNIL
>Phispanicum35686_01649
MPSGNSTSSRKRAGREAHRSRKGCPECRARKIKCDENRPECTRCLESGRACRIIDGLFRPHSLTFSTSSARAKGSPKTHSVRSQPPSQDDWSENWGPSTLSGQVHSDGDDHDNTNIEKTKSLDISLASPIQSRQSLPVQGLLVQASPPNTFPEASETPSTQSLSSVNLHSSPAVVQDHPTSSSHAPSHASAIPACLPDETNQDRAEVGFFLRHFAEGAGHWMDVFTTHRSYFSQYVVQLAGQSPLVRYSACAMAAKQLGQMKDSTQMTDNTHRSTVTASALLQPSLDFLWYGAKYYEKAILLLAQQISDRPIYPTHLSPRDIYQSTDNDRHQLDDHESTLSALRILSSCILSAYEDISSTMRAWSGHLDGISKLLCHHLELPITPDNFYQIPQPIRALETTFWFFALNDMLNGLVLQQPCRLDPGNFPLWHKMGLPLDDTGQLALEYIDEPYQETIFFRALIRLLCKLVCQDCGASPHWAHLDMEFTQWYQALPTEFLAPITQTLPPSAKRNPQQLSTHETWFGSETCAIAMAFYHMARILLFVNQPRELFLAVQATNPQDLLGTYNGLQRDLHHHAMEIIPIAHGMPNSAVQKYMIQPLYIAGRCLSSSNDRQIIIRLLRHIQDDLGLFTEYRIKDLFEEWGVPFESTQESIQEL
>Pmanginii31320_00406
MPESRPRKSPARSRKGCPECRERKIKCDETRPKCKQCLKSGRSCRIIDGLFRPHSLSIPTTTKSPSRLQRSPRPTQEDNYSPTFATPCAEVNRSQDRPTTPATAHDHVSTASLAREKGLVPIGGLLEHFSPPGTLHVTVDTPPVSSLHSPNLPITASPAVTQDYSTVVENTPRPNPAIVAPIAEETHHDRVEVAFFLRHFADLGGQWMDICTGQRSYFSQYIIQLSSQSPLIRYSACAMAAKQLGQMKDLNQATEVTRRSSISASSMLRSSIDFEWYGAKYYEKAILLMARQISHDHSIVENHLSPGEIYCSPGSDSNHLDDHETTSSAFRIVAACILSSYEELNATMRAWTSHLDGISKLFRPHLELAVDLDNFYRVPQSLRALKASFWYFALNDMLNSLTLHQECRINVENISLWQGMGLPLGQHGELALNLINEAPVETIYFSMLVYILCKIVNKVNRNSTPSSWDSVDTDLNQWYKALPPEFLCPITQPLSTIAQESQEPPETWFGSDTCAIAMAFYHMARILQLINEPQKCDPVASYKPRDLLSTYNALQRGLTHHSGQILSIASGMTGVTVQKYMLQPLYIAGRCVSSEERRHVVDRLRRIEESLGLATEYRVRDLGEEWGISSSYDWLSAGK
>Pwaksmanii27052_08813
MPESRPRKSPARSRKGCPECRERKIKCDETRPECKQCLKSGRACRIIDGLFRAHSLSIPTKTESTSRLKKSPRPTQEDNSSPINATPRAEVNRSTDGPTTPASTYDHASIVSPEKERRLVPIGGLLSQSSPPGTFHAIVDTPPISLLHSPNLPVIASPAVTQNYPTVAGNASEPNPTILGPIIEESHNDRVEVAFFLRQFADLGGQWIDICTGQRSYFSQYIIQLSSQSPLIRYSACAIAAKQLGQMKHSSQATEASRRFSILASSMVQPSIDFEWYGAKYYEKAILLMARQISHGHSIIENHLSPGDIYRSPGSDSNHFDDHETTSSAFRILAACILSSYEELNATMRAWTSHLDGINKLLRPHLDLPISPNNFYRVPQSLRALKASFWYFALNDMLNSLTLRQECRVNVHNVSLWQRMGVPLGDFGELALDLIDESTQEIIFFNTLVYILCEIVDKVKMNNTLWDSVDIDLNKWYNALPPEFLFSITQRSSATTQHSRETPETWFGSDTCAIAMAFYHMARILQLVNEPPKSDPVPSQKPHDLLSIYNALQRGLNYHSTEILSIAGGMTGMTVQKYMLQPLYIAGRCLSLEEERRHVVGLLRHIEASIGLATEYRVRDLADEWGISYHLLSPQADDGNVSVI
