# Supplementary material for: Comparative genomic study of the Penicillium genus elucidates a diverse pangenome and 15 lateral gene transfer events
Source: IMA Fungus. 2023 Feb 1;14:3. doi: 10.1186/s43008-023-00108-7 (PMC9893605; doi:10.1186/s43008-023-00108-7)
Supplement: Supplementary file 6 — Additional file 6. Orthogroups. [file 43008_2023_108_MOESM6_ESM.zip › get_homologues_pangenome_all_orthogroups/100626_Patrosanguineum31633_05669.faa]

>Patrosanguineum31633_05669
MACSSKKDLGNWLDDLQRWRAKCHNSLYQEMKKRCDAPSTPSSEKDLASLHDWKIMNPPDTISACVQANTWQPKNVRLSDAGVICALLALPKGLSHSKPRLRLDHRGDVREERVPKAPTIAVLQNNQRTLVTWEADTYPTGSPFFQAGLVVTSSHVKKSDTLNVRLTEYQPPRLLPCVVDLPKVHETMVTEITESYSEVATMPGGTVWCLQRKMGHLLGFHILIGPGADPSNKNKAIQQDQVPFGTWRENWSADVEFKQKPNDLINSIAIEWNSPIGTDNMGVNMVDDALSQRNRRRQNIGNEFEHPLPFQPYSSPSMVMTNDGSTDPPSDFCDNLSCFKRLWVELRTIEHWDIFMAVGAMETMHQTAEIVQHNVSPSEANVIQHLIQSLSSRLTTLILGINSHGDCTAVENAFSYNWSLNRFKQQIDVLAEGVVKQATQTLTLIF
>Pbrevicompactum35665_00984
MAADLPDIDETAMSDVSDWSHWPDTFLSNLEQGNKTCMAAIKQESRDQCDNPAAWDANQPLPPTVLAATRVTRPTKIYSMRQWTLRDAPERAGLLTPERWVDGKITWNASRTRLTDAGCVFALLMLSPKERASQLPFDFDRRGDIRRTRVPKPPTVVAVQNNVRFFIAWKDTYIFTGGRNDMGWLLQRKYPKEQSPFNNGWLRAGLVLAPVDVQSSSGAGGLDCTLSNYEPSKPHNIPLTPSETHPPSTWEYGHQVHGVPLRGTEPATATTVLHVERPWGYIPMKKIPGFHPRLKINVMESRLSTWHELERCSGYRVIEWDEIYNESDIDEFDAAEPDNIESDDAVLSPQNKSKDEGKKRKFSDAESNDAVLLPLKNRTSIDIRNNDQQDVRLTPFHSLVVDTMTESGVQSSELIQALRSLCTTKAAIQSSEVAHSFMRQSLSDDERQSVYGMLAPEPWMTDLVNAVGDNDRHRNAVINAISFHRNLRSLEKDIKYPEDNASLEATLFQALLQDLRR
>Pbrevicompactum35673_08895
MDADLPGIGEIVVGDNSLSTPKKEEEAKHQGDKPVARDANKPLSPEATEDDYDYDQALMCSMRHWRIRDAPDRAGLLTPERWVKGKITWEPSEVRLTDAGCVFALLMLSPEERTTKLPFDFNAHGDVRRSRVTKPPTVVVVPNNLRFFIAWRDTYVFTGGHNLSGWLLQPQYPEKQSSFEKGWLRAGLMLAPTAVKSSSGAGGLDCTLSAYEPSKPSDIPLTPGEMNYASTWLHGRLVHGVPLRGTQPESVAAATVLHVEGQVGYIAMAKIPGFSPVIQKNTPKTRPSTWEEIANCEDFHPIDWDAIPTPPRKQKTTKDTEGEKGRTKQEDSASNKAVLPSLDNRTWVNVRSDERLDLHLTPLFANVIDIMTQSGAQKPELIQAITSLCVAKMAIDSEEVALGVLRRSPRDDQRQRVYTMLTPNAPDTETWMTEIVDAVGNDDNRRNAVIDALHYRSNLNYLEEAVTYMENEDTLEATLCRSLLSELKR
>Pbrevicompactum35675_01355
MDADLPDIGEIVVGDNSLSTPKKEEEAKHQGDKPVARDANKPLSPEATEDDYDYDQALMCSMRHWRIRDAPDRAGLLTPERWVKGKITWEPSEVRLTDAGCVFALLMLSPEERAKKLPFDFNAHGDVRRSRVTKPPTVVVVQNNLRFFIAWRDTYVFTGGHNLSGWLLQPQYPEKQSSFEKGWLRAGLMLAPTAVKSSSSAGGLDCTLSAYEPSKPPELPSTPSKMTYASTWLYGHRVHGVPLRGTQPESVAAATVLLVEGQVGYIAMAKIPGFSPVIQKNTPKTRPSTWEEIANCEDFHPIDWDAIPTPPRKQKTTKDTEEEKGATRQEDSASNKAVLPSLDNRTWVNVRSDERQDLHLTPLFANVIDIMTQSGAQKPELIQAITSLCVAKMAIDSEEVALGVLRRSPRDDQRQRVYTMLTPNAPDTETWMTEIVDAVGNDDNRRNAVIDALHYRSNLNYLEEAVTYMETEDTLEATLCRSLLSELKR
>PcamembertiFM013_00688
MACPSTRNFEDWLGDLLQWRGRCQRWIEQERENKCNDPAEWKDGDIPGFNPAIVSSQKHLASLRHWKIMNPPDCTSVEAQVTVDINQCKWSPKNVRLSDAGVIYALLTLPADYRIQYLTYDFDQRGDVRKERVPKAPTVAFYQNNQRTLATWKGVYVLTGGYNDAGWLLADNYPDGPPFFQAGLVVASSHVKTFDALNVQLTEYQPKKVFVGDPNSMDNLWKHAYLRYGILLRGCNDISGYCLILAGQTVSGYQKMGLLFGFHALIGPGADATDANEAIQQDQWLCTAWKNKLAPDAEFKRQPNDFINFIGIRWEHLPIRTNTTETNKTEVISTCRKRRRPNSCNESQDLLSSSSHSSPAGSETVNERSLDRAFDDFIMISFKRLWAELAAIESPPRYWELFTAVGTMETMHQRWRHNHLAVEVVKRNISPSEATVIRDLMQTLSPRLASLLLGIEVEQDRIALENALSYNSAMALFQQHVDLLEEGPVKQAYANFYSYFQAVACGRPDIVQPLTKLE
>Pchrysogenum19737_03143
MACPSTRNFEDWLSALSQWRERCHRWIQQEWDNKCNDPVEWQEGDVPGLTPGNLSSQEDMASLRTWKVMNPPDRASIEAELDANINQHRWNPKNVRLSDAGVIYALLTLPAEYRIRYLADDFDSRGDVRKERVPKAPTVAFYQNNQRTLVAWKGGGYNDAGWLLADNYPQWQPFFQAGLVVASSHIKTFDTLNVQLTEYEPKKIFLRDSNITEDIWKRASQWYGILLRGCSDVSGYCLVLAGQSVSGYQRMGLLFGFNTLIGPGADAADKNEAIQQAQWPSTAWKNKLSPDAGFKRQTSDFINFIRIQWGQLPIRQKRTEGNTTCRKRKKPDSGNEAQDPLPSSSHSSSTGSETVNEKSLNQTVYDSDNLATFKTLWAELADVESPPKYWGLFTAVGTMETMHQRWRHNNIAVKLVQHNIPPYDATVIHDLMQTLSPKLRFLLLGIHVDEDRLALENAFSYNSAMVLFQQRVNALEEGPVKQAYMNIYFYFRALTLPKSETPQLSIKLELQEESDNGPRQYVGI
>Pchrysogenum3361_11117
MACPSTRNFEDWLSALSQWRERCHRWIQQEWDNKCNDPVEWQEGDVPGLTPGNLSSQEDMASLRTWKVMKPPDRASIEAELDANINQHRWNPKNVRLSDAGVIYALLTLPAEYRIRYLADDFDSRGDVRKERVPKAPTVAFYQNNQRTLVAWKGVYVFTGGYNDAGWLLADNYPQWQPFFQAGLVVASSHIKTFDTLNVQLTEYEPKKIFLRDSNITEDIWKRASQWYGILLRGCSDVSGYCLVLAGQSVSGYQRMGLLFGFNTLIGPGADAADKNEAIQQAQWPSTAWKNKLSPDAGFKRQTSDFINFIRIQWGQLPIRQKRTEGNTTCRKRKKPDSGNEAQDPLPSSSHSSSTGSETVNEKSLNQTVYDSDNLATFKTLWAELADVESPPKYWGLFTAVGTMETMHQRWRHSNIAVKLVQHNIPPYDATVIHDLMQTLSPKLRFLLLGIHVDEDRLALENAFSYNSAMVLFQQRVNALEEGPVKQAYMNIYFYFRALTLPKSETPQLSIKLELQEESDNGPRQYVGI
>Pchrysogenum35668_07118
MACPSTRNFEDWLSALSQWRERCHRWIQQEWDNKCNDPVEWQEGDVPGLTPGNLSSQEDMASLRTWKVMNPPDRASIEAELDANINQHRWNPKNVRLSDAGVIYALLTLPAEYRIRYLADDFDSRGDVRKERVPKAPTVAFYQNNQRTLVAWKGVYVFTGGYNDAGWLLADNYPQWQPFFQAGLVVASSHIKTFDTLNVQLTEYEPKKIFLRDSNITEDIWKRASQWYGILLRGCSDVSGYCLVLAGQSVSGYQRMGLLFGFNTLIGPGADAADKNEAIQQAQWPSTAWKNKLSPDAGFKRQTSDFINFIRIQWGQLPIRQKRTEGNTTCRKRKKPDSGNEAQDPLPSSSHSSSTGSETVNEKSLNQTVYDSDNLATFKTLWAELADVESPPKYWGLFTAVGTMETMHQRWRHNNIAVKLVQHNIPPYDATVIHDLMQTLSPKLRFLLLGIHVDEDRLALENAFSYNSAMVLFQQRVNALEEGPVKQAYMNIYFYFRALTLPKSETPQLSIKLELQEESDNGPRQYVGI
>Pcrustosum35664_05331
MCQRWIEQEWENKCNDPAEWKEGDVPGFNPGIVSSQKHLASLRDWKIMNPLDCTSIEAQETVGISWCNWNPKNVRLSDAGVIYALLTLPTDYRIRYLTYDFDQRGDVRKERVPKAPTVGFYQNNQRTLATWKGVYVFTGGYNDAGWLLADNYPDGPPFFQAGLVVLSSHVKIFNALNVQLTEYQPKKLIVHDPNSMENPWKHAYQRQPNDFINFIGIKWEHVPIRKNTTEAITTWRKRRRSNSCNETQDPLLFSSHSSSAGSETVNERRPDRELGDLTMVSFKRLWAGLAAIESSPRYWELFTAVGTMETMHQRWRHYRLAVEVVKRNISPSEGTVIRDLMQTLSPRLASLLLGIEVEEDRIALENDFSYNSAMTLFQQQADVLEEGPVKQAYADFYSYFQAAACRRPNIV
>Pdesertorum17660_01116
MACPSTRNFEDWLRDLSQWRERCQRWIQQEWENKCNDPVEWKVGDVPGFTPGTLSSQKDMASLRTWKIINPPDRTSIEADLDANINQRKWNPKNVRLSDAGVIYALLTLPAEYRIRYLAYDFDSRGDVRKERAPKAPTVALYQNSQRTLVAWKGVYVFTGGYNDAGWLLADNYPQGQSFFQAGLVIASSHVKTFDTLNVQLTEYEPKKVFLRDSNLTEDIWKLAYRWYGISLRGCSDVSGYCLVLAGQSVSGYQKMGLLFGFDILIGPGADAADTNEAIQQDQWPSTAWKNKLSPDAEFKRQTSDVINFIRIRWGHLPIRQKGNEGSTTCRKRKKPDSGNEAQDSLPLSSHSSSAGSETVNGSSPNQTVYGPDNAATFKTLWAELAGVESPPKYWELFTAVGTMETMHQRWRHNNMAVKLVQHNISPSEATVIHNLMQTLSPKLRFLLLGIDVDEDRLALENALSYNSAMVLFQQRVDTLEQGPVKQAYMNFYSYFRALALPKSETPQPSIKLEHQEESDSGPRQYAEIQEMDFWA
>Pexpansum35385_08488
MACPSTRNFDDWLRDLSQWRGMCQSWIGQEWENKCNDPVEWKEGDIPGFNPGIVSSQKQLASLRGWKIMNPPEHTTIEGQVAVNINHRNWNPKNVRLSDAGVIYALLTLPADYRIRYLTYDFDNRGDVRKERVPRAPTVAFYQNNQRTLVTWKGVYIFTGGYNDAGWLLANHYPDGTPFFQAGLVVASSHVKTFDALNVQMTEYEPKKVFIRDSNSMENLWKRAYRRYGILLRGCKDVSGYCLVLAGQNISGYQKMSLLFGFNILIGPGADATDTNEAIQQDQRPSTAWKNKLFPDTEFKRQPNDFINFIGIRWGHLPIRTRTIETNTTEAITAPHKRKRPNSVNQTQSFLPFSSHSSSAGSEATNERSPDRPVDNFDKVSFKSLWAELAAIESPPRHWELFTAVGKMETMHQRWRRNCMAVKIIQHNVSPSEATVIRELMQTLSPRLGVLILGVEVEEDRIALENAISYNSAMTSFEQQVNALGEGLVKQAYMNFYTYFQTVGFRRYKIPQPPIKLEQQEEIDSGLRSQDPQQYNEVQRMIFWRS
>PexpansumR19_01678
MACPSTRNFDDWLRDLSQWRGMCQSWIGQEWENKCNDPVEWKEGDIPGFNPGIVSMAVNINHRNWNPKNVRLSDAGVIYALLTLPADYRIRYLTYDFDNRGDVRKERVPRAPTVAFYQNNQRTLVTWKGVYIFTGGYNDAGWLLANNYPDGPPFFQAGLVVASSHVKTFDALNVQMTEYEPKKVFIRDSNSMENLWKRAYRRYGILLRGCKDVSGYCLVLAGQNISGYQKMSLLFGFNILIGPGADATDTNEAIQQDQRPSTAWKNKLFPDTELKRQPNDFINFIGIRWGHLPIRTRTIETNTTEAITAPHKRKRPNSVNQTQSFLPFSSHSSSAGSEATNERSPDRPVDNFDKVSFKSLWAELAAIESPPRHWELFTAVGKMETMHQRWRRNCMAVKIIQHNVSPSEATVIRELMQTLSPRLGVLILGVEVEEDRIALENAFSYNSAMTSFEQQVNALGEGLVKQAYMNFYTYFQTVGFRRYKIPQPPIKLEQQEEIDSGLRSQDPQQYNEVQRMIFWRS
>Phordei12815_01640
MACSSTRNFGGWLRDLSQWRGRCQSWIEQEWENKCNDPAEWKEGNAPGFNLGIMSSQKHLASLPSLRHWKIMNPPDRTSVETQVAVDIVQRKWSPKNVRLSDAGVIYSLLTLSADYRIRYLTYDFDQRGDIRKDRVPKAPTVAFYQNNQRTLATWKGIYVFTGGYNDAGWLLADNYPDGPPFFQAGLVVASSRVKTFDALNVQLTEYQPKKVFVHDPNSTENLWKRAYLQYWILLRGCNDISGYCLVLAGQSASGYQKMGLLFGFHALIGPGADATDANEAIQQDQIYTAWKNKLSPDVEVKTQPNDFINFIGIRWGHLPIHTNTTETNTTEAITTCRKRRRPNSGNETKDLLSFSSHSSSIGRATVDERSPDRADDESNMVSFNRLWAELAAIESPPRYWELFTAVGTMETMHRRWRHNRLAMEVVKLNISSSEATVIRDLIQNPSPRLASLLLGIGVEEDRIALENAFSYNSAMALFQRQVNVLEDGPVKQAYADVYSYFQAVACRRPNILQPLIKLEQ
>Pmajusculum35410_05634
MACPSARNFEDWLRDLSQWRERCQRWIEQEWENKCNDPAEWKEGDVPRFNPGIVSSQKHLASLRHWKIMNPPDRNSVEAEVAVGINQCKWSPNNVRLSDAGVIYALLKLPADYRIRYLTYDFDQQGDVRKERVPKAPTVAFYQNNQRTLATWKGVYVFTGGYNDAGWLLADNYPDGPPFFQAGLVVASSNVKTFDALNVQLTEYQPKKVFVHDPNSMENLWKRAYLWYGILLRGCNDVSGYCLVLAGQSVSGYQKMGLLFGFHALIGPGADATDANEAIQQDQWLCTAWKNNLAPDGEFKRQPNDFINFIGIRWEHLPIRTNTTETNTTDAITTCRKRKRPDSCNKTQNLPSFSSHSSSAGSETVNERSPDRAVDDSIMVSFKRLWAELAAIESPPKYWELFTAVATVIRDLTQNLSPRLVSLLLGIEVEEDRIPLQNAFSYNSVMALFQQQVDVLEEGPVKQAYAEFYSYFRAVACRRPNIVQPLIKLEQ
>Pmononematosum11891_02975
MNPPDHISIEAELDANINQRKWNPKNVRLSDAGVIYALLTLPADYRIRYLAYDFDSRGDVRKERVPKAPTVAFYWNNQRTLVAWKGVYVFTGGGQQFFEAGLVVASSHVKTFDTLNVQLTEYESVSGYQKMGLLFGFNTLIGPGADAADTNEAIQQDQWPCTAWKNKLSPDAEFKRRTSDFINFIRIQWGAFADPTKENWRGAQTKQFTIPITRLRSTLWAELAGVESPPKYWELFTAVGTMETMHQRWRHNHMAVKLVQHNISPSEATVIRDLMQTLSPKLRFLLLGIGVDEDRLALENAFSYNSAMAYMNFYTYFRTLALPKAETPQPSIKLEQQEESDSGPRQYAEIQEMNFWA
>Ppsychrosexuale29551_04406
MERVRCPWIQPRHSVKPQEDLASLRTWKTTNPPDRKSIKAEVGVDINQCKWNPKNVRLLDAGVIYALLTLPADYRIQHLAYDFDDRGDVRKERVPKSPTVVFYQDNQRTLVAWKGVYVFTGGYNDAGWLLADRYPTGGQPFFQAGLVVASSHVKTFDVLNVQLLEYEPKRIFLRHSNLMENLWILAYRCYGILFRGCSDVSGYCLVLAGQSVSGYQKMGLLFGFNVLIGPGADATNTNEAIQRDQWLSTAWKKKLSPDAEFKTNDFINVIGTKWGDMPIHTNKTCRKRKKPDSGNEIQDSLPISLHSSPARTETVIGISHDRPVRDSDNSLTFKTLWTDLTAVESPPKYWELFTAVGTMENMYQRWRHNHMAVKMVQHNISPSEATVIRDLIQTLSPRLSFLILGIEVDKDRIALENALSYNSAMVLFQQQVNVLEGGLVKRAYMNFYSYFRTLALCSPEITQPFIKLEQQEEGDSGPQQYTGIQGMNF
>Prubens27055_01232
MAREVPPEWDNKCNDPVEWQEGDVPGLTPGNLSSQEDMASLRTWKIMNPPDRASIEAELDANINQHRWNPKNVRLSDAGVIYALLTLPAEYRIRYLAYDFDRRGDVRKERVPKAPTVALYQNNQRTLVAWKGVYVFTGGYNDAGWLLADNYPQWQPFFQAGLVVASSHIKTFDTLNVQLTEYEPKKIFLRDSNITEDIWKRASQWYGILLRGCSDVSGYCLVLAGQSVSGYQRMGLLFGFNTLIGPGADAADKNEAIQQAQWPSTAWKNKLSPDAGFKRQTSDFINFIRIQWGQLPIRQKRTEGNTTCRKRKKPDSGNEAQDPLPSSSHSSSTGSETVNEKSLNQTVYDSDNLATFKTLWAELADVESPPKYWELFTAVGTMETMHQRWRHNNIAVKLVQHNIPPYDATVIHDLMQTLSPKLRFLLLGIHVDEDCLALENAFSYNSAMVLFQQRVNALEEGPVKQAYMNIYFYFRALTLPKSETPQLSIKLELQEESDNGPRQYVGI
>Prubens35670_09593
MAREVPPEWDNKCNDPVEWQEGDVPGLTPGNLSSQEDMASLRTWKIMNPPDRASIEAELDANINQHRWNPKNVRLSDAGVIYALLTLPAEYRIRYLAYDFDRRGDVRKERVPKAPTVALYQNNQRTLVAWKGVYVFTGGYNDAGWLLADNYPQWQPFFQAGLVVASSHIKTFDTLNVQLTEYEPKKIFLRDSNITEDIWKRASQWYGILLRGCSDVSGYCLVLAGQSVSGYQRMGLLFGFNTLIGPGADAADKNEAIQQAQWPSTAWKNKLSPDAGFKRQTSDFINFIRIQWGQLPIRQKRTEGNTTCRKRKKPDSGNEAQDPLPSSSHSSSTGSETVNEKSLNQTVYDSDNLATFKTLWAELADVESPPKYWELFTAVGTMETMHQRWRHNNIAVKLVQHNIPPYDATVIHDLMQTLSPKLRFLLLGIHVDEDCLALENAFSYNSAMVLFQQRVNALEEGPVKQAYMNIYFYFRALTLPKSETPQLSIKLELQEESDNGPRQYVGI
>Psamsoniarum33392_05282
MACPSTKVFDDWLRDLSQWRERCQRWIRQEWENKCNDPVEWKEGDVPGWNPGTVSSQKELASLRHWKIMNPPDRASVKAEVAIKVKERQWNPKNVRLSDAGVIYALLILPADYRIRHLPYDFDDQGDVRKERVPKAPTVAFYQNNQRTLVAWKGVYVFTGGYNDAGWLLADNYPAGAPFFQTGLVIASSHVKTFDTLNVQLTEYEPRKIFLRDSDLMENLWKRAYHLYGISLRGCSDASGYCLVLVGQNISGYQKMGLLFGFNILIGPGADPNNANEAIQQYQWPSTACKNKLSPDAEFKRQTNDFVNFIGIKWGQLPIRRKIIEDNTTCHKRKRPDSGNETQDFLRFPSHSSSTGTETVNERNPDRPVQDSYDLLTFKTLWAELAAIESPPRYWELFTAVGTMETMHQRWRHNRIAVKMVQHDISPSDATIIRNLMQTLSPMLNFLILGIEVDEDRIALENALSYNLAMVLFQQQVDVLEEGNVKQAYMNFSSYFQAVALRRLDSPQPFIKLEQPEETDSGLRSQDPRQSIETQGMDLSPS
>Pscabrosum17219_06585
MACPSTRNFEDWLSALSQWRERCHRWIQQEWDNKCNDPVEWQEGDVPGLTPGNLSSQEDMASLRTWKVMKPPDRASIEAELDANINQHRWNPKNVRLSDAGVIYALLTLPAEYRIRYLADDFDSRGDVRKERVPKAPTVAFYQNNQRTLVAWKGGGYNDAGWLLADNYPQWQPFFQAGLVVASSHIKTFDTLNVQLTEYEPKKIFLRDSNITEDIWKRASQWYGILLRGCSDVSGYCLVLAGQSVSGYQRMGLLFGFNTLIGPGADAADKNEAIQQAQWPSTAWKNKLSPDAGFKRQTSDFINFIRIQWGQLPIRQKRTEGNTTCRKRKKPDSGNEAQDPLPSSSHSSSTGSETVNEKSLNQTVYDSDNLATFKTLWAELADVESPPKYWGLFTAVGTMETMHQRWRHSNIAVKLVQHNIPPYDATVIHDLMQTLSPKLRFLLLGIHVDEDRLALENAFSYNSAMVLFQQRVNALEEGPVKQAYMNIYFYFRALTLPKSETPQLSIKLELQEESDNGPRQYVGI
>Psolitum25940_01876
MACPSTRNFEDWLRDLSQWCERCQRWIEQEWENKCNDPAEWKEGDVPRFNPGIVSSQKHLASLRHWKIMNPPDRNSVEAEVAVGINQCKWSPKNVRLSDAGVIYALLTLPADYRIRYLTYDFDQQGDVRKERVPKAPTVAFYQNAQRTLATWKGVYVFTGGRTTIFQAGLVVASSNVKTFDALNVQLTEYQPKKVFVHDPNSMENLWKRAYLWYGILLRGCNDVSGYCLVLAGQSVSGYQKMGLLFGFHALIGPGAEATDANEAIQQDQWLCTAWKNKLAPDGEFKRQPNDFINFIGIRWEHLPIRTNTTETNTTDAITTCRKRKRPDSCNKTQNPPSFSSHSSSAGSETVNERSPDRAVDDSIMVSFKRLWAELAAIESPPKYWELFTAVGTMETMHQRWRHNRLAAEVVKHNISPSEATVIRDLTQNLSPRLVSLLLGIEVEEDRIPLQNAFSYNSVMALFQQQVDVLEEGPVKQAYAEFYSYFRAVACRRPNIVQPLIKLEQ
>Psolitum12_06110
MACPSTRNFEDWLRDLSQWCERCQRWIEQEWENKCNDPAEWKEGDVPRFNPGIVSSQKHLASLRHWKIMNPPDRNSVEAEVAVGINQCKWSPKNVRLSDAGVIYALLTLPADYRIRYLTYDFDQQGDVRKERVPKAPTVAFYQNAQRTLATWKGVYVFTGGRTTIFQAGLVVASSNVKTFDALNVQLTEYQPKKVFVHDPNSMENLWKRAYLWYGILLRGCNDVSGYCLVLAGQSVSGYQKMGLLFGFHALIGPGAEATDANEAIQQDQWLCTAWKNKLAPDGEFKRQPNDFINFIGIRWEHLPIRTNTTETNTTDAITTCRKRKRPDSCNKTQNPPSFSSHSSSAGSETVNERSPDRAVDDSIMVSFKRLWAELAAIESPPKYWELFTAVGTMETMHQRWRHNRLAAEVVKHNISPSEATVIRDLTQNLSPRLVSLLLGIEVEEDRIPLQNAFSYNSVMALFQQQVDVLEEGPVKQAYAEFYSYFRAVACRRPNIVQPLIKLEQ
>Pverrucosum35672_10704
MDTLTTEEQRLALEIRPLREWCDSEFARQHARGQLNVTNRWVDGDGAGEEFEQIKGQRGGHSGWKLMSLPPQDQLFDRSGRVLWEPKYVRLTDDAAIVSICIHDKQYRATFLPWDFDSKGEIRKIRVPIGPTITIMQNGLKTIPVWKDWYAFTGGTNNCGWLLSSNPGPVNRFTAGLILPAKEPTASANITLDSYEPQAGSLPINKWTEYARDNKIYFEGNQRVSYPVLIITEKGGMIGTLQGQKHFHPKICQSADEDNPYEICLRNPNQTEEEYEAALHSNWTEEITPERTGTRFKWEEIAKPHPSRYRKTKASTAAATPAKRRKTKPITLTATTPTASSTPEPEDSNANTTQPAGKIKVQTRDAATMTDDSERSIDITTIPAPEVHTETQQNLATLQSFYNLARLEAAQSFPVLMTAASRLEALAASCAASKKALQFLRLAGQNSMTDTEATTLLQRTKQQMLPTYMNDTLSNIVTEADAAHIRDAIHFAQSLPAFSAAVSSEERDDLPVDIFRRLRNEWAKLLPANSDSDPETTPR
>Pvulpinum29486_07903
MVCPSIRNLEDWLKDLSRWRERCHMWIHQEWENMCNDPVAWKEGDMPGSNAGIVSSYKDLASLRNWRIMNPPDNFTVGAQGDSIEVGQLQWRPKNVRLSDAGVIYAFLTLPADYRIHYLTYDFDHQAHVRKERVLKAPTVTCYQNNLRTLVTCKGVYVFTGGYNDAGWLLADDYPNNLPFFQAGLVVAPSHVKTFDTLNVQLAKYEPRNSFLREPGFTENAWKRGDRDNSTGPMAFQSLEEQFVERYIEFKWQPSDFINFGHIPIRTKIIESNKTEAVTTRQKRKRTESGNESRESFPCSSQLSASGTEVITERKLDRPVDNSDDYISFKTLWAELAAIESSPKYMELFATVSMMENMYQIWRHNRMAVRMVQHNASPSDATLVLDLMQTLSPRLIFLIMGVDKDTGRIALENAFNYNSAMISFKQQVDLLEEGVVKHAYMNCYSYFWELATPKIEIRQPFIKLEREEGSDSGLRSQDPRQCTEIQGMNFRPSQASFPHFMQQGL
