# Supplementary material for: Comparative genomic study of the Penicillium genus elucidates a diverse pangenome and 15 lateral gene transfer events
Source: IMA Fungus. 2023 Feb 1;14:3. doi: 10.1186/s43008-023-00108-7 (PMC9893605; doi:10.1186/s43008-023-00108-7)
Supplement: Supplementary file 6 — Additional file 6. Orthogroups. [file 43008_2023_108_MOESM6_ESM.zip › get_homologues_pangenome_all_orthogroups/10063_Palfredii34128_10063.faa]

>Palfredii34128_10063
MTAAPAVTVDSLPNEIFVQILSEFSTRALLPLATVCRRFHALVLRIIHYRLLVDTSLREYQLLLECFHPSSKLTEPHVFCKHIGTDGLSDQDNELEIDPAQQLGRLTGLYSRFRPEARDEDKASRVPSSGRTPHTGSGGVTSGSCANTNGTDTGVTREVNLEGFEDFSQLCVVVNLVQVMPGTSLLLSALNIEDGVIRLWREWLRKQCDWWKATAEQAKEEGSMAQIPQDWDDMLWVDQHKTVGLKMRVRAKAWNPAFPILMHHDDRDEGAWVGYEVDLRELHIRSTRLLLTVEQSQEEQQQYQNNAVIFGAYPAPVA
>Pangulare27051_08409
MGSASALVSSSLFKDQKDVMGILDFPTEIIDMIIGNLPISTLLSLTRASHAFEEIAMFHLESRLHGTLARESQDSFLHVCLLTPMNYNSDKQSNAWKYSGTASLSGTHYTLNANADPKPELAKLDNHFLVFQPAASMIDSRNYRCRSRGHRESNSDCCLSNNSCCRAGKGNSVIEREDIQVEWFEDFVQFCFKICLSNNDWNIHYGHNFVDKMIRIPRTWLDKCSEMCKAGDDLNNNESIQSLVWTDEETGICLQLEVTWDPEDDQWQLINRPWDDSGRRDSEWAADGFYRVALHRLWVPTSQFLLKEEDAIKLLSEWKKKVMHLMPNRIREREVEMDESPAA
>Pantarcticum31339_00226
MNHSMTLDCLPNEVFVQILSDFSTRALLPLTSVCHRFHALVLRILHYRLLFSTPLKEYKLLLECFHPSSKLTEPHVFCKYLGTDGLSERHDGKGSLYENVDTAHQLSRVTGLYSRFRPEVCTPEEKSSNAGRYGVRLAPSPGRMLLLSGVAGFIRADMNRGGDDDDGAVTRDVILDGFEDFSQLCVVANLVQVLPGTSLLLSALNIEDGVVRLWRDWLLRQSRKWKSAMERARDKGTEKAVIPPDDEILWVDPEETVGLKMRVRPTEWSSSQPVLVHQDDRDEGSEVAYEVDLEGKLPVTRTMFNADSAELHIRSTRLLLAAEKSKEEQQNCQPNAVVLGSAPMSAPIQVA
>Patrosanguineum31633_07204
MNPASPAVTLDTLPNEIFVQILSDFSTRALLPLTSVNHRFHALVLRILHYRLLLSTPLKEYKLILECFHPSSKLTEPHVFCKYLGTDGLNEHHDGTGSLYENVDTAHQLGRVTGLYSKFRPEAINNEEDEREHGSHYGSSSGRTLPRSEVVRFIDADMNVGSGDQKLNKVIREVNLDGHEDFSQLCVVASLVQVRPGTSLLLSASTIEDGFIRLWREWLYRQSRKLKQASESAQEEGSEEFSIPSSEDDILWVDMGKTVGVKMRVRPKAWNPSFPVLIHQDDRDDDSWVGYEVILEGESLLLWKGSRVDWIELHIRSTRLLLVVERAKEEQEMHQTNAIVIGAAPAPAA
>Paurantiogriseum35659_02899
MNPANPAVTLDSLPNEVFIQILSDFSTRALLPLTSVNHRFHAVVLRILHYRLLLTIPLKEYKLLLECFHPSSKLTEPHVFCKYLGTDGLSERHDGAGSLYENVNTAHQLGRITGLYSRFRPEVSNDEEEEKWGKYGSKFGFSPGRMLLLSEVAGFIRADMNAGRQGKEKDAVIREVTLDGYEDFSQLCVVANLVQVKPGTLLLLSASTIEDGFVRLWREWLRDQSGTMKRTTETDWEEDSEKARMSSDNDILWVDTSKTVGLKMRVRPKAWDPSFPVLVHQDARDDDSWVGYEVILQGQSLLLWRGSLVDLIELHIRSTRLLLAVEQSKEEQKIHQTNAMVIGAPPISVS
>Pbovifimosum22155_07791
MNPANPAVTLDSLPNELFVDILSDFSTKSLLPLTTVNRRFHALVLRVLHYRLLLSTPLKEYKLLLECFHPSSKLTEPHVFCKYLGTDGLSERHDGPGSSYENVDTAHQLGRVTGLYSRFRPEVSSEEAEQERTGSSFGLSPGRMLLLSGVMEYIRADMNGGRDDGDEKAVIREVTLDSHEDFSQLCVVANLVQVRPGTSLLLSASTVEDGVVRLWRDWLYRHCRRSKKSADGAMEEGSEGFSSDDILWVDMAKTVGLKLRVREKTWNPSFPVLVHQDDLDENSWVGYEVVLEELHIRSTRLLLVVEQSKEDQQRHQTNAIVIGAAPAPIGLIVGV
>Pbrevicompactum35665_07647
MTLDSLPNEVYIEILSDFSTRDLLPLAPVNRRFHALVLRILHHRLLLSTPLKEYQLLLECFHPTSKLTEPHAFCKYLGINGLSEDHASGTLYEDADAMQQRVTAMYSRFRPQASNQDEQERVARRFGVLPGRMFLSGEGLIKREEEAIREVTLDGYEDFSQLCVVASLVQVRPGTSLLLSASTIEDGVVRLWRDWLYRQSRKWKKVSDEAQEEGLEETQISSDSDDMLWVDLARTVGLKMRVRPKSWNPSLPVLMHEDDRDDDAWVGYEIVLEELHIRATRLLLALERSKEEQEYHQNNAIVIGAPAPS
>Pbrevicompactum35673_01853
MRNPAMTLDSLPNEVYIEILSDFSTRDLLPLAPVNRRFHALVLRILHHRLLLSTPLKEYQLLLECFHPTSKLTEPHVLCKYLGINGLSEDHASGTLYEDADAMQQRVTAMYSRFRPQASNQDEQERVARRFGVLPGRMFLSGEGLVRADMNGIEENKEEEAIREVTLDGYEDFSQLCVVASLVQVRPGTSLLLSASTIEDGVVRLWRDWLYRQSRKWKKVSDEAQEEGLEETQISSDSDDMLWVDLARTVGLKMRVRPKSWNPSLPVLMHEDDRDDDAWVGYEIVLEELHIRATRLLLALERSKEEQEYHQNNAIVIGAPAPS
>Pbrevicompactum35675_03694
MRNPAMTLDSLPNEVYIEILSDFSTRDLLPLAPVNRRFHALVLRILHHRLLLSTPLKEYQMLLECFHPTSKLTEPHVFCKYLGINGLSEDHASGTLYEDADAMQQRVTAMYSRFRPQASNQDEQERVARRFGVLPGRMFLSGEGLVRADMNGIEDKKEEEAIREVTLDGYEDFSQLCVVASLVQVRPGTSLLLSASTIEDGVVRLWRDWLYRQSRKWKKVSDEAQEEGLEETQISSDSDDMLWVDLARTVGLKMRVRPKSWNPSLPVLMHEDDRNDDAWVGYEIVLEELHIRATRLLLALERSKEEQEYHQNNAIVIGAPAPS
>PcamembertiFM013_10279
MNPANPAVTLDSLPNEVFIQILSGFSTRALLPLTSVNHRFHALVLRILHYRLLLTIPLKEYKLLLECFHPSSKLTEPHVFCKYLGTDGLSERHDGAGSLYENVDTAHQLGRVTGLYSRFRPEVNNDDGDEEERGKYSSKFDFSPGRMLLLSEVVGFMRADMNAGQKGKKEDAVIREVTLDGYEDFSQLCVVANLVQVKPGTLLLLSASTIEDGFVRLWREWLRDQSGKMKRTTETDWEGGSEKAQMSSDNDILWVDTSKTVGLKMRVRPKAWDPSFPVLVHQDARDDESWVGYEVTLQGQSLLLWRGSRVDWIELHIRSTRLLLAVEQSKEEQKIHQTNAMVIGAAPISVS
>Pcanescens15449_03238
MNHSVTLDSLPNEVFVQILSGFSTKALLPLTSVCHRFHALVLRILHYRLLFSTPLKEYKLLLECFHPSSKLTEPHVFCKYLGTDGLSERHDGEGSLYENVDTAHQLSRVTGLYSRFRPEVCTPEEKNSTTGRNGARLVPSPGRMLLLSGVAGFIRADMNRGGDDDDGAVTREVMLDGFEDFSQLCVVANLVQVLPGTSLLLSALTIEDGVVRLWRDWLLRQSRKWKAAIERAREEGTEKVLIPPDSDEILWVDTEETVGLKMRVRPKEWNPSLPVLVHQDDRDEGSDVAYEVDLEELHIRSTRLLLAAEQSKEEQQNYQPNAVVLGNAPIAAPIQVA
>Pcanescens15450_10951
MNHSVTLDSLPNEVFVQILSGFSTKALLPLTSVCHRFHALVLRILHYRLLFSTPLKEYKLLLECFHPSSKLTEPHVFCKYLGTDGLSERHDGEGSLYENVDTAHQLSRVTGLYSRFRPEVCTPEEKNSTTGRNGARLVPSPGRMLLLSGVAGFIRADMNRGGDDDDGAVTREVMLDGFEDFSQLCVVANLVQVLPGTSLLLSALTIEDGVVRLWRDWLLRQSRKWKAAIERAREEGTEKVLIPPDSDEILWVDTEETVGLKMRVRPKEWNPSLPVLVHQDDRDEGSDVAYEVDLEELHIRSTRLLLAAEQSKEEQQNYQPNAVVLGNAPIAAPIQVA
>Pcanescens15451_00251
MNHSVTLDSLPNEVFVQILSGFSTKALLPLTSVCHRFHALVLRILHYRLLFSTPLKEYKLLLECFHPSSKLTEPHVFCKYLGTDGLSERHDGEGSLYENVDTAHQLSRVTGLYSRFRPEVCTPEEKNSTTGRNGARLVPSPGRMLLLSGVAGFIRADMNRGGDDDDGAVTREVMLDGFEDFSQLCVVANLVQVLPGTSLLLSALTIEDGVVRLWRDWLLRQSRKWKAAIERAREEGTEKVLIPPDSDEILWVDTEETVGLKMRVRPKEWNPSLPVLVHQDDRDEGSDVAYEVDLEELHIRSTRLLLAAEQSKEEQQNYQPNAVVLGNAPIAAPIQVA
>Pcanescens15452_02281
MNHSVTLDSLPNEVFVQILSGFSTKALLPLTSVCHRFHALVLRILHYRLLFSTPLKEYKLLLECFHPSSKLTEPHVFCKYLGTDGLSERHDGEGSLYENVDTAHQLSRVTGLYSRFRPEVCTPEEKNSTTGRNGARLVPSPGRMLLLSGVAGFIRADMNRGGDDDDGAVTREVMLDGFEDFSQLCVVANLVQVLPGTSLLLSALTIEDGVVRLWRDWLLRQSRKWKAAIERAREEGTEKVLIPPDSDEILWVDTEETVGLKMRVRPKEWNPSLPVLVHQDDRDEGSDVAYEVDLEELHIRSTRLLLAAEQSKEEQQNYQPNAVVLGNAPIAAPIQVA
>Pcanescens18980_13103
MNHSVTLDSLPNEVFVQILSGFSTKALLPLTSVCHRFHALVLRILHYRLLFSTPLKEYKLLLECFHPSSKLTEPHVFCKYLGTDGLSERHDGEGSLYENVDTAHQLSRVTGLYSRFRPEVCTPEEKNSTTGRNGARLVPSPGRMLLLSGVAGFIRADMNRGGDDDDGAVTREVMLDGFEDFSQLCVVANLVQVLPGTSLLLSALTIEDGVVRLWRDWLLRQSRKWKAAIERAREEGTEKVLIPPDSDEILWVDTEETVGLKMRVRPKEWNPSLPVLVHQDDRDEGSDVAYEVDLEELHIRSTRLLLAAEQSKEEQQNYQPNAVVLGNAPIAAPIQVA
>Pcanescens19259_01637
MNHSITLDSLPNEVFVQILSEFSTKALLPLTSVCHRFHALVLRILHYRLLFSTPLKEYKLLLECFHPSSKLTEPHVFCKYLGTDGLSERHDGKGSLYENVDTAHQLSRVTGLYSRFRPEVCTPEEKNSTTGRNGASLVPSPGRMLLSSGVAGFIRADMNRGGDDDDGAVTREVMLDGFEDFSQLCVVANLVQVLPGTSLLLSALTIEDGVVRLWRDWLLRQSRKWKAAIERAREEGTEKVLIPPASEEILWVDTEETVGLKMRVRPKEWNPSLPVLVHQDDRDEGSDVAYEVDLEELHIRSTRLLLAAEQSKEEQQNCQPNAVVLGNAPMAAPIQVA
>Pcanariense26290_01817
MYRTCRKFSEPVLYILRSRMGYTFDHPEPNLLLKFGPTDTVPADVKCRYLSTSSLQDSLPGRKLLADVFAVFRPTSYSPASTPWGGSPANELLKREVILEDFEQFAQVQAKISLVSTLATLLITGSTNIGGTLVVRLQRDWLESQRSEVVWLDQQHTLGIRVEVRRIEPSFATAYEVTVTELHVSATRLLVAIEKAEEKKRNRNTSVIRLRADPHALGLIEMNGLLRQGVGAR
>Pcapsulatum21917_05378
MVCLRFHTVAFQILKPRLQAAALRDDLQLHLLCTPPGTESPVLCHYLGTDVPPDSQISGLYTRFRPEAYPPKRIPLIPPAKLIMCILGTDDFRLSDFRSIEGKSQGPTVRRIVLEDFDHFFQLQTKVDLALSHGKPYIVPSFNIHQSLLRVRREWLEEQTGSKIIWIDTQQGIGLRVLPRAKGTGQPPNIDFDLDIEGG
>PcapsulatumATCC48735_10119
MNHSVTLDSLPNEVFVQILSGFSTKALLPLTSVCHRFHALVLRILHYRLLFSTPLKEYKLLLECFHPSSKLTEPHVFCKYLGTDGLSERHDGEGSLYENVDTAHQLSRVTGLYSRFRPEVCTPEEKNSTTGRNGARLVPSPGRMLLLSGVAGFIRADMNRGGDDDDGTVTREVMLDGFEDFSQLCVVANLVQVLPGTSLLLSALTIEDGVVRLWRDWLLRQSRKWKAAIERAREEGTEKVLIPPDSDEILWVDTEETVGLKMRVRPKEWNPSLPVLVHQDDRDEGSDVAYEVDLEELHIRSTRLLLAAEQSKEEQQNCQPNAVVLGNAPMAAPIQVA
>PcapsulatumLiaoWQ-2011_02614
MNHSVTLDSLPNEVFVQILSGFSTKALLPLTSVCHRFHALVLRILHYRLLFSTPLKEYKLLLECFHPSSKLTEPHVFCKYLGTDGLSERHDGEGSLYENVDTAHQLSRVTGLYSRFRPEVCTPEEKNSTTGRNGARLVPSPGRMLLLSGVAGFIRADMNRGGDDDDGTVTREVMLDGFEDFSQLCVVANLVQVLPGTSLLLSALTIEDGVVRLWRDWLLRQSRKWKAAIERAREEGTEKVLIPPDSDEILWVDTEETVGLKMRVRPKEWNPSLPVLVHQDDRDEGSDVAYEVDLEELHIRSTRLLLAAEQSKEEQQNCQPNAVVLGNAPMAAPIQVA
>Pcataractarum29864_09343
MIFFNLPAETLIRIAGTCHAFVEAAAYVLRTRMPCAFDIPDLNLLFKFGAPDTYLESLKCKYLGIKGLNTSLPGPRVLADAVAVFHPTAYSPAEMPEGGSAGESLAREVAFENSEKFVQFTGNLSVVLTLARAFIADGTKIGGTMVIRLQRDWLEKETSKLISLDHQGTIRILIEARKTGIRDAFEIHVSGKTELHKQC
>Pchermesinum19713_05373
MLSLQPVCAHPAHSIPPKLTVDALPNEILSTILVELSTPSLITLTRVSYHFQAVALNVLQSRGRATEAREDIQLRLTWYTPANGIIRSPFEMKYIGMAAYCDASNCLMDPEADTGRLTKMYSRFEPEASVGFLGLSDMADPTERVILDWFESFCQFCVKLELVTICNPEHSHTKLLTVENSIVRFSRFDLNPAQSTKANSTYPPPFDDQDRICWVDPGKTVGLKVRVKRLPTPPGASGQSQIEETEQYEITLQELLFRTTRFLAGVEEVEDHGFDNRWEILILRDF
>Pcfviridicatum20477_06141
MNPANPAVTLDSLPNEVFIQILSDFSTRALLPLTSVNHRFHALVLRILHYRLLLGIPLKEYKLLLECFHPSSKLTEPHVFCKYLGTDGLSECHDGAGPLHENVDTAHQLGRLTGLYSRFRPEVSSDEEKRGTYGSKFGFSPGRMLLLSEVVGFIRADMNAGRQGKGEDAVIREVTLDGYEDFSQLCVVANLVQVKPGTLLLLSASTIEDGFVRLWREWLRGQSGKMKRTTETDWEGGSENAQMSSDDDILWVDTSKTVGLKMRVRPKAWDPSFPVLVHQDDRDDDSWVGYEVILEGQSLLPWRESRVDLIELHIRSTRLLLAVEQSKEEQKIHQTNAMVIGAAPISVS
>Pchrysogenum19737_08711
MNTTNPAMTLNSLPNEIFIQILSDFPTRALLPLMSVNHWFRALVLRILHYRLLLSMPLKEYKLLLECFHPSSKLTEPHVFCKYLGTDGLNERHDDTGLLYENIDAAHHLGRVAGLYSRFRPEVSSNEEDERGTIGSKFAFSPGRMLLLSEVVGFIRADINGGREGQGEDAVIREVTLDGYEDFSQLCVVANLVQVKPGTSLLLSASTIEDGFVRLWREWLRDQSGRMEKTAENDWEEDSERMSSDDDILWVDMSKTVGLKMHVRPKAWDPSLPVLIHQDDRNDDSWVGYEVILEGESLLLWRSSHVDLIELHIRSTRLLMAVEQSKEEQKIHQTNAMVIGAPIAVS
>Pchrysogenum3361_02694
MNTTNPAMTLNSLPNEIFIQILSDFPTRALLPLMSVNHWFRALVLRILHYRLLLSMPLKEYKLLLECFHPSSKLTEPHVFCKYLGTDGLNERHDDTGLLYENIDAAHHLGRVAGLYSRFRPEVSSNEEDERGTIGSKFAFSPGRMLLLSEVVGFIRADINGGREGQGEDAVIREVTLDGYEDFSQLCVVANLVQVKPGTSLLLSASTIEDGFVRLWREWLRDQSGRMEKTAENDWEEDSERMSSDDDILWVDMSKTVGLKMHVRPKAWDPSLPVLIHQDDRNDDSWVGYEVILEGESLLLWRSSHVDLIELHIRSTRLLMAVEQSKEEQKIHQTNAMVIGAPIAVS
>Pchrysogenum35668_05874
MNTTNPAMTLNSLPNEIFIQILSDFPTRALLPLMSVNHWFRALVLRILHYRLLLSMPLKEYKLLLECFHPSSKLTEPHVFCKYLGTDGLNERHDDTGLLYENIDAAHHLGRVAGLYSRFRPEVSSNEEDERGTIGSKFAFSPGRMLLLSEVVGFIRADINGGREGQGEDAVIREVTLDGYEDFSQLCVVANLVQVKPGTSLLLSASTIEDGFVRLWREWLRDQSGRMEKTAENDWEEDSERMSSDDDILWVDMSKTVGLKMHVRPKAWDPSLPVLIHQDDRNDDSWVGYEVILEGESLLLWRSSHVDLIELHIRSTRLLMAVEQSKEEQKIHQTNAMVIGAPIAVS
>Pcitrinum23319_01592
MILSHLPIITLAKVMSVSRHFQGAAEPALKSQLRVMAQRNDIKLMLICAPPDCVQSRIRCQFLQTPGLDTTDYDNAPRTTELHSIYRPEALSPETAPRGPAVGSIILLVGGDDMVCGGMNQAGSKGFATREVVLEDYESFIQLRVKLNLVITSKDFFIAPTFVVYDGVIRINRAWLERNSHEIVWMNSDKSVGLRMHAIEKQATEDEAKAFDLEIRGTLSHSYRKMISADSIRVTCSFDAATSQHSKSGGKS
>Pconcentricum3081_04880
MNPNSAVTLDSLPNEIFVQILSDFSTRALLPLTSVNHRFHALVLRILHYRLLLSTPLKEYELLLECFHPSSKLTEPHLFCKYLGTDGLSERHDGAGSLYENVDTAHQLGRVTKLYSRFRPEVIKHEEQGTNGPKFGFSPGRMLLLSGVVGFIRADINGGREGKGDDAVIREVTLDGYEDFSQLCVVANLVQVKPGTSLLLSASTIEDGVIRLWREWLRDQSGEIKKTSETDLEEGSEKASVCSDEDILWVDISKTVGLKMRVRPKAWDPSFPVLVHQDDRNDESWVGYEIILQGELLLPLRGSRIDLIELHIRSTRLLLAVEQSKEEQKIHRTNAIVIGAAPILVS
>Pcoprophilum35676_10227
MSMKPANPAVTLDSLPNEVFIQILSDFSTRALLPLTSVNHRFHALVLRIIHYRLLLSTPLREYELLLECFHPSSKLTEPPVFCKYLGTDGLNEHHDCAGSLYENVDTARQLGQVTGLYSRFRPEVRKEEEQPSTNGSKFGFSPGRTLLLSGVVGFIRADINGGREGNGGDAVIREVTLDGYEFFSQLCVVANLVQVKPGTSLLLSASTIEDGVIRLWREWLRDQSDEKIKKTSETDLEDDPDEPRTSSGEDILWVDIRKTVGLKMRVRPKAWDPSFPVLIHQDDQNDDSSVGFEVILQGESLIQWGKSHVDLIELYIRSTRLLLAVEQSKEEQKVQQTNVLVIGGPPISVY
>Pcrustosum35664_02026
MNPANPAATLDSLPNEVFIQILSDFSTRALLPLTSVNHRFHALVLRILHYRLLLTIPLKEYKLLLECFHPISKLTEPHVFCKYLGTDGLSERHDGAGSLYENVDTAHQLGRVTGLYSRFRPEVSNEEEEEEEEEERGEYSSKFGLSPGRMLLLSEVVGFIQADMNAGQQGKKEYAVIREVTLDGYEDFSQLCVVANLVQVKPGTLLLLSASTIEDGFVRLWREWLRDQSGEMKRTTETDWEGGSEKAQMSSGDDILWVDTSKTVGVKLRVRPKAWNPSFPVLVHQDDRDDNSWVGYEVILQGQSLLLWRGFRVDWIELHIRSTRLLLAVEQSKEEQKIHQTNAIVIGGAPVSVS
>Pdaleae16125_08501
MPTFGVNQPVREPPNPQGHPQEPDPAMAKGLRFLPVEILTMIFRNLPAEDLVRIARTSHTFTESAAYILRTRMSHAFEIPEPTLLFTFGPPDTYPESVKCIYMGISGLSSSPEGQQVMTDAFAIFHPTPYSPADMPTGGPSVDESLTREVVFEESEKFAQFTGNLSLVLALEIAFIADGTTIGGKMVIRLQRDWLEKESSKIISLDHQNTIKILVEVRKMGVDTFEIRVTELHICAARMLVALEKTKDTKNRGIEHIRLPVALPAGNNRSGSGVFRGSRVNRPP
>Pdesertorum17660_09168
MNPANPAMTLNSLPNEVFIQILSDFPTRTLLPLTSVNHRFRSLVLRILHYRLLLSMPLKEYKLLLECFHPSSKLTEPHVFCKYLGTDGLNERHDEPGLSYENIDPAHHLGRVTGLYSRFRPEVSSDEEDERGTIGSKFGFSPGRMLLLSEVVGFIRADMNGSQEGKGEDAVIREVTLDGYEDFSQLCVVVNLVQVKPGTSLLLSASTIEDGTVRLWREWLRGQSGRMEKTTEIDWEEKSERMSSDDDILWVDMSKTVGLKMHVRPKAWDPSLPVLIHQDDRNDESWVGYEVILEGESLLLWRASRVDLIELHIRSTRLLMAVEQSKEEQKIHQTNAMVIGAPISVS
>Pexpansum35385_05948
MNPTNPAVTLDSLPNEIFVQILSDFSTRSLLPLTSVNHRFHALVLRILHYRLLLSIPLKEYKLLLECFHPSSKLTEPHVFCKYLGTDGLSERHDGAGSLYDNVDTAHQLGRVMGLYSRFRPAVSNDDDEEERETNSSKFGFSPGRMLLLSEVVGFIRADMNTRREGHGEDAVIREVTLDGYEDFSQLCVVANLVQVRPGTLLLLSASTIEDGVVRLWRDWLRGQSRKTKKTNEIDCEGGSEKARTSSGEDILWVDMSKTVGLKIRVRPKAWDPSFPVLVHEDDRDDDSWVGYEVILQGQLLLLWRGSRVDLIELHIRSTYLLLAVEKSKEEQKIHQTNAMVIGAAPISVS
>PexpansumR19_12204
MNPTNPAVTLDSLPNEIFVQILSDFSTRSLLPLTSVNHRFHALVLRILHYRLLLSIPLKEYKLLLECFHPSSKLTEPHVFCKYLGTDGLSERHDGAGSLYDNVDTAHQLGRVMGLYSRFRPAVSNDDDDEEEEEEEEEEEEEEEEEEEEEEEEEEERETNSSKFGFSPGRMLLLSEVVGFIRADMNTRREGHGEDAVIREVTLDGYEDFSQLCVVANLVQVRPGTLLLLSASTIEDGVVRLWRDWLRGQSRKTKKTNEIDCEGGSEKARTSSGEDILWVDMSKTVGLKIRVRPKAWDPSFPVLVHEDDRDDDSWVGYEVILQGQLLLLWRGSRVDLIELHIRSTYLLLAVEKSKEEQKIHQTNAMVIGAAPISVS
>Pfimorum29495_00329
MNPANPAVTLDSLPNEVFVQILSDFSTRALLPLTSVNHRFHALVLRILHYRLLLSTPLKEYKLLLECFHPSSKLTEPHVFCKYLGTDGLSKRHDGAGSLYENVDTAHQLGRVTRLYSRFRPEVSDNEEEQDTNGSKFGFLPGRMLLLSGVVGFIRADMNGSREGKGGDAVIREVTLDGYEDFSQLCVVANLVQVKPGTSLLLSASTIEDGVVRLWREWLRGQSGEIKKTPETDLEEDSEKAGMSSDEDILWVDISKTVGLKMRVRPKAWDPSFPVLVHQDDRNDDSLVGYEIIVEGELLLLSRGYHIDLVELHIRSMRLLLAVEQSKEEQKIHQTNAMVIGAAPVSVS
>Pfreii34325_07679
MNPANPAVTLDSLPNEVFIQILSDFSTRALLPLTSVNHRFHAVVLRILHYRLLLTIPLKEYKLLLECFHPSSKLTEPHVFCKYLGTDGLSERHDGAGSLYENVNTAHQLGRVTGLYSRFRPEVSNDEEEEKWGKYGSKFGFSPGRMLLLSEVAGFIRADMNAGRQGKEKDAVIREVTLDGYEDFSQLCVVANLVQVKPGTLLLLSASTIEDGFVRLWREWLRDQSGTMKRTTETDWEEDSEKARMSSDNDILWVDTSKTVGLKMRVRPKAWDPSFPVLVHQDARDDDSWVGYEVILQGQSLLLWRGSLVDLIELHIRSTRLLLAVEQSKEEQKIHETNAMVIGAAPISVS
>Pfrequentans35677_05260
MPSLKEPFSPLSLSKERPPCSMNDIPRRLQITWNILEHLSTKQLMTVTSVSQSFRAIVRTILEYRLHHFLKREYDTIFLRVGWYTPMREKKGVITWAHQGTVALVDQTNPCDSLMPCVRQSASVQEPSQAHGNAWYSIFHPAGPRGDPWFRPGTLWWSDEDGIDGYTSNFRTYCEDNRDLGEEVTLESYEDFVQFRLRLYLAERTGPYKASKIENKMIRIPKEFLSQSNEKGRHVGHAGDEANPELFWVDSQKTIGLQVTVTQDQEHYGYEECTGTVNYYVSLSALWIRTFRLLQEDEVAEKHAKEGYAPIHILTVG
>Pfrequentans35679_12378
MPSLKEPFSPLSLSKERPPCSMNDIPRRPQITWNILEHLSTKQLMTVTSVSQSFRAIVRTILEYRLHHFLKREYDTIFLRVGWYTPMREKKGVITWAHQGTVALVDETNPCDSLMPCVRQSASVQEPSQAHGNAWYSIFHPAGPRGDPWFRPGTLWWSDEDGIDGYTSNFRTYCEDNRDLGEEVTLESYEDFVQFRLRLYLAERTGPYKASKIENKMIRIPKEFLSQSNEKGRHVGHAGDEANPELFWVDSQKTIGLQVTVTQDQEHYGYEECTGTVNYYVSLSALWIRTFRLLQEDEVAEKHAKEGYAPIHILTVG
>Pgraminicola19332_03343
MNPANPAVTLDSLPNELFVDILSDFSTKSLLPLTLVNRRFHALVLRVLHYRLLLSTPLKEYKLLLECFHPSSKLTEPHVFCKYLGTDGLSERHDGAGSSYENIDTAHQLGRMTALYSRFRPEVSSDEEGRRANGSFGLLPGRILLLSGVMGGLQADMNGGRDDGSDKAVIREVTLDSHEDFSQLCVVANLVQVRPGTSLLLSASTIEDGFIRLWRDWLYRLSRRSKRLADDDAMEESSGETEGFSSSDDILWVDMDKTVGLKMRVREKILNQSLPVLIHQDDLDDDSWVGYEVVLEELHIRATRLLLAVEQSKEEQQRHQANAIVIGAAPALIVTG
>Pgraminicola6001_07317
MNPANPAVTLDSLPNELFVDILSDFSTKSLLPLTLVNRRFHALVLRVLHYRLLLSTPLKEYKLLLECFHPSSKLTEPHVFCKYLGTDGLSERHDGAGSSYENIDTAHQLGRMTALYSRFRPEVSSDEEGRRANGSFGLLPGRILLLSGVMGGLQADMNGGRDDGSDKAVIREVTLDSHEDFSQLCVVANLVQVRPGTSLLLSASTIEDGFIRLWRDWLYRLSRRSKRLADDDAMEESSGETEGFSSSDDILWVDMDKTVGLKMRVREKILNQSLPVLIHQDDLDDDSWVGYEVVLEELHIRATRLLLAVEQSKEEQQRHQANAIVIGAAPALIVTG
>Pherquei20771_02702
MASKKSGKFKACTTPLCNDGNFSRTLFDLPTELFDIIFSEFSVKTLVVITRVCRAIQAKALRILERRLHTLLAREYEDVFLRLGWYTPMKHVKKLITWEYNKMVSLNDGDPRDSDGHRSPPLPSVDNFFSIFGLGGPNGDPWFEAGRKWRYYEDDDEFECCNTNLNGHHAEDDINITEDVSLDWNEDFAQFRLRMYLEERSGISKRYKIENKMIRIHRDWLDQWDEKGKHVDHPNEYRLMEHLVWFDDEKTIGLQLAAQRKKASHCHGTDVYHVYLANIWLRTFRLLVEDEAAEKSFKKQQGDITILAAR
>Pherquei29812_07889
MGPNKSKTRINSLRNDGNWRTLFDLPPELFDIIFSQFSVKTLVVITRVCRTIQAKALQILERRLHTLLSREYQRVFLRLGWYTPMKRVKKLITWEYNKMECLSDENPHNSDERRKPRLPSVDNFFSIFGLGGWNGDPWFDAGDDINITEKVSLDWNEDFVQFRLRMYLEERSGSSKPHKIENKMIRIHRDWLDQWDEKGKHVDHPNEYRLMDHLVWFDDKKTIGLQLAVERKKASHGHGTDVYHVYLGNIWLRTFRLLLEDEAAEKSFKMKRQGSVTILAAS
>Phesseltinei12396_06089
MNPANPAVTLDSLPNEVFIQILSDFSTRALLPLTSVNHRFHAVVLRILHYRLLLTIPLKEYKLLLECFHPSSKLTEPHVFCKYLGTDGLSERHDGEGSLYENVNTAHQLGRVTGLYSRFRPEVSNDEEEEKWGKYGSKFGFSPGRMLLLSEVVGFIRADMNAGRQGKEKDAVIREVTLDGYEDFSQLCVVANLVQVKPGTLLLLSASTIEDGFVRLWREWLRDQSGKMERTTETDWEEDSEKARMSSDDDILWVDTSKTVGLKMRVRPKAWDPSFPVLVHQDARDDDSWVGYEVILQGQSLLLWRGSLVDLIELHIRSTRLLLAVEQSKEEQKIHQTNAMVIGAAPISVA
>Phispanicum35686_09029
MSSATCVPLSQLPSSMSIIDRIPNEVLLQILEELPALCLIALVPVSRRFQSLINYTLENRIRRFFADGEFILLLDWYEPAKQGLSPYYKCQYLGTDELDCTLNDMSFDNTHTSHQERPTALFSRYRPEPMNDEPEDESLPGRIKLMGDVGCVKSNFIHMRKEEIGKCAISNVALENDEDFTQFIVRLEMAMQPGPDQAYTRSMLMHHKSFIRINREWLKRQADGAEPQTVEENEKICWIDDSMTFGLKMAVRKFPDIEPTSIARPRHEMPEIFEITLKEFYIRPTALLVASEAYRLFGHDSQCLNLFMRATRY
>Phordei12815_07278
MNPANPAVTLDSLPNEVFLQILSDFSTRALLPLTSVNHRFHALVLRILHYRLLLGIPLKEYKLLLECFHPSSKLTEPHVFCKYLGTDGLSDCHDGAGSLYENLDTAHQLGRVMGLYSRFRPEVSSDEEKRGTYGSKFGFSPGRMLLLSEVVGFIRADMNVGRQDKGEDAVIREVNLDGCEDFSQLCVVANLVQVKPGTLLLLSASTIEDGFVRLWREWLRGQSGKMESTTETDWEGGSEKARMSSDDDILWVDTSKTVGLKMRVRPKAWDPSFPVLVHQDDRDDDSWVGYEVILQELHIRSTRLLLAVEQSKEEQKIHQTNAMVIGAAPISIS
>Plagena129212_09726
SFLRPFQVSLQILSSLSTQSLLPITAVNHRLHALILRILHYRLLAAASLPEYKLLLECFHPSSKLTEPHVFCTYLGTDGLSDRHDGQGSLYESVDTAQRLSRLTGLYSRFRPEAHPDQDVSGGMSRLVSSPGTTLLLPGVVGFMRADTNGDEEESSGAPVTRAVNLEGYEDFSQLCVVVNLVQVMPGTTLLRSAHTIEDGFIRLWREWLKRQDARWKAAVRVTEEEGPEAARMLQDADEILWVDRNETVGLKMRVREKKWNSAFPVLMHRDEESTDAYEVDLEELHIRSTRLLLTLEQSQEEQQSYQSNAIIFGAFPTHQTI
>Plapatayae16267_09350
MLSCEEPLSPLSLPEERPPRTINDLPPEITWNILEYLATKHLKTITSVSQSFRAIVLTILEYRLHHFLKRECDSVFLRVGWYTPIREKKGVITCAHQGTVALVDEKDPCDPLMPCVRQSASVQEPAQAQGSGWYSIFHPAGSRGDPWYRSGTLWWCEKDDMVRRTTNFKNYREDDRDLGEEVTLESYEDFVQFRLRMYLAERTGPYKAFQIENKMIRIPKEWLSQLNKKGRHVCHPEDEANPEIFWVDSQKTIGLQVMVTQEQDRYGYEDCTGTVKYYVSLSALWIRTFRLLQEDETAEEHAKEGQPQITILTAG
>Plividum13676_02428
MDDLPPEITRLILESFSMKHLLVITSVSRRFQAIAMAILVCRLHRFLKREYDSVFLRVGWYTPMKERKLVVTWAHQETVALGNEKDTDTQIPYTKESVLQKASELAQVDTWYSIFQPVGPLRDPWSRPFARCWYEGDEEDCYHTHVNGYSEDDGDLGEEVTLESYEDFVQFRLRLHLAGRSGLSKPFRIDNRIVRIFKDRLSQWSEEHREYVPELVWLDDKKTIGLQMTVTRKQGQHLYEECTGSATYYVRPSALWIRTSRLLQEDETAEKRKIQEPSDE
>Plongicatenatum33135_05006
MTSSKEPLSPLSLSRERPPRTMNDLPPEIIWNILEYLSTKHLNAITSVSQSFRAIVTTILEYRLHHFLKREYDSVYLRVGWYTPMREKKGVITWAHQGTVALVDEKNPCDSLMPCVRQSASVQEPTQAQENAWYSIFHPAGPRGDPWFRPGTLWWSDEDGMDGYTTNLRNYCEDDRDLGEEVTLESYEDFVQFRLRMYLAERTGPYKAFKIENKMIRIPKEFLSQSNDKGRHIGDPEAQDNPELFWVDSQKTIGLQVMVTQDQENYGYEDCTGTVKYYVSLSALWIRTLRLLQEDEVAEKHAKDGHPPITILTAR
>Plongicatenatum33191_00261
MPPSEEPLSSLSLSKERPPRTMNDLPPEIIWNILEYLSTKHLNAITSVSQSFRAIVMTILEYRLHHFLKREYDSVYLRVGWYTPMREKKGVITWAHQGTVALLDEKSPCDSLMPCVRQSASVQEPTQAQENAWYSIFHPAGPRGDPWFRPGTLWWSDEDGMDGYTTNLRNYCEDDRDLGEEVTLESYEDFVQFRLRMYLAERTGPYKAFKIENKIIRIPKEFLSQSNDKGRHIGDPEAQDNPELFWVDSQKTIGLQVMVTQDQENYGYEDCTGTVKYYVSLSALWIRTLRLLQEDEVAEKHAKDGHPPITIFTVR
>Pmajusculum35410_09594
MNPANPAVTLDSLPNEVFIQILSDFSTRALLPLTSVNHRFHALVLRILHYRLLLTIPLKEYKLLLECFHPSSKLTEPHVFCKYLRTDGLSERHDGAGSLYENVDTAHQLGRVTGLYSRFHPEVSNDDDEEEEERGKYGSKYGFSPGKKEDTVIREVNLDGYEDFSQLCVVANLVQVKPGTLLLLSASTIEDGVVRLWREWLRSQSEKMKRTTETDWEGGSEKARMSSDDDILWVDTSKTVGLKMRVRPKAWDPSFPVLVHQDDRDDDSWVGYEVILQGQSLLLWRGSRVDWIELHIRSTRLLLAVEQSKEEQKIHQTNAMVIGAAPISVSCLS
>Pmalacaense29712_00684
MVCLRFHTVAFQILKPRLQAAALRDDLQLHLLCTPPGTESPVLCHYLGTDVPPDSQISGLYTRFRPEAYPPKRIPLIPPAKLIMCILGTDDFRLSDFRSIEGKSQGPTVRRIVLEDFDHFFQLQTKVDLALSHGKPYIVPSFNIHQSLLRVRREWLEEQTGSKIIWIDTQQGIGLRVLPRAKGTGQPPNIDFDLDIEGG
>Pmalachiteum13176_02462
MAPKKSRKSKACTTSLHNDGNFSRTLFDLPPELVDIIFSEFSVKTLVVITRVCRAIQAKALQILERRLHALLDREYEDVFLRLGWYTPMKCVKKLITWEYNKMVSLNDGDPRDSDGYRSPPLPSVDNFFSIFGLGGPNGDPWFEAEDDINITEDVSLDWSEDFAQFRLRMYLEERSGISKRYKIENKMIRIHRDWLDQWDEKGRHVDHPNEYRLMDHLVWFDDERTIGLQLAAERKKDSNGHGTDVYHVYLGNIWLRTFRLLVEDEAAEKSFKKQQGGITILAAR
>Pmalachiteum17514_04953
MASKKSRKSKACTTPSRNDGNFSRTLFDLPPELIDIIFSEFSVKTLVVITRVCRAIQAKALQILERRLHTLLDREYDDVFLRLGWYTPMKRIKKLITWEYNKMISLNDGDPRDSNGHRSPPLPSVDNFFSIFGLGGPNGDPWFEAGRKWCYYDDDDDFECCNTNMNGDHAEDDINITEDVSLDWNEDFAQFRLRMYLEERSGICKRYKIENKMIRIHRDWLDQWDEKGRHVDHPNEYRLMEHLVWFDDEKTIGLQLAVEREKASHGHGTDVYHVYLGNIWLRTFRLLVEDEAAEKSFKKQQSGVTLLAAR
>Pmalachiteum17515_03836
MASKKSKKSKACTTSLRNDGNWRTLFDLPAELIDIIFKEFSVKTLVVITRVCRAIQMKALEILERRLHTLLRHEYQDVFLRLGWYTPMKRVKKLITWEYNKMVSLSDGDPHNTDKDRKPPLPSVDKFSIFGLGGFNGDPWFDAGRKLRCYDEDDWFECCNTNMNGDAEDDINITENVSLDWNEDFVQFRLRMYLEERSGRSKPHKIENKMIRIHRDWLDQWDEKGKHVDHPNEYRLMEHLVWFDDKKTIGLQLAVERKKASDGHGTDVYHVYLGNIWLRTFRLLLEDEAAEKGFEKKKK
>Pmononematosum11891_01701
MNPANPAMTLNSLPNEVFIQILSDFSTRTLLPLTSVNHRFHALVLRILHYRLLLSMPLKEYKLLLECFHPSSKLTEPHVFCKYLGTDGLNERHDETGLLYENIDAAHHLGRVTGLYSRFRPEVSSDDEDERGTIGSKSGFSPGRMLLYSEVVGFIRADINGGREGKGEDAVIREVTLNGYEDFSQLCVVANLVQVKPGTSLLLSASTIEDGFVRLWREWLRGQSGRMKKTTEIDWEEDSERMSFDDDILWVDMSKTVGLKMHVRPKAWDPSLPVLIQDDRNDDSWVGYEVILEGESLLLWRATRVDLIELHIRSTRLLMAVEQSKEEQKIHQTNAMVIGAPIAVS
>Pcfgriseofulvum16848_10810
MNPANSVTLDSLPNEVFVQILSDFTTRALLPLTSVNHRFHALVLRILHYRLLLSTPLEGYKLLLECFHPSSKLTEPHVFCKYLGTDGLSERHDGAGSLYENVDTAHQLGRVTGLYSRFRPEVSGNEEERDSNDSMFGFSPGRMLLLSGVAGFIRADINGNREGKGDDAVIREVALDGYEDFSQLCVVANIVQVKPGTSLLLSASTIEDGVVRLWREWLRCQSGEINKTRTNWEEGSETPRMSSDDDILWVDMSKTVGLKMRVRPKAWDPSFPVLVHQDDRNDDSWVGYEVILQGESLILRKGPPIDLIELHIRSMRLLLAVEESKEEQKIHQTNAMVIGAAPISVS
>Pcfgriseofulvum16849_01134
MNPANSVTLDSLPNEVFVQILSDFTTRALLPLTSVNHRFHALVLRILHYRLLLSTPLEGYKLLLECFHPSSKLTEPHVFCKYLGTDGLSERHDGAGSLYENVDTAHQLGRVTGLYSRFRPEVSGNEEERDSNDSMFGFSPGRMLLLSGVAGFIRADINGNREGKGDDAVIREVALDGYEDFSQLCVVANIVQVKPGTSLLLSASTIEDGVVRLWREWLRCQSGEINKTRTNWEEGSETPRMSSDDDILWVDMSKTVGLKMRVRPKAWDPSFPVLVHQDDRNDDSWVGYEVILQGESLILRKGPPIDLIELHIRSMRLLLAVEESKEEQKIHQTNAMVIGAAPISVS
>Pcfgriseofulvum17755_10002
MNPANSVTLDSLPNEVFVQILSDFTTRALLPLTSVNHRFHALVLRILHYRLLLSTPLEGYKLLLECFHPSSKLTEPHVFCKYLGTDGLSERHDGAGSLYENVDTAHQLGRVTGLYSRFRPEVSGNEEERDSNDSMFGFSPGRMLLLSGVAGFIRADINGNREGKGDDAVIREVALDGYEDFSQLCVVANIVQVKPGTSLLLSASTIEDGVVRLWREWLRCQSGEINKTRTNWEEGSETPRMSSDDDILWVDMSKTVGLKMRVRPKAWDPSFPVLVHQDDRNDDSWVGYEVILQGESLILRKGPPIDLIELHIRSMRLLLAVEESKEEQKIHQTNAMVIGAAPISVS
>Pnucicola29836_07667
MNYSTLNCLPNEVLVQILSDFSTRTLLPLTSVCHRFHALVLRILHYRLLFSTPLKEYKLLLECFHPSSKLTEPHVFCKYLGTDGLSERHDGKGSLYENVDTAHQLSRVTGLYSRFRPEVCTPDEQSRKAGSYGVRLAPSPGRMLLLSGMAGFIRADMNRGGDGDDGAVMREVMLDGFEDFSQLCVVANLVQVLPGTSLLLSALTIEDGVVRLWRDWLLRQSLKWKAATERAKEEGIEKPVVAPDEDILWVDMEETVGLKMRVRPKEWNSSQPVLMHQDDRFEGSEVAYEVDLEGELFYSSV
>Podoratum22623_05810
MDDLPPEITRLILESFSMKHLLVITSVSRRFQAIAMAILVCRLRRFLQREYDSVFLRVGWYTPMKERKLVVTWAHQGTVALGNEKDLHKPIPYTKESVLHKASELAQVDTWYSIFQPVGPLRDPWSRPFARCWYEGDEEDCYQTHVNGYSEDDGDLGEEVTLESYEDFVQFRLRLHLAGQSGLSKPFKIENRIVRIYKDQLSQWSKERREYVPELVWLDNKKTIGLQMTVTRKQGQHLYEECTGSATYYVSPSEIQEPFDE
>PoxalicumSGAir0226_03408
MDVIPVELLERTLAPFRSIYLVSIMRVSKKFQAVVCHILRLRLIQAPQRLAELKPLLECGQPSTMPLNFYCTYRETEGLEKNAAEDWRLMEAYTVFVPQPKQAVANSKESCMGKPKRGKLVSLSTIESFGQFTVTLKLPWMSGQLMSSLHNVICGKTVRLQRRWLEASRSATFWLDDAENVGVHLHAHELRNRDLDEVGDMDENYWEVDVKGEMNVRLSNRSW
>Pparadoxum22861_05419
MSPAKPAVSLDSLPNEVFVETLSDFSTRELLPLISVNHRFHALVLRILHYRLLLSTPLKEYTLLLECFHPSSKLTEPHVFCKYLGTDGLTDRHDGAGSLYEDVNTAQQLGRVTGLYSRFRPEASRDEEDEQRGDNAHLGLSQGAEKESAVIREFTIDGYEDFSQLCVVANLVQVRPGTSLLLSASTIEDGFVRLWRDWLHRQSRKMEKATETAREEGSANVSVSSSSDDILWVDTGKTVGLKMRVRPKAWNPSFPILIHQDDRDDNAWVGYEVILEELHIRSTRLLLVVEQAKEEQEMHQSNAIVIGAPTPALLA
>Ppasqualense35674_09669
MDNLPPEITWDILEHLSTKQLMTVTSVSQSFRAIARTILEYRLHHFLKREYDTIFLRVGWYTPMRERKGVITWAHQGTVALVDETNPCDPLMPCVRQSASVQEPSQAHENAWYSIFHPAGPRGDPWFRPGTLWWSDEDGIDGYTSNFRNHCEDNRDLGEEVTLESYEDFVQFRLRLYLAERTGPYKAFKIENKMIRIPKELLSQSIEKSRHVGHAEEEASPELFWVDSQKTIGLQVTVTQDQEQYGFEECIGTVKYYVSLSALWIRTFRLLEEDEVAGKHAKEGHAPINILTVE
>PpolonicumF7_02781
MNPANPAVTLDSLPNEVFIQILSDFSTRALLPLTSVNHRFHAVVLRILHYRLLLTIPLKEYKLLLECFHPSSKLTEPHVFCKYLGTDGLSERHDGEGSLYENVNTAHQLGRVTGLYSRFRPEVSNNEEEEWGKYGSKFGFSPGRMLLLSEVVGFIRADMNAGRQGKEKDAVIREVTLDGYEDFSQLCVVTNLVQVKPGTLLLLSASTIEDGFVRLWRDWLRDQSGKMKRTTETDWEEDSEKARMSSDDDILWVDTNKTVGLKMRVRPKAWDPSFPVLVHQDARDDDSWVGYEVILQGQSLLLWRGSLVDLIELHIRSTRLLLAVEQSKEEQKIHQTNAMVIGAAPISVA
>Ppulvis33274_10134
MDDLPPEITWNILEYLSTKQLMTVTSVSQSFRAIVRTILEYRLHHFLKREYDTIFLRVGWYTPMREKKGVITWAHQGTVALVDETNPCDPLMPCVRQSASVQEPSQAHGNAWYSIFHPAGPRGDPWFRPGTLWWSDEDGIDGYTSNFRAYCEDNRDLGEEVTLESYEDFVQFRLRLYLAERTGPYKAFKIENKMIRIPKELLSRSNEKGRHVGHPEDEANPELFWVDSQKTIGLQVTVTQDQEQYEYEECTGTVKYYVSLSGTS
>Probsamsonii29466_08380
MNPANPAVTLDSLPNEVFVQILSDFSTRALLPLTSVNHRLHALVLRILHYRLLLSTPLKEYKLLLECFHPSSKLTEPHVFCKYLGTDGLSERHDGAGSLYENVDTAHQLGRVTGLYSRFRPEASNNEEEQDTDGSDFGVSPGRILLLSGVVGFIRADMNGGREGKGDDAVIREVTLDGYEDFSQLCVVVNLVQVKPGTSLLLSASTIEDGVVRLWREWLRGQSGEIKKTPETNLEEGSEKARISSDEGILWVDTSKTVGLKMRVRPKAWDPSFPVLVHQDDRNDDSCVGYEVILQGELLLLSRGYRVDLVELHIRSMRLLLAVEQSKEEQKIHQTNAMVIGAAPISVS
>Prubens27055_09954
MNTANPAMTLNSLPNEIFIQILSDFPTRALLPLMSVNHRFRALVLRILHYRLLLSMPLKEYKLLLECFHPSSKLTEPHVFCKYLGTDGLNERHDETGLLYENIDAAHHLGRVAGLYSRFRPEVSSDEEDERGTIRSKFAFSPGRMLLLSEVVGFIRADINGGREGQGEDAVIREVTLDGYEDFSQLCVVANLVQVKPGTSLLLSASTIEDGFVRLWREWLRDQSGRKEKTAEIDWEEDSERMFSDDDILWVDMSKTVGLKMHVRPKAWDPSLPVLIHQDDRNDDAWVGYEVILEGESLLLWRSSRVDLIELHIRSTRLLMAVEQSKEEQKIHQTNAMVIGAPIPVS
>Prubens35670_08105
MNTANPAMTLNSLPNEIFIQILSDFPTRALLPLMSVNHRFRALVLRILHYRLLLSMPLKEYKLLLECFHPSSKLTEPHVFCKYLGTDGLNERHDETGLLYENIDAAHHLGRVAGLYSRFRPEVSSDEEDERGTIRSKFAFSPGRMLLLSEVVGFIRADINGGREGQGEDAVIREVTLDGYEDFSQLCVVANLVQVKPGTSLLLSASTIEDGFVRLWREWLRDQSGRKEKTAEIDWEEDSERMFSDDDILWVDMSKTVGLKMHVRPKAWDPSLPVLIHQDDRNDDAWVGYEVILEGESLLLWRSSRVDLIELHIRSTRLLMAVEQSKEEQKIHQTNAMVIGAPIPVS
>Psamsoniarum33392_08863
MNPSNPTVTLDSLPNEVFVQILSDFPTRALLPLTSVNHRFHALVLRILHYRLLLNTPLKEYKLLLECFHPSSKLTEPHVFCKYLGTDGLSERHDGAGSLYENVDTAHQLGRVTGLYSRFRPEVSKDKEEEGDRSINGSGFGILPGRMLLLSGVVGFVRADINGSRGGKGDDAVIREVTLDGYENFSQLCVVANLVQVKPGTSLLLSASTIEDGFVRLWREWLRRQSERTKKTTEIDWEEGSEKARMSSDDDILWVDMGKTVGLKVRVRPKAWDPSLPVLIHQDDQNEDSWVGYEVILQELHIRSTRLLLAVEQSKEEQKMHQTNAMVIGAASILVS
>Pscabrosum17219_12440
MNTTNPAMTLNSLPNEIFIQILSDFPTRALLPLMSVNHWFRALVLRILHYRLLLSMPLKEYKLLLECFHPSSKLTEPHVFCKYLGTDGLNERHDDTGLLYENIDAAHHLGRVAGLYSRFRPEVSSNEEDERGTIGSKFAFSPGRMLLLSEVVGFIRADINGGREGQGEDAVIREVTLDGYEDFSQLCVVANLVQVKPGTSLLLSASTIEDGFVRLWREWLRDQSGRMEKTAENDWEEDSERMSSDDDILWVDMSKTVGLKMHVRPKAWDPSLPVLIHQDDRNDDSWVGYEVILEGESLLLWRSSHVDLIELHIRSTRLLMAVEQSKEEQKIHQTNAMVIGAPIAVS
>Psolitum25940_09368
MNPANPAVTLDSLPNEVFIQILSDFSTRALLPLTSVNHRFHALVLRILHYRLLLTIPLKEYKLLLECFHPSSKLTEPHVFCKYLGTDGLSERHDGAGSLYENVDTAHQLGRVTGLYSRFHPEVSNDDDEEEEERGKYGSKYGFSPGKKEDAVIREVNLDGYEDFSQLCVVANLVQVKPGTLLLLSASTIEDGVVRLWREWLRSQSEKMKRTTETDWEGGSEKARMSSDDDILWVDTSKTVGLKMRVRPKAWDPSFPVLVHQDDRDDNSWVGYEVILQELHIRSTRLLLAVEQSKEEQKIHQTNAMVIGAAPISVS
>PsolitumRS1_01440
MNPANPAVTLDSLPNEVFIQILSDFSTRALLPLTSVNHRFHAVVLRILHYRLLLTIPLKEYKLLLECFHPSSKLTEPHVFCKYLGTDGLSERHDGEGSLYENVNTAHQLGRVTGLYSRFRPEVSNDEEEEWGKYGSKFGFSPGRMLLLSEVVGFIRADMNAGRQGKEKDAVIREVTLDGYEDFSQLCVVTNLVQVKPGTLLLLSASTIEDGFVRLWRDWLRDQSGKMKRTTETDWEEDSEKARMSSDDDILWVDTNKTVGLKMRVRPKAWDPSFPVLVHQDARDDDSWVGYEVILQGQSLLLWRGSLVDLIELHIRSTRLLLAVEQSKEEQKIHQTNAMVIGAAPISVA
>Psoppii18220_00262
MNPANPAVTLDSLPNEVFVQILSDFSTRDLLPLTSINHRFHALVLRILHYRLLLNTPLKEYKLLLECFHPSSKLTEPHVFCKYLGTDGLSERHDGTGSLYENVDTAHQLGRVTALYSRFRPLVANEEEEEDAERIGSHFDLTGRMLLFSGVGFVRADKNGGKGNKDDEVIREVTLDGHEDFSQLCVVANLVQVRPGTSLLLSAFTIEDGFVRLWRDWLHHQSRKLKKASEIAREESHEEIQIPPDSDDILWADVGKTVGLKLRVRPKSWNPSFPVLIHQDDRDDDAWVGYEVILEELHIRSTRLLLVVEQSKEEQQSHQKNAIVIGAPPPA
>Psolitum12_12543
MNPANPAVTLDSLPNEVFIQILSDFSTRALLPLTSVNHRFHALVLRILHYRLLLTIPLKEYKLLLECFHPSSKLTEPHVFCKYLGTDGLSERHDGAGSLYENVDTAHQLGRVTGLYSRFHPEVSNDDDEEEEERGKYGSKYGFSPGKKEDAVIREVNLDGYEDFSQLCVVANLVQVKPGTLLLLSASTIEDGVVRLWREWLRSQSEKMKRTTETDWEGGSEKARMSSDDDILWVDTSKTVGLKMRVRPKAWDPSFPVLVHQDDRDDNSWVGYEVILQELHIRSTRLLLAVEQSKEEQKIHQTNAMVIGAAPISVS
>Psubrubescens31985_01348
MPDQGAGLPWREPPLNHEHPQHPQPVSQKLLQHLPVELLSEILSAFPSAYLLSIMTVNKIFHAVANDIFRLRIINTPQQLEELQLVLECGEPSEILSNILCQYQGMRGLDVDNSLPQRLTDVYLVFKPEARPVESSPIESLPDDESPTLKRLLYLSVFETFGQFTATLKLPWTPGRFFVPPRSVVCNKTLRLGRKWLENGESRIFWLDDAEHVGIRLRALQFDALELEYTLDEDENSWEVNVEENLGRPDYGLMNGWYL
>Pcanescens13549_12447
MNHSVTLDSLPNEVFVQILSGFSTKALLPLTSVCHRFHALVLRILHYRLLFSTPLKEYKLLLECFHPSSKLTEPHVFCKYLGTDGLSERHDGEGSLYENVDTAHQLSRVTGLYSRFRPEVCTPEEKNSTTGRNGARLVPSPGRMLLLSGVAGFIRADMNRGGDDDDGAVTREVMLDGFEDFSQLCVVANLVQVLPGTSLLLSALTIEDGVVRLWRDWLLRQSRKWKAAIERAREEGTEKVLIPPDSDEILWVDTEETVGLKMRVRPKEWNPSLPVLVHQDDRDEGSDVAYEVDLEELHIRSTRLLLAAEQSKEEQQNYQPNAVVLGNAPIAAPIQVA
>Ptannophilum21756_03183
MPSSKEPFSPLSLSKERPPCSMDDLPPEIAWNILEHLSTKQLMTVTSVSQSFRAIVRTILEYRLHQFLKREYDTVFLRVGWYTPMREKKGVITWAHQGTVALVDETNPCDPLMPCVRQSASVQEPSQAHGNAWYSIFHPAGPRGDPWFRPGTLWWSDEDGIDGYTSNFRNYCEDNRDLGEEVTLESYEDFVQFRLRLYLAERTGPYKAFKIENKMIRIPKELLSQSDEKGRHVGHPEDEANPELFWVDSQKTIGLQVAVTQDQEHYGYEECTGTVKYYVNLSALWIRTFRLLQEDEVAEKHAKEGHGQINILTVG
>Ptaxi34144_00362
MVSTYCNCYGILAYILGELPTKSLLSLVSVSHHFLANVSQILQTRLRAITKKDTRLVLRWFAPMHAFIDPVYFCEYISTVNSHSSQNHTITKEHSDRLTGSYSHFRIQSSSDGFVSPSGGRFSWRDVVGFLQADFSGVLKPTGKEEESEPVILEWFEYFCQFCVKLDMVGVRMPDKFSSVCERLEDLVVRLPRVWLREQSERLSSTVEPPVIEKDDQIVWIDNQKTLGLKIRVEKISVEENLPAHFSNGEDRLEAFTVHLEGLATD
>Pverrucosum35672_00741
MNPANPAVTLDSLPNEVFIQILSDFSTRALLPLTSVNHRFHALVLRILHYRLLLTIPLKEYKLLLECFHPSSKLTEPPVLCKYLGTDRLSECHDGVGSLYEHVDTAHQLGRVTGLYSRFRPEVSDDDDGEEQEWGKYGSKFGFSPGKEEDAVIRDVTLDGYEDFSQLCVVANLVQVKPGTMLLLSASTIQDGSVRLWREWLRDQSGKMKRTTETDWEEGSQKTRMSSGGDMLWVDTSKTVGLKMGVRPKAWDPSFPVLVHQDARDDDSWVGYEVILQG
>Pviridicatum34249_10775
MNPANPAVTLNSLPNEVFIQILSDFSTRALLPLTSVNHRFHAVVLRILHYRLLLTIPLKEYKLLLECFHPSSKLTEPHVFCKYLGTDGLSERHDGEGSLYENVNTAHQLGRVTGLYSRFRPEVSNDEEEEKWGKYGSKFGFSPGRMLLLSEVVGFIRADMNVGRQGKEKDAVIREVTLDGYEDFSQLCVVANLVQVKPGTLLLLSASTIEDGFVRLWREWLRDQSGKMQRTTETDWEWGSEKARMSSDDDILWVDTSKTVGLKMRVRPKAWDPSFPVLVHQDARDDDSWVGYEVILQGQSLLLWRGSLVDLIELHIRSTRLLLAVEQSKEEQKIHQTNAMVIGAAPISVA
>Pvulpinum29486_00318
MNPANPAPTLDSLPNEIFVQILSDFSTRALLPVTSVNHRFHALVLRILHFRLLLNTPLKEYKLLLECFHPSSKLTEPHVFCKYLGTDGLTERHDGTGSLYENVDIAHKLGRVTGLYSRFRPVASDDEEEEQRDTNNSGFGFSSGRMLLLSGVVGFIRADMKGGRDGKEKDAVIREITLDGYEDFSQLCVVANIVQVKPGTSLLLSASTIEDGFIRLWRDWLRNQSEGKNMTPENEWEEDPDKPRAPSDDDILWVDMNKTVGLKMRVRPKAWDPSFPVLVHQDDRNNDSWVGYEVILQGESLLLWRGSGVDLVELHIRSTRLLLAVEQSKEEQKMHQTNAMVIGAAPISLS
