# Supplementary material for: Comparative genomic study of the Penicillium genus elucidates a diverse pangenome and 15 lateral gene transfer events
Source: IMA Fungus. 2023 Feb 1;14:3. doi: 10.1186/s43008-023-00108-7 (PMC9893605; doi:10.1186/s43008-023-00108-7)
Supplement: Supplementary file 6 — Additional file 6. Orthogroups. [file 43008_2023_108_MOESM6_ESM.zip › get_homologues_pangenome_all_orthogroups/102501_Patrosanguineum31633_07544.faa]

>Patrosanguineum31633_07544
MTELKIIRTLSLTTSAILALLETSIGIISRLRVVYSRQKAQSSIIEQRYKELQSTESIIHVVHREECLQTAEVISELVKIKDLSQELLALVKRLDPGEKSIPHQIAHQLTSGSKDEGDFNHILNRLNTAKTNLILHIQVAGVGLSLDSQSNIVANTAQISNLDQTMKKLLGDGWGLKIASVIRHQPPRKLLGLNGPVGEDEWKSISHLEIRDNEAGVASSQINYPVSGTVFASLLFDHCIKYILLLILIYLPFNYLFAKK
>Paurantiogriseum35659_08174
MDPLSTTANVLALLETSINITGRLRDAYSSSLLKQHHEELQRTESVIRVVHSEGGLETAAVTSELEKMKNLSQELLTLLERLDSGKKSLPRQIAHQLISGSQDEGHLARIVERMNTAKTNIILHVQIAGVELTRDGQSIIAANAAKISQLGRTVRELLGDGRGLETASLIKNQPLHEEGTVVLGPDDLNQIGVSVPKGGTTRMITGNLTRVQALQINGPVGEDEWKTISHLVIRDNEAGPVSSQVNYPVSGAVFASLLLDHTIKYVLLFVLIYVVC
>PcamembertiFM013_03851
MDPLSTTANVLALLETSINITNRLRVAYSSSLLEHHHEELRRTESVIRVVHSEGCLGTAAVTSELEKMKTLSQELLTLLERLDSGKKSLPRQIAHQLTSGSQDEGHLARIVERMNTAKTNIILHVQIAGVGLTRDGQSIIAANAAKISQLGRTPLHEDGTVALDTGDLNQIGVSVPKGGTTRMITGNLTRLQALQINGPVGEDEWKTISHLEIRDNEAGPGSSQVNYPVSGAVFASLLFDHTIKYVLLFVLIYVVS
>Pcataractarum29864_01850
MVIQLIQQAAKRQAELRSKLEEYSEEVGETKRIVELVQNEDALQTSGAVAMVRRVENLGQGLKRHLMSMGQPKSALRQFGHQLISGSEDEAQLASFMVRLGRAKQDLILQIQVANVGLAKSINNTLLVEMATVNKLHALLQETLGEGKGLKIAEFLRQKGAVLEGSESIQLSDAEYDKLQTEEREALHPEPVDAALNVGGRRIIVDNLTRDQALQINGPVAVDIWKDMAFIKIEGNIASDTAIQTNYPVSMDVFRELLAARAAGIGSR
>Pcrustosum35664_08110
MDPLSITATVIALLETSIKITSRLRDAYSRQQAQPILLAQHHEDLRGTESVIKVVHSQRCLETAAVTSELVKMKDLSQELLTLLERLDPGKKSISRQLAYQLISGSKDEGNFDNIVKRMNTAKTNIILHVQVASVGLTRDAQSNIVANTAEISHLDRTLRELLGDGQGLRIASLLKDRPLNEDGTVVLDRDDLNRIGVSVPDGGNTRIIIGNLTRLQALQINGPVGEDEWKTISHLEIRDNEAGPASSQVNYPVSGTVFASLLLDHTIKYVLLFVLIYTALR
>Pexpansum35385_12259
MDPLSITANVLALLETSINITGRLRIAYSSSLLKQHHEELQRTESVIRVVHNEGFLETEAVTSELNKLKNLSQELLTLLERLDSGKKSIPRQIAYQLANGSQDEEHLAKIVERMNTVKTNIILHVQVAGVGLTRDGQSIIAANAAKVSQLGRTVRELLGDGQGLRIASLIKDQPLREGGTPILDSDDLNQIGVSIRNGGTTRTIIGNLARLQALQINGPVGKDEWKTISHLEIRDNEAGPASSQVNYPVSGIVFASLLFDHAIKYVLLFVLTYLVFLRISLPGNVWHSRVKTFPFRLRFTDT
>PexpansumR19_09592
MDPLSITANVLALLETSINITGRLRIAYSSSLLKQHHEELQRTESVIRVVHSEGFLETEAVTSELNKLKNLSQELLTLLERLDSGKKSIPRQIAYQLANGSQDEEHLAKIVERMNTVKTNIILHVQVAGVGLTRDGQSIIAANAAKISQLGRTVRELLGDGQGLRITSLMKDQPLREGGTPILDSDDLNQIGVSIRNGGTTRTIIGNLTRPQALQINGPVGKDEWKTISHLEIRDNEAGPASSQVNYPVSGIVFASLLFDHAIKYVLLFVLIYLVF
>Pfreii34325_02788
MDPLSTTANVLALLETSINITGRLRDAYSSSLLKQHHEELQRTESVIRVVYSEGGLETAAVTSELEKLKNLSQELLTLLERLDSGKKSLPRQVAHQLISGSQDEGHLARIVERMNTAKTNIILHVQIAGVELTRDGQSIIAANAAKISQLGRTVRELLGDGRGLEIASPIKNQPLHEEGTVVLNPDDLNPIGVSVPKGGTTRMITGNLARLQALQINGPVGEDEWKTISHLAIRDNEAGAVSSQVNYPVSGAVFASLLLDHTIKYVLLFVLIYVVF
>Phesseltinei12396_02429
MDPLSITATVLALLETSINITSRLRVAYSRQQAQPILLAQHHEDLRGTESVIKVVHSQRCLETAAVTSELVKMRDLSQELLTLLERLDSGKKSVSRQLAYQLISGSKDEGHFDNIVKRMNTAKANIILHVQVANVGLTRDAQRNFVANAAEISQLDRTIRGLLGDGRGLRIASLLKDQPLHEDGTVVLDRDVLNRIGVSVPSGGNTRITISNLTRLQALQINGPIGEDEWKTISHLEIRDNEAGLASSQVNHPVSGTVFASLLFDHTIKHVSLFVLLFVLIYAALQ
>Plongicatenatum33135_07840
MTTVLDVLGGISAVVQILQTAIEIADRIKHAKDKKSLFMILNQNHKEVTSLKDIVMVVKEEQSLHTKDIMAELANISTLAEELEDMLRVMEDKGFIGRFIHGKDHKAEVGRLTGNIAGTKLTLTMKIQNAHVGITVLANRKLVVQMEKIEAVDANLKSLINGFEGLFIAILMKDRELNADGTVSIDDSDFQSLGLETSDNNPYYDGSRLIDNNLALDQALMINGTIGTEGFIEPKDVRIFNNTARNQATMINASISEKTWAESRDDRRDIIKLMAAHGALEKGELKGPKLEMP
>Plongicatenatum33191_10016
MTTVLDVLGGISAVVQILQTAIEIADRIKHAKDKKSLFMILNQNHKEVTSLKDIVMVVKEEQSLHTKDIMAELANISTLAEELEDMLRVMEDKSFIGRFIHGKDHKAEVGRLTGNIAGTKLTLTMKIQNAHVGITVLANRKLVVQMEKIEAVDANLKSLINGFEGLFIAILMKDRELNADGTVSIDDSDFQSLGLETSDNNPYYDGSRLIDNNLALDQALMINGTIGTEGFIEPKDVRIFNNTARNQATMINASISEKTWAESRDDRRDIIKLMAAHGALEKGELKGLTLEMP
>Pmajusculum35410_01113
MDPLSITTSVLALLETSINITGRLRVAYSSSLLNHHHEELRRTESVIRVVHSEVCLETAAVTSELEKMKNLSQELLTLLERLDSGKKSLPRQIAHQLTSGSQDEGHLSKIVERMNTAKTNIILHVQIAGVGLTRDGQSIIAANAAKISQLGRTVREILGDGQGLKIASLIQNQPLHEDGTVALDPGDLNQIGVSVTKGGTTRMITGNLTRLQALQINGPVGEDEWKNISHLEIRDNEAGPCSSQVNYPVSGVVFASLLFDHTIKYVLLFVLIYVVF
>Podoratum22623_02634
MTALFDVLGGISAVVQILQTAIEIADRIRHAKDKKSLFMILNQNHKEVTSLKDIVMVVKEEQSLHTKDIIAELANIATLAEELEDMLRIMEGKGFIGRFMHGKDHKAEVGRLTGNIAGTKLTLTMKIQNAHVGVTVLANRKLVVQMEKIEAVDANLKKLINGFEGLFIALLMKDRELNADGTVSINDSDFQSLGLETVDDSPYYAGSRLIENNFAFDQALMINGTIGTEGFIEPKDVKIFNNTARNQATMINASISEKTWAESREDRREIIKLMAAQGALTNLLEKGDPKGLMREMP
>PpolonicumF7_06710
MDPLSTTANVLALLETSINITGRLRDAYSSSLLKQHHEELQRTESVIRVVHSEGGLETAAVTSELEKMKNLSQELLTLLERLDSGKKSLPHQIAHQLISGSQDEGHLARIVERMNTAKTNIVLHVQIAGVELTRDGQGIIAANAAKISQLGRTVRELLGDGRELGIASLIKNQPLHEEGTVVLGPDDLNQIGVSVPKGGTTRMITSNLTRLQALQINGPVGEDKWKTISHLAIRDNEAGPVSSQVNYPVSGAVFYSLLLDHTIKYVLLFILIYVVF
>Psamsoniarum33392_11696
MDPLSITVTVLALLQTSIKITSRLRVAYSRQQAQSSLLEQHHEDLRGTEIVLKVIHSQRCLGTAAVTSELIKMKDLSQELLTFLKRLDPGKKSISRQIAHQLTSGSKDEGHFDSIVKRMNTAKTDIILHVQLASVGLTRDGQSNIVANTTEINQLDRTIRELLGDGRGLRIASLIKNQTLHEDGTLVIDPDDLNHIGVSVPNGGDTRMVIGNLTRPQALQINGPVGENEWKSISYLEIRDNEAGSASSQVNYAVSGTVFTTLLFDHTIKYVLLFVLIYVALGILFSKN
>Psolitum25940_05109
MDPLSITVAVLALLETSIKITGRLRVAYSRQQAQPILLAQHHEDLRGTESVIKVVHSQRCLETAAVTSELVNMRDLSQELRTLLERLDPGKKSSSRQLAYQFISGSKDEEHFDNIVKKMNTAKTNIILHVQVASVGLTRDAQSNIIANTAEISHLDRTIRELLGDGRGLRIASLLKDQPLNKDGTVVLDRDDLNRIGVSVPNGGNTRIIIGNLTRLQALQINGPVGEDEWKTISHLEIRDNEAGLASSQVNYPVSGTVFASLLFDRTIKYVLLFVLLYAVLR
>PsolitumRS1_04949
MDPLSTTANVLALLETSINITGRLRDAYSSSLLKQHHEELQRTESVIRVVHSEGGLETAAVTSELEKMKNLSQELLTLLERLDSGKKSLPRQIAHQLISGSQYEGHLARIVERMNTAKTNIILHVQIAGVELTRDGQSIIAANAAKISQLGRTVRELLGDGRELGIASLIKNQPLHEEGTVVLGPDDLDQIGVAVPKGGTTRMITSNLTRLQALQINGPVGEDEWKTISHLAIRDNEAGPVSSQVNYPVSGAVFYSLLLDHTIKYVLLFVLIYVVF
>Psolitum12_10648
MDPLSITVAVLALLETSIKITGRLRVAYSRQQAQPILLAQHHEDLRGTESVIKVVHSQRCLETAAVTSELVNMRDLSQELRTLLERLDPGKKSSSRQLAYQFISGSKDEEHFDNIVKKMNTAKTNIILHVQVASVGLTRDAQSNIIANTAEISHLDRTIRELLGDGRGLRIASLLKDQPLNKDGTVVLDRDDLNRIGVSVPNGGNTRIIIGNLTRLQALQINGPVGEDEWKTISHLEIRDNEAGLASSQVNYPVSGTVFASLLFDRTIKYVLLFVLLYAVLR
>Ptaxi34144_06325
TALSGAKEGPIRAFVYNKSIVLSTIIIMDPLSVTAAILAFLETSIGIISRLRDAYSRQQTQLSLLEGHHEELQGTQNVIQVVHNEQCLHTAAMSSELAKMKDLSQNLLTFLKLLDPQEKSVPRQIAHQLTSGSRDEKKLKSISESMTAVKANIFIYIQVAAVGITRDGQSNIIANTAKIMQLDQTIRESLGDGQGLKIASLIKDQPRREDGTVVLDPDDLRKMGVSSPNGGTSRIIVGNLTRLQALQINGPIGEDEWKAVSHLEIRGNEAGAASSQVNYPVSGTVFASLLFNHFIKYILLFVLIYLPFNYFFTKN
>Pverrucosum35672_06503
MDPLSITATVLALLETSINMTSRLRAAYSRQQAQPSLLARGLADLQGTENVIKVIHSQRCLETAAVTSDLVEMKSLSQELLTLLERLDSGKKSTSRQLAYQLIGGSKDEGHFENIVKRMNAAKTNIILHVEVASVGLARDSQSNLVVNAAEIRQLDRTVRELLGDGRGLRIASLLKDRPLHEDGTVILDRDDLNRIGVSVPNGGNTRIITGNLTRLQALQINGPVGEDEWKTISHLDVRDNEAGLASSQVNFSVSDTAFTSLMFDHTIKYVLLFVLLFVLIYAALH
>Pviridicatum34249_05348
MTSELEKMKNLSQELLTLLERLNSGKKSRPRQIAHQLISGSQDEGHLARIVERMNTAKTNIIVHVQIAGVELTRDSQGIIAANSAKISQLGRTVRELLGDGRELGIASLIKNQPLHEEGTVVLGPDDLNQIGVSVPKGGTTRMITSNLTRLQELQINGPVGEDEWKTISHLAIKDNEAGPVSSQVNYPVSGAVFYSLLLDHTIKYVLLFVLIYVVF
