# Supplementary material for: Comparative genomic study of the Penicillium genus elucidates a diverse pangenome and 15 lateral gene transfer events
Source: IMA Fungus. 2023 Feb 1;14:3. doi: 10.1186/s43008-023-00108-7 (PMC9893605; doi:10.1186/s43008-023-00108-7)
Supplement: Supplementary file 6 — Additional file 6. Orthogroups. [file 43008_2023_108_MOESM6_ESM.zip › get_homologues_pangenome_all_orthogroups/103215_Patrosanguineum31633_08258.faa]

>Patrosanguineum31633_08258
MNSTSQSSPQQTNTGNAGISSAGVKSTSATAGSSSHDYTEPSQSDAERFQQSIHGIGSWIKPSDLTYPDKFPSSGSL
>Paurantiogriseum35659_10073
MDSSSPSSPQQASTTTGSSTAPVTSSSTPTTSSSYPYTEQALSANEQFDQTTDHMGGWIGELNHPDQLSLPKS
>Pconcentricum3081_04079
MDSSNQSSPPQTSTNAGNSNAVASSSTPKASGNTSTETKVSDLEIFQRTTGHMGGWIKQSDLNHPDKLAV
>Pcrustosum35664_09640
MDSSNPSSPQQTSTTTGSSTAPVTSSSAPTTSSNHPYTAQALSANEQFDQTTGHMGGWIGELNHPDQFALPKS
>Pdesertorum17660_06395
MDSSNQSSPQQATTQTSTPNTGTSNAAVASSSTPLTSSNYTYPEQKLRHDNSNSDDEEFQRNTNYMGGWIQNLNHPDQFSLSKS
>Pfimorum29495_01134
MSNAMDSSNQSFPQQTTTNTATSNAAVASSSTPKSSDNTHTEQKLSADKQFQRSTDHMGGWIKPAGLNHPDTFAV
>Pfreii34325_04636
MSISHATMDTSSPSSPQQASTTTGSSTAPVTSSSTPTSSNYPYTEQALSANEQFNQTTDHMGGWIGELNHPDQLSLPKS
>Phesseltinei12396_00523
MESSSPSSPQQASTTTGSSTAPVTSSSTPTASSNYPYTEQALSANEQFDQTTDHMGGWIGELNHPDQLSLPKS
>Pmajusculum35410_11455
MNPSSPSSPQQTSTTTGSSTAPVTSSSTPTTSSNYPTEQALSAHEQFDQNIGHIGGWIEELDHPDQFPLPKS
>Pmononematosum11891_08759
MDSSNQSSQQASTQTSTPNTGTSNAAVASSSTPLTSSKYTYSEQKLSDDEEFKRNTNYMGSWIKNLNHPDQFSLPKS
>Pcfgriseofulvum16848_10047
MNPSSQSSPKQTTTTTTGTSNTAVASSSTPTSSSYTYTEQALSAEEQFQRNTNHMGGWIKPSDLNHPDGFSLTSG
>Pcfgriseofulvum16849_00380
MNPSSQSSPKQTTTTTTGTSNTAVASSSTPTSSSYTYTEQALSAEEQFQRNTNHMGGWIKPSDLNHPDGFSLTSG
>Pcfgriseofulvum17755_10815
MNPSSQSSPKQTTTTTTGTSNTAVASSSTPTSSSYTYTEQALSAEEQFQRNTNHMGGWIKPSDLNHPDGFSLTSG
>PpolonicumF7_04795
MDSSSPSSPQQASTTTGSSTAPVTSSSTPTTSSNYPYTEQALSANEQFDQTTDHMGGWIGELNHPDQLSLPKS
>Probsamsonii29466_09186
MDSSNQSSPQQTTTNTDTSNAAVASSSTPKTSDNTYTEPKVSDDEQFQRNTDHMGGWIKSSDLNHSETLAV
>Psamsoniarum33392_07926
MNSSNQYSPQQTSTSTTGTSSAAVASSSNTAASNYTYTEQTLSEDENFQRNIDHMGGWIPSNLSHPDELSLSKS
>Psolitum25940_08594
MNPSSPPSPQQTSTTTGSSTAPVTSSSTPTTSSNYPTEQALSAHEQFDQNIGYIGGWIEELDHPDQFPLPKS
>PsolitumRS1_06684
MDSSSPSSPQQASTTTGSSTAPVTSSSTPTTSSNYPYTEQALSANEQFDQTTDHMGGWIGELNHPDQLSLPKS
>Psolitum12_09116
MNPSSPPSPQQTSTTTGSSTAPVTSSSTPTTSSNYPTEQALSAHEQFDQNIGYIGGWIEELDHPDQFPLPKS
>Pviridicatum34249_03460
MDSSSPSSPQQASTTTGSSTAPVTSSSTPTTSSNYPYTEQALSANEQFDQTTDHMGGWIGELNHPDQLSLPKS
>Pvulpinum29486_01098
MNSSNQSLPQQAPTTGTSTTAVASSSTPTSSSNYTEPRLSDKETFERNIDYVGSWIEPSDLNHPEGFLLTS
