# Supplementary material for: Comparative genomic study of the Penicillium genus elucidates a diverse pangenome and 15 lateral gene transfer events
Source: IMA Fungus. 2023 Feb 1;14:3. doi: 10.1186/s43008-023-00108-7 (PMC9893605; doi:10.1186/s43008-023-00108-7)
Supplement: Supplementary file 6 — Additional file 6. Orthogroups. [file 43008_2023_108_MOESM6_ESM.zip › get_homologues_pangenome_all_orthogroups/104254_Patrosanguineum31633_09297.faa]

>Patrosanguineum31633_09297
MTYSVMIFAPRKAGVTHEVFKNRYEQHMQMITELCGDAAPVSHTRWYLQHDERDEPVLLAGNAAEMVHDAVVVMSFEDEAGFERFCAVLDKGEAKAMVEADEAGFWDRGRMKVVAVGDVEVSRR
>Paurantiogriseum35659_07813
MVYRVIVFASRKSTITHEEFKARYEQHMRMVAEICGDAAPLSHTRSYLKHDAESTPILLAGSVNEAYDAVVTMSFEDEAAFGRFCLALNTPEAKAMIEADEAGFWDRERMKVMVVEETKTS
>PcamembertiFM013_09143
MVYRVIVFASRKSAITHEEFKARYEQHMRMVAEICGDAAPLSHTRSYLKHDAESTPMLLAGSVNETYDAVVTMSFEDEAAFGRFCLALNTPEAKAMIEADEAGFWDQERMKVMVVEDTKTS
>Pcfviridicatum20477_00683
MVYRVIVFASRKSTITHEEFKARYEQHMRMVAEICGDAAPLSHTRSYLKHDTMSTPMLLAGSVDETYDAVVTMSFEDEAAFGRFCLALNTPEAKAMIEADEAGFWDQGRMKVMVVEETKTS
>Pconcentricum3081_10783
MVYRVIIFAPRKPNITHEEFKTRYEQHMRMVAGICGDAAPVSHTRSYLKHDAGSNPMLLAGSVDETYDAVVTMSFEDEAGFGRFCQALDTPEAKAMIEADEAGFWDRERMKVMVVEDVMEGLE
>Pcoprophilum35676_00529
MTYRVMIFAPRKSNITHEEFKTRYEQHMRMIAGICGDAAPLSHTRSYLKHDTKSNPMLLAGSVEETYDAVVTMSFEDEAGFGRFCQALGTPEATAMVEADEAGFWDRKRMKVMVVEDVKDGLE
>Pcrustosum35664_07746
MVYRVIVFASRKSTITHEEFKARYEQHMRMVAEICGDAAPLSHTRSYLKHDAESTPMLLAGSVNGTYDAVVTMSFEDEAAFGRFCLALNTPEAKAMIEADEAGFWDQERMKVMVVEETKTS
>Pdesertorum17660_11997
MVYRIMVFATRKTSITHEEFKTRYEQHMRMIADICGDAAPLSHTRSYLQHDARSNPILLAGSVDETYDAVVTMSFQDEAAWGRFCLALDTPEAKAMIEADEAGFWDRERMKVMVVEDVRGLEE
>Pexpansum35385_10315
MVYRVMVFAPRKTSITHEEFKTRYEQHMRMIADICGDAAPLSHTRSYLKHDAESNPMVLAGSVEETYDAVVTMSFEDEAAFGRFCQVLGTLEAKAMIEADEAGFWDRGRMKVMVVEDVRGVGVGSSSLGGLMDG
>PexpansumR19_09204
MVYRVMVFAPRKTSITHEEFKTRYEQHMRMIADICGDAAPLSHTRSYLKHDAESNPMVLAGSVEETYDAVVTMSFEDEAAFGRFCQVLGTPEAKAMIEADEAGFWDRGRMKVMVVEDVRGLE
>Pfimorum29495_08720
MVYRIMVFASRKSNITHEEFKTRYEQHMRMVAGLCGDAAPVSHTRLYLKHDAGSNPMLLAGSVHETYDVVVTMSFEDEAGFGRFCQALDTPKAKAMIEADEAGFWDRERMKVLVVEDVKEGLA
>Pfreii34325_02403
MVYRVIVFASRKSTITHEEFKARYEQHMRMVAKICGDAAPLSHTRSYLKHNAESTPILLAGSVNEAYDAVVTISFEDEAAFGRFCLALNTPEAKAMIEADEAGFWDRERMKVMIVEETKTS
>Phesseltinei12396_05301
MVYRVIVFASRKPTITHEEFKARYEQHMRMVAEICGDAAPLSHTRSYLKHDAESTPILLAGSVNEAYDAVVTMSFEDEAAFGRFCLALNTPEAKAMIEADEAGFWDRERMKVMVVEETKTS
>Phordei12815_03953
MVYRVIVFAPRKSTITHEEFKARYEQHMRMVTEICGDAAPLSHTRSYLKHDTKSTPMLLAGSVDETYDAVVTMSFEDEAAFGRFCLALNTPEAKAMIEADEAGFWDQERMKVMVVEETKTS
>Pmajusculum35410_01504
MVYRVIVFASRKSTITHEEFKARYEQHMRMVAEICGDAAPLSHTRSYLKHDAESTPMLLAGSVNETYDAVVTMSFEDEAAFGRFCLALNTPEAKAMIEADEAGFWDQERMKVMVVEETKMS
>Pmononematosum11891_05911
MVYRVMVFSPRKTTITHEEFKTRYEQHMRMIADICGDAAPPLAHATYDAVVTMSFGDEAAWGRFCCALNTPEAKAMIETDEAGFWDRERMKVMVVEDVRKLEK
>Pcfgriseofulvum16848_09275
MAYRIIVFAPRKSNITHEEFKTRYEQHMRMIAGICGDAAPVSHTRSYLKHDAESNPILLAGSVDETYDVVVTMSFEDEAGFGRFCRALDTPEAKAMVEADEAGFWDRGRMKVMVVEDVREGLE
>Pcfgriseofulvum16849_05132
MAYRIIVFAPRKSNITHEEFKTRYEQHMRMIAGICGDAAPVSHTRSYLKHDAESNPILLAGSVDETYDVVVTMSFEDEAGFGRFCRALDTPEAKAMVEADEAGFWDRGRMKVMVVEDVREGLE
>Pcfgriseofulvum17755_05708
MAYRIIVFAPRKSNITHEEFKTRYEQHMRMIAGICGDAAPVSHTRSYLKHDAESNPILLAGSVDETYDVVVTMSFEDEAGFGRFCRALDTPEAKAMVEADEAGFWDRGRMKVMVVEDVREGLE
>Pparadoxum22861_04259
MVYNVMVFAPRKAGITHEQFKNRYEQHMQMIAGICGDAAPVSHTRWYLQHEGDEAVLLAGNPAEMRYDAVVLMSFEDAAGFKRFTAALDTDEAKALVEADEAGFWDRERMKVVIVGDVRESRK
>PpolonicumF7_07079
MVYRVIVFASRKSTITHEEFKARYEQHMRMVAEICGDAAPLLHTRSYLKHDAESTPMLLAGSVNEAYDAVVTMSFEDEAAFGRFCLALNTPEAKAMIEADEAGFWDRERMKVMVVEESKTS
>Probsamsonii29466_07681
MAYRIMVFAPRKSNITHEEFKTRYEQHMRMVAGICGDAAPVSHTRSYLKHDAGSNPMLLAGSVHETYDVVVTMSFEDEAGFGRFCQALDTPEAKAMIEADEAGFWDRERMKVMVIEDVREGLE
>Psamsoniarum33392_06165
MVYRVMVFAPRKATITHEEFKTRYEQHMRMVADISGDAAPLSHTRSYLKHDASSNPILLAGSVDETYDAVVTMSFDDESAFGRFTQALNTPQAKAMIEADEAGFWDRERMKVMVVEDVRGLE
>Psolitum25940_04699
MVYRIIVFASRKSTITHEEFKARYEQHMRMVAEICGDAAPLSHTRSYLKHDAESTPMLLAGSVNETYDAVVTMSFEDEAAFGRFCLALNTPEAKAMIEADEAGFWDQERMKVMVVEETKMS
>PsolitumRS1_05327
MVYRVIVFASRKSTITHEEFKARYEQHMRMVAEICGDAAPLSHTRSYLKHDAESTPMLLAGSVNEAYDAVVTMSFEDEAAFGRFCLALNTPEAKAMIEADEAGFWDRERMKVMVVEETKTS
>Psolitum12_03996
MVYRIIVFASRKSTITHEEFKARYEQHMRMVAEICGDAAPLSHTRSYLKHDAESTPMLLAGSVNETYDAVVTMSFEDEAAFGRFCLALNTPEAKAMIEADEAGFWDQERMKVMVVEETKMS
>Pverrucosum35672_06867
MVYRVIVFATRKSTITHEEFKARYEQHMRMVAEICGDAAPLSHTRSYLKHDAESTPMLLAGSDNETYDAVVTMSFEDEAAFGRFCLALNTPEAKVMIEVDEAGFWDRERMKVMVVEETKTS
>Pviridicatum34249_05710
MVYRVIVFASRKPAITHEEFKARYEQHMRMVAEICGDAAPLSHTRSYLQHDAESTPMLLAGSVNEAYDAVVTMSFEDEAAFGRFCLALNTPEAKAMIEADEAGFWDRERMKVMVVEETKTS
>Pvulpinum29486_10551
MVYRVMVFAPRKANISHEEFKTRYEQHMRMIADICGDAAPVSHTRSYLKHDASSNPMLLAGSVGETYDAVVTMSFEDEAGFGRFCQALGTPEAQAMIEADEAGFWDRERMKVMVVEDVRGLE
