# Supplementary material for: Comparative genomic study of the Penicillium genus elucidates a diverse pangenome and 15 lateral gene transfer events
Source: IMA Fungus. 2023 Feb 1;14:3. doi: 10.1186/s43008-023-00108-7 (PMC9893605; doi:10.1186/s43008-023-00108-7)
Supplement: Supplementary file 6 — Additional file 6. Orthogroups. [file 43008_2023_108_MOESM6_ESM.zip › get_homologues_pangenome_all_orthogroups/10484_Pangulare27051_00265.faa]

>Pangulare27051_00265
MRITQFTQIATAILPGLLFSDYVQALTIDLTDKETLVAAAKVSVEGAFGYYNGNNSGATPGAFDFSWWEGAALCNAFLNYWHFTGDDKYNYALNMALSHQAGDAGDYLNENYTTYAGNDDQMQWGNAAMAAAEYNLSDPIGIKYSWISLVQGVYNNQKDNNEGWDDTTCGGGFRWQKLPVQGTGYHMKNSVSNGGFFQLAARLAQYLQKDEYADWAEKTWNWSTSVGLVNTKTWAVGDSVSTGDSCKTVDPTNWSYNYGVYLNGCAYMYAYTKKQVWLDRLNGLIGSTFDVFFLPKYGGTISEKTCEAVGNNCDRNQKLFKGLTLMWMANVALVVPATYDKILKGIQDSATGAAISCSGQGNKTCGDRWYSGYDGKIGMEEQITATNAFSVALLPFVDRNTSAPLSTLTGGNSTSNPNAGTTYDNGLPKFAPITTADRAGAGIMTAVFVGGMVGMAVFMLMGP
>Pangulare30069_08414
MRITQFTQIATAILPGLLFSDYAQALTINLEDQDSLVAAAKVSVEGAFGYYNGNNSGATPGAFDFSWWEGAALCNAFLNYWHFTGDETYNYALNMALSWQAGDAGDYLNENYTTYCGNDDQMQWGNAAMAAAEYNLSDPIGIKYSWIGLVQGVYNNQKDNNEGWDDTTCGGGFRWQKLPVQGTGYHMKNAVSNGGFFQLAARLAQYLQKDEYADWAEKTYNWSTSVGLVNEKTWAVGDSVSTGDNCKTVDPTNWSYNYGVYLNGCAYMYAYTKKSIWLDRLNGLIDSTMATFFLPKYGGTISEKTCEAVGNNCDRNQKLFKGLTLMWMANVALVVPETYDKLLKGIQDSATGAAISCSGQGNKTCGDRWYSGYDGKIGMEEQISATNAFSVALLPFVKNSSAPLNTLTGGNSSSNPNAGTTYDNGLPKFAPITTGDRAGAGIMTAVFVGGMVGMAVFMLMGP
>Pchermesinum19713_07379
MRIDRIVAVLLQMLMAQHVSAIAFNTQDQNLIKEAASTTAYSMMRYYHGNETGGWPGAFTFSWWEGAALCNALLNYWHFTGDDTYNDELSIALQWQGGSNGDYLPQNFSQYAGNDDQVQWASAAMTAAEYKLPDRPSGFSWLALAQGVYNNQKNNPSGWDPSTCGGGIRWQKQPFQSGYTLRNAISNGGFFQLAARLALYTGDASYTDWAIKSYNWSESHGLVNNVTWKVNDSTDGANGCTTRDYTDWTYNYGVFINGCAYMYEFTKDQIWLDRLNGLLNKSWELFFTARTNYAASDAVCEIKDNCDRNGMLFKGLMVMWLANVALLVPSTYSTILSKLQSSASGAASTCTGLGNNTCGVRWYGGEWDGKIGMEEDISATNVFSVAMLPFVNKDTAKPVSSSTGGDSKSDPNAGQGQDTGNVVLAPITTGDKAGAGILTVVFVGAVIGAIVFMFTGA
>Pherquei20771_05674
MRSSYVAQIATVILPTLLFPDHVSALTYNSQQEDTIRAAASKQAYAMMSWYHGNETGQTPGAFQFSWWEGAALCNAMLNYWHFTGDDTYNDELSVALQWQGGDNGDYLNANFSQYAGNDDQMQWGAAAMTAAEYKLPDRSSGYSWLSLVQGVYNNQKDNTEGWDPSTCGGGFRWQKTQFQGTGYNLKNAVSNGGFMMLAARLANYLNESSYADWAEKTWEWSMGVKLVNNQTWDVGDSVDGSEGCTTVDQTQWTYNYGVYMMGCAHMYAYSNDTKWLTALNGLLDKLWSTFFLAKYGDAIAEITCEGSDTCDRNGMLFKGLTVMWLSNIALIVPSTYDAILAKIQSSAVGAASTCTGDGNGTCGVRWWGSYDGQSGMEPDISATNVFSVAMLPFVNQSEAKPATQSTGGNSTSDPTAGTSDDDSKTTTPISSGDRAGAGILTVALVGGVVGMAVFMLMGQ
>Pherquei29812_09954
MRSNYVAQIATVILPTLLFTDHVSAVTFNIQQEDTIKAAASQQAWAMMSWYHGNETGQTPGAFQFSWWEGAALCNAMLNYWHFTGDDTYNDELSVALQWQGGDNGDYLNANFSQYAGNDDQMQWGAAAMTAAEYKLPDRSSGYSWLSLVQGVYNNQKDNTEGWDPSSCGGGFRWQKTPFQGTGYNLKNAVSNGGFMMLAARLANYLNESSYAEWAEKTWDWSTSVKLVNNNTWDVGDSVDGSESCKTVDQTQWTYNYGVYMMGCAHMYAYSNDTKWLTRLNGLLDKLWSTFFLAKYGDAIAEITCEGSDTCDRNGMLFKGLTVMWLSNIALIVPSTYDTILAKIQSSAVGAASTCTGLGNDTCGVRWWGSYDGQSGMEPDISATNVFSVAMLPFVDKSDATPATQSTGGNSTSNPNAGTADDDSKVTTPISSGDRAGAGILTVALVGGVVGMAVFMLLGQ
>Pmalachiteum13176_08268
MRSNYVAQIATVILPTLLFPDHVSALTYNSQQEDTIKAAASKQAYAMMSWYHGNETGQTPGAFQFSWWEGAALCNAMLNYWHFTGDDTYNDELSVALQWQGGDNGDYLNANFSQYAGNDDQMQWGAAAMTAAEYKLPDRSSGYSWLSLVQGVYNNQKDNTEGWDPSTCGGGFRWQKTPFQGTGYNLKNAVSNGGFMMLAARLANYLNESSYADWAEKTWEWSMSVKLVNNQTWGVGDSVDGSEGCKTVDQTQWTYNYGVYMMGCAHMYAYSNDTKWLTALNGLLDKLWSTFFLAKYGDAIAEITCEGSDTCDRNGMLFKGLTVMWLSNIALIVPSTYDAILAKIQSSAVGAASTCTGEGNGTCGVRWWGSYDGQSGMEPDISATNVFSVAMLPFVNQSEAKPATQSTGGNSTSDPTAGTADDDSKTTTPISSGDRAGAGILTVALVGGVVGMAVFMLMGQ
>Pmalachiteum17514_06770
MRSNYVAQIATVILPTLLFPDHVSALTYNSQQEDTIKAAASKQAYAMMSWYHGNETGQTPGAFEFSWWEGAALCNAMLNYWHFTGDDTYNDELSLALQWQGGDNGDYLNANFSQYAGNDDQMQWGAAAMTAAEYKLPDRSSGYSWLSLVQGVYNNQKDNTEGWDPSSCGGGFRWQKTPFQGTGYNLKNAVSNGGFMMLAARLANYLNESSYADWAEKTWEWSLSVKLVNNQTWDVGDSVDGSESCKTVDQTQWTYNYGVYMMGCAHMYAYSNDTKWLTALNGLLDKLWSTFFLAKYGDAIAEITCEGSDTCDRNGMLFKGLTVMWLSNIALIVPSTYDTILAKIQSSAVGAASTCTGEGNGTCGVRWWGSYDGQSGMEPDISATNVFSVAMLPFVNQSEAKPATQSTGGNSTSDPTAGTADDDSKTTTPISSGDRAGAGILTVALVGGVVGMAVFMLMGQ
>Pmalachiteum17515_05976
MRSNYVAQIATVILPTLLFPDHVSAITFNSQQEDTIKAAASQQAYAMMSWYHGNETGQTPGAFQFSWWEGAALCNAMLNYWHFTGDDTYNDELSVALQWQGGDNGDYLNANFSQYAGNDDQMQWGAAAMTAAEYKLPDRSSGYSWLSLVQGVYNNQKDNTEGWDPSSCGGGFRWQKTPFQGTGYNLKNAVSNGGFMMLAARLANYLNESSYAEWAEKTWDWSMSVKLVNNQTWDVGDSVDGSEGCKTVDQTQWTYNYGVYMMGCAHMYAYSNDTKWLTALNGLLDKVWSTFFLPKYGDAIAEITCEGSDTCDRNGMLFKGLTVMWLSNIALIVPSTYDTILAKIQSSAVGAASTCTGLGNGTCGVRWWGSYDGQSGMEPDISATNVFSVAMLPFVDKADATPATQSTGGNSTSDPTAGQADDDSTKTTPVSSGDRAGAGILTVGLVGGVVGMAVFMLMGQ
>Pscabrosum22717_04057
MRIDRIVAVLLQMLMAQHVSAIAFNTQDQRSREHHGILHDEILPRKRDWRMAGRVHLQLVEGAALCNALLNYWHFTGDDTYNDELSIALQWQGGSNGDYLPQNFSQYAGNDDQVQWASAAMTAAEYKLPDRPSGFSWLALAQGVYNNQKNNPSGWDPSTCGGGIRWQKQPFQSGYTLRNAISNGGFFQLAARLALYTGDASYTDWAIKSYNWSESHGLVNNVTWKVNDSTDGANGCTTRDYTDWTYNYGVFINGCAYMYEFTKDQIWLDRLNGLLNKSWELFFTARTNYAASDAVCEIKDNCDRNGMLFKGLMVMWLANVALLVPSTYSTILSKLQSSASGAASTCTGLGNNTCGVRWYGGEWDGKIGMEEDISATNVFSVAMLPFVNKDTAKPVSSSTGGDSKSDPNAGQGQDTGNVVLAPITTGDKAGAGILTVVFVGAVIGAIVFMFTGA
