# Supplementary material for: Comparative genomic study of the Penicillium genus elucidates a diverse pangenome and 15 lateral gene transfer events
Source: IMA Fungus. 2023 Feb 1;14:3. doi: 10.1186/s43008-023-00108-7 (PMC9893605; doi:10.1186/s43008-023-00108-7)
Supplement: Supplementary file 6 — Additional file 6. Orthogroups. [file 43008_2023_108_MOESM6_ESM.zip › get_homologues_pangenome_all_orthogroups/105410_Patrosanguineum31633_10453.faa]

>Patrosanguineum31633_10453
MLRPLVNVGLLGLILLAQEITAIRLWANTHSFSDDVPTACQTALMFDVKCANYLVTARDVANGAALVGDLASQYCTQECHDSIDKFQRDVHLACGTKAYQLFKTSTARAVPADIVNGLMWAYRLSCIQYVDGYCLARVRDRTETACSDCVLQYGAVMVSSDYGRGQFPPKAFSSLLSSCNAPASSYTYEYTSSNPTTTAVSSSISSVIPTSACTGKIYIAKDDDTCQSISETQSISTDRLIEANQTCENIVRGKSFGLVQLMGWNPTIRQNCDNLDSMVGRSICISPPGGGEWTLPTAKSTTTRGLTSSIFLSWVPAETISMTTSITTSWYWPIYDPNFIQQPLVGEPDAAWSSLITERIQYCWLTDDQQNGFDFDPDEELSSDCLSLYETYCDISPTDPVPKPPVSSIPQSCTPKTSNSVAESSTPVTPTSVIPTPT
>PcamembertiFM013_07432
MKVPINFSSLALVVNLIITPVYSVQLWNSSSALPDSIALECRNALSTNITCAQLVPANKVAQQVLYSNTDLSKLCTTTCSNSLTNTTGAELVNPLVWAYNVTCLQNSKEFCNPQMFNSSSTLDACSDCVLSYVAHMLESDYGRVRFNDKSFSSQLSSCGVPATKYPYTTPTSAPVSSSSASGSASPTPTSQTCSGDSYTVGKDDTCKSIAEANSIPIGTFLADNGIDQNCTTLKTASEVCLSPSCSLYTVKEGDTCKTILKGKGFYKNQLLSWNPTLRTNCDNLDSMVGQSICISPPGSSSWDVTTTNRSSTMTFTMFTGDWETGPAPTQVTESPTYTALPTKFTSLTSTYTVNQTAQSMIADYSKYCPISDEDYEDGFQWEDLSGNCQDLLDPYCSPDIYSPSPKSTKFPGSCTPTAVSATPTGSSTPLPSPTLDGTTSKCSKFYYVLANDTCPAIVKEYGIKLTDFYSWNPGVGSDCRTLKTEYYVCVAISGSNSTSTTRTGSRTATGSSTSTTTGSANPSPTQDGVASNCDDWHYVEDGDGCFDLAKKYNITLNEFYDWNPAIGEGCKSLKTEYFVCVGVKGGTAPSSTTTQKPTSTGDGTTTSPSETLPGTIDTCKKYYKVVDGGGCYDIAAAYDITLKNFNSWNPSVKDDCSGLRLDSYVCVGI
>Pcanescens19259_01059
MKASISLPSLFLLLSLATAPVWSEQLWDSPTDLPESIPQACRDALSKNITCSQLVSANKVTNQVLYSKADLTELCTTTCANSLNAFQQNVRDSCGDATLSYGSVNTTGAQLTDPLVWAHNATCLRDSTGFCNPQMFNTSITLSDACSDCALSYVSHMLESEYGRVRFNDQSFSRQLSSCGASATKYPYTTLTSASSSSTTASGTPTTTGQVCRGDSYTVGKDDTCKSIAEANSISYGTFLADNGIDQNCTTLKAGSEVCLSPSCALYKVVEGDTCKSILKGKGFYKNQLLSWNPTLHTNCDNLKSMVNQGICISPPGSSNWDVVTTNRTSSMTFTMFTGDWETGPAPTQVTESPTYTALPTNFTTFTDTYTINQTAQSMIDDYSKYCPISNEDYEDGFQWADLPDDCQDLLEPYCEPDINVPSPQSTSFPGSCTPAPVSATTTSSATPTSAIPSPTMPGTASECNKFHYVVPGDGCPAIASDYGISLDDFYLWNPGVGSDCRTLKTEFYVCIGVSGSSSSTKTTTASPTATTTGSSKPSPTQDGIASNCDEWHYVKSGDGCYDLAKEYNIALSDFYKWNPAIGDDCKSLKTEYYVCVGVSGDAIPSTTTKKTTTTSDGGKDTPTETLPGTISTCKNYYKVIPGDGCYDIAAAHAISLANQARIATPTAIANLIDFGIY
>Pcanescens19259_06922
MLQAIVGAALLLLSFGAEQAGAIQVWQSVGDIPSAVPAGCRDALIYNITCANDLVTAQDAMNGVALVGVTAQSYCTQQCSESLQTFQKNIHASCGTNEYELYVNSTTKQSPAVVSDGLKWAYDLVCIQDSSGFCLADLYNHTKGACSDCTLRYGAVMMSSDYGRHQFPPAAYSSLLSSCGVPASSYSYSYSSLPTATPTSTEPAGSSSATPTPSCQGKIIVSQQGDTCETISQANSISTDRLIEVNHLDYSCSSLTPGTSLCIESTCTIYTVKANETCQAIVHGQSFGLVQLIGWNPTIHQNCDNLDSMVERSICISPPGGGSFSLPDSRNSTSTGLASSIVTAWVPGETTTLANITTSWYMPTVDPSYNQSVVTYTANSTLSSLLAERTQYCWITDDDWDNLFNPDDLTQDCQSLYSAYCDPAPTDPISTSAPAVPASCTPVYSTSVPSSTPLSSSPTSTSVATPSPIQTGMTDGCTKFHFVAVDEGCQQIADDFAISLVDFYAWNPAVGNNCAGLKYGYYVCVGKASTTSVPSVSSTSSPTTANGATPTPTQSGMTSGCTNFHKVVKDEGCQQIADDVAISLSNFYAWNPAVGNDCAGLKYDYYVCVGKSSTDPPSTTSNEPTPTTIVNGATPTPIQSGMANKCTKFHLVVKDEYCYQLANDYSISLADFVSWNPAVGSDCKGLQYGYYVCVGTSG
>Pcanariense26290_01181
MPTFWRHSHARAATLLLTLAVFTPFGRAYSFFDVAPTGIPTACGNALAANISCDQLFSASYIAAGGYVSAIALDDVCSTNCTTSLLTFQADVEDACGNTTYIFPGNVSQTVQSFVGPIVWAQEAACITSESVYCLPAVVTGNVSDCSPCMYEYEAAMLDSPYGQVRYSPDTYSSLLSSCGAVASDYPFTDSAVATVLPTATATATVSAMATATCSSYYTVASGDTCQSIATANSISTANFIIDNNLSMLNCSVQVGQQICLGAECALYQVQTNENCSSILQNQTFYQVQLTSWNPPPGTSSWVVPTTNITTSWNVSWVIPPTAFTTLPTQPTTFPIFNTSDIAWPVTTIVPTVSNVTWNDTAVPLYLNLTQYCPITQNDISNGWTIYDLPESCEDLLDEYCDPAANATIPASTVLPATCSPAYYMSSNTTATGATTSASISKAPEQTGIAPNCDAYYVVKTNDTCAGIVEEFGNFTTSQFYSWNPAVGDAVCIGTTSSTSATSVTVTMTTTATTASGTAEPSTDPSCTQYHEVVSGDSCVTIEEEYDITAAEFLAWNPTVGATCESLWLGYLVCVDAPYTASSSIFHADYNIYVNGDSNDPDQCGTQHRR
>PcapsulatumATCC48735_08003
MLQPLLGAALIAVSLFGQYSTAIQLWTSPSYFPTTVPAACRAALTYNITCANYLVTAQDARNGASLVGNLTSEYCTKDCQSSLQEFQSKTRSACGSDAYELHKNGTAKQSPLAIADGLLWAYKLSCIQDTSGYCLADLYGGNKSACSDCTLKYGAVMVSSDYGRQNFPPTAYSSLLSSCSIPASSYPYDYTPFPTATSTSGTPTGSTPATPTATCGGILYVSKNGDTCQSVSKAQSMSSDRFVELNHLEYNCSSLTPGTELCIEKACTLYTVQKNQTCQDIVKGQSFGIVQLIGWNPTIHQNCDNLDSMVGRSICVSPPGGGDFTMPQNRTTTSKGLSSSMFTSWVSGETTTLGNITTSWYSPTIDPNWMPTVTTYTANTTWSSLMAERTQYCWLTGDEDSNDDGDVFIPEDDLSEECYSLYESYCDIGPEDPIPQSPKSTIPKTCTPVPSTEVPSLTMSTPTSTGVTTPTPTLSGMTQGCSKFHKVVKDEGCQSIADDAGISETDFLSWNNIDDDCTNLKYDYYVCIGKPASTSETATSTGITTPKPTQTGMAEGCDRFHKVLKDEGCQSIADDSKISLDDFLSWNPDVGDTCTNLKYDFYVCVGKPTSTSGSATSTGITTPKPTQTGMADGCDRFHKVVKDEGCQSIADDSQISLEDFLSWNPDVGGTCTNLLYDFYVCVHRNPSLATSTNVGPTLTTTTGGTTPTPTQTGMVAGCTAFHKVEQGEWCQLIADDSKISLKDLLAWNPDVGSDCTNLKYDFYVCVGQ
>PcapsulatumLiaoWQ-2011_00965
MLQPLLGAALIAVSLFGQYSTAIQLWTSPSYFPTTVPAACRAALTYNITCANYLVTAQDARNGASLVGNLTSEYCTKDCQSSLQEFQSKTRSACGSDAYELHKNGTAKQSPLAIADGLLWAYKLSCIQDTSGYCLADLYGGNKSACSDCTLKYGAVMVSSDYGRQNFPPTAYSSLLSSCSIPASSYPYDYTPFPTATSTSGTPTGSTPATPTATCGGILYVSKNGDTCQSVSKAQSMSSDRFVELNHLEYNCSSLTPGTELCIEKACTLYTVQKNQTCQDIVKGQSFGIVQLIGWNPTIHQNCDNLDSMVGRSICVSPPGGGDFTMPQNRTTTSKGLSSSMFTSWVSGETTTLGNITTSWYSPTIDPNWMPTVTTYTANTTWSSLMAERTQYCWLTGDEDSNDDGDVFIPEDDLSEECYSLYESYCDIGPEDPIPQSPKSTIPKTCTPVPSTEVPSLTMSTPTSTGVTTPTPTLSGMTQGCSKFHKVVKDEGCQSIADDAGISETDFLSWNNIDDDCTNLKYDYYVCIGKPASTSETATSTGITTPKPTQTGMAEGCDRFHKVLKDEGCQSIADDSKISLDDFLSWNPDVGDTCTNLKYDFYVCVGKPTSTSGSATSTGITTPKPTQTGMADGCDRFHKVVKDEGCQSIADDSQISLEDFLSWNPDVGGTCTNLLYDFYVCVHRNPSLATSTNVGPTLTTTTGGTTPTPTQTGMVAGCTAFHKVEQGEWCQLIADDSKISLKDLLAWNPDVGSDCTNLKYDFYVCVGQ
>Pchermesinum19713_06160
MEVPLNFISLALVVNLIIAPVYSVQIRNSSGAPPEGIAVGCWNALSTNITCSQLVPAYKVSQQVLYSNTDLSKLCTTTCSNSLHEFQEDVYESCGDATLSFDGRNTTAAELVDPLVWAYNVTCLQDSSGFCNPQIFNSSYFLDGCSDCVLSYIARMLESDYGRVRFNDKGFSSQLSSCGVPATKYPYTTPTSSPLSSSTAPGSASSTPTTRACSGDSYTVGEDDSCESIAEANSIPIGTFLADNGIDQNCTTLKPGSEVCLSPSCTLYKVKEGDTCKTILEGKGYYKNQLLSWNPTLRTNCDNLETVVGQGICISPPGSSTWDVTTTNRTSTMIFTMFPGDWETGPAPTQVTESPTYTALPTNFSPITSTYTVNQTAQSMIEDYSKYCPILDEDYEDGFRWEDLSDTCQDLLDPYCSPDIHSPSPKSTEFPGSCTPTVSATPTASSTPAPSPTLDGTTARCNKYHYVVANDTCPAVVKRYGITLTDFYSWNPGVGPDCRTLKTEYYVCVGVSGTSTPTNTMGTTSATATTTGNATPSPTQDGVTSNCDDWHYVEAGDQCFDLAKKYNITLNEFYDWNPAVGEGCKSLKTEYYVCVGVKGGTVPSTTTSKPTSTGGGTTTSPSETLPGTIETCKKYYKVGEDDGCYDIAAAHDITLKNFYAWNPSVKDDCSGLKFDTYVCVGI
>Pchrysogenum19737_03806
MLLTSVGIAFVLPFFGQNVAAIQVWDSLDDIPTAVPSDCRNALTYNMTCANSLVTAQDAANGAALVGVAAKTYCTKECHDSLQTFQESILSACGKKEYQLYKNSTTTQSPAVVADGLVWAYSLMCIQDASGYCLADLYNRTKAPCSDCTLKYGSIMMSSDYGRNKFPPAAFSSLLSSCSVPASSYPYTYTPLPTATTMVSTPTGATSTTATPTCTGHTYISIEGDTCKSISKANSVSTDQLIKVNKLDYSCSMLISGTPLCIQDTCTVFTVQQNQTCNDIIKAQSFGLVQLIGWNPGLTKHSEQYTKTAIILIRWWEEVFAYRGGEFSLPDSTNKTSAGLPSSLITSWVPGTPVTTMDNITTSWYSPIIDPNYTPSIPTFTPNATLSSLLAERTKYCWITAEDENNGFIPEDDLSDNCYSLYESYCDLGLTDPVPSPSPSAIPTSCTPTSSSASTTDSSPATTTTSGIATPTPTQPNMTKDCTKFHKVVDGDNCATISKEYGISQADFLTWNPDVGADCKNLWLDNYVCVGSTPTSTSGTPPPTSTSPGVVTPTPTQPNMTKGCTKFHMVVDGDNCATISREYGISRADFLTWNPDVGTNCTNLWLDNYVCVEASPSSNPSPTTTLSPSPTSEATPTPTLSKMVDGCIQFHKVEDGDICASIATQYGISQADFLAWNPYVGDGCKNLWLGYYKLYYHVPHALRRLKDS
>Pconcentricum3081_04791
MLRTLVKVGIFSLSLLFQEAAAIQLWNNTDSFSDDVPAACQNALTFNVKCANYLVTARDVINGAALVGNLAEQYCTEECHDSIDTFQKNSHLACGNKAYQLFKNTTTRVVPGDIVNGLMWAYDLSCIKDSTGYCLADIYNHTKAACSDCTLKYGAVMASSDYGRKQFPLEVFSSLLSSCSVPASSYPYEYTSSYPTTTSESSSASSTGNATPTPTCAGKTYVAKEDDTCKSISESQSISTDRLAEINHLDYSCSSLTSGTELCIEKTCKVYTVQANQTCEDIVRGKTFGLVQLIGWNPTIHQNCDNLDSMVGRSICISPPGGGEFTIPTTNITTSKGLPSTMFSSWVPGETTTMATSTTTSWYYPIYDPNYTQQPLVGKPNSTWSSLMAERTQYCWLTDYQEESEDFYPDDDLSPDCLSLYESYCDLGPTDPVPKSPVSSIPKTCTPQTSSEEPKPSTTVTPTTTGIVTPTPTQTGMAKDCNKFHKVAKDEGCQKISDDSKASLNDFLAWNPDVGKDCKSLKYDYYVCVGKKSTSAPVPTTTGIVTPTPIQTGMAKGCRKFHKVAKDEGCQQIADDSKVSLKDFLAWNPDVGNDCKKLKYDFHVCVGK
>Pdesertorum17660_03248
MLQPLVGAALIAVSLFGQYGTAIQLWTSPDNFPTTVPAACRAALTYNITCANYLVTAQDARNGASLVGNLTTEYCTKDCQSSLQEFQSKTRSACGSDAYELHKNGTTKQSPLAIADGLLWAYKLSCIQDTSGYCLADLYGGNKSACSDCTLKYGSVMVSSDYGRQNFPPTAYSSLLSSCSIPAASYPYDYTSFPTATSTSSTPTGSTPATPTATCGGILYVSKGGDTCQSVSKAQSMSSDRFVELNHLEYNCSSLTPGTELCIEKACTLYTVQKNQTCQDIVKGQSFGIVQLIGWNPTIHQNCDNLDSMTSGGGDFTMPQNRTSTSKGLSSSMFTSWVSGETTTLGNITTSWYSPTIDPNWMPTVTTYTANTTWSSLMAERTQYCWFTGDEDSDYDGDVFIPEDDLSEECYSLYESYCDIGPEDPIPQSPKSTIPKTCTPVPSTEVPSSTMSTPTSTGVTTPTPTLSGMAQGCSKFHKVVKDEGCQSIADNASISETDFLSWNDIDDDCTNLKYDYYVCIGKPASTSETATSTGITTPKPTQTGMADGCDRFHKVVKDEGCQSIADDSKISLDDFLSWNPDVGDTCTNLKYDFYVCVGKPTSTSGSATSTGITTPKPTQTGMADGCDRFHKVVKDEGCQSIADDSKISLDDFLSWNPDVGGTCTNLKYDFYVCVHRSPSLATSTNVAPTLTTTTGGTTPTPTQTGMVAGCTAFHKVEQGEWCQLIADDSKISLKDLLAWNPDVGSDCTNLKYDFYVCVGK
>Pdesertorum17660_10456
MLRPLVNVVILGLFLLVREAAAIQLWNNTDSFSDDVPAVCQNALTFDVKCANYLVTARDAANGAALVGDLVNQYCTQECHDSIENFQRSSHLSCGTKAYILFKNSTARVVPGDIVNGLAWAYELNCIQDSTGYCLTGIYDHTKTACSDCTLKYGAVMASSDYGRKQFPPEAFSSLLSSCNVPASSYTYEYTSSNPTTTSGSVSVSSSVTPTPTCTGKTYVSKEGDTCKSISEAQSISTDRLVEINHMDYSCSSLTSGTEICIEKTCTVYTVQANQTCGDIVRGHSFGLVQLIGWNPTIHQNCDNLDSMVGRSICVSPPGGGEFTVPTENSTTSKGLTSSMFSSWLPGETTTMTANITTSWYYPTYDPNYTQPPLVGQPNATWSSLMAERTQYCWLTDDQANGEGFYPDEDLSSDCLSLYEAYCDIGPTDPVPNSPVSSIPQSCTPQSFNSVPESSTPVTPTSTSVVTPTPTQTGMADGCNKFHKVARDEGCQQIADDNSISLGDLLAWNPDVGSDCRNLKYDYFVCVGKKSTSTATPTATGIITPTPTQKGMPAGCASFHKVVQDEGCQQIADDNSVSLSDFLAWNPDVGNDCRNLKYDYYVCVGKKSTSPPTTKTSTTKTTTAAYGTPTPTQTGMVTGCEKFHKVLQGEYCAQISDDSGVPLSDFLAWNPDVGSDCRNLKYDFYVCVGK
>Pdesertorum17660_12139
MKIPTYIALLALQLAIAGTACAAQLWYSVDDLPDSFPQPCRVALSQNITCSELISGSKVAGQQLYRTSELNEYCTSSCADSLRNFQQDVQDGCGDAVLTYNTTSTTGAQLAYPLAWAYNVTCLQDKHSGSNGFCNPQLFNGSSTLSMCSECVLSYMARMLESEYGRSRFSDEGFASQLSSCGVPTTSYPYTTPTSTKTATTSTGSVSASPTSTGQVCPGDSYTVDEADTCESIAAANSIPLGTFLADNSIDQNCTTLRTGSEVCLSPACSLYTVTDGDTCKSITAGRGYYMNQFLSWNPTIHKNCDNLLSMLGQDVCISYVISPPHAFTSIVLIEISPPGTTEWDVVLGSIESQSELTNPYNRTFTMFPGDWETGPAPTQVMTSVSYPAIPTNFTTVTVTATINQTEQNIIDDYMKYCPISAADYDQGFQWIDLSDDCQELLDPYCQPDPDSASPTSTTFPTFCIPGNASATTTTEPPTPTATVPSPTMPGTMSGCTKYHLVTSDDSCQALADDYNISISDLIHWNSGVGEDCRTLKTEYYVCVGRPVSSTTPTASPSTTPGPATPSPTMEGTTSNCNNYHIVVSGDQCGTMAAEYGISLADFYTWNPGVGDDCSTLKVDYYVCVGVKVPTPSSTTTTTAAATTAMSSGGSVPSPTQSGLTSSCKKYHEVINGDGCYDLATAYGIALSEFYSWNPAVGDDCSVLQSGYYVCVGI
>Pexpansum35385_04898
MLPSSVKFGILSVFLLAQEAVAIQVWNNTDGFSDDVPAAYVANGAALVGNLASQYCTEECHDSIDNFQRSSHLAYGTKAYALVKNSTARLVPGDIVNGLMWEYELSCIKDSTGYCLAGIYNHTKTACSDCTLKYGAVMASSEYGRKQFPPNVLSLLSSCNVPASSYTYVYTSSNPTTTPESSGVSSSATATPTSTFTGKTYIAKEDDTCKSISEGQSISTDRLVEVNHLDYSCSSLTSGTALCIEKTCTMYTVQANQTCEDIDHPSELRQPGFNGGKKHLLPGGGTFTIPTTNTTISKGLLSSMFSSWVPEETKTITASVTTSWYYPIYDPNYIQQPLVGKLNATWSSLMAEQTQYCWLTDDQANENGFDPDEDLSSDCLSLYETYCDISPTDPVPKSPVPSIPTSCTPQISSSVPKSSTQVIPTSTGIVTPTRTQTGME
>Pherquei20771_02181
MMLPSWRHIHARVAAILTLAIFIPFGHAYQLFDAAPSGLPTTCGTALAANISCDQLFSASYIAGGGYVSVAALDDVCSTSCTSSLLSFKADVDDACGNTTYNFPGNVSQTVQTILEPLVWALDTACITTGSTFCLPEVVTGNVSDCSPCMYKYEAAMLDSPYGQVRYSPDTYSSLLSSCGAVASSYPFTDTASATVLPSAGASLTVSAISTATCSSYYTVESGDTCQSIATANSISTANFVIDNNLSTLNCSVQVGQEVCLGAECALYEVQSNDTCSSILQNQTFYQVQLTSWNPTLWTDCGNLDSMAGEFICISTWVIPPTAFTTLPSQPTSFPVFNTSDIAWPVTTLTPPVQNLTWDNSYTALYANLTEYCPITPDEASNGWTIYDLPYNCTDLLEEYCNPSANATMPASTVLPVTCSPAYWISSDYVTSTTVTGSSTSVSRAPEQTGMAANCDAYYVVKSNDTCAGIVSEFGNFTLAEFYSWNPAVGSSCAYLDVGDAVCIGTTTSNSTSATSVTVTATTSTISGTVEPSTDPSCTKYHEVVSGDSCVGIEEEYNITAAELLAWNPTVGSTCESLWLGYLVCVDAPYTITSSATPTATATTTSSSTSTAVEVEPSTVADCTKYHLVVDGDDCESIEAEYNITAAETPMADLEQFNEWNPYVGTGCADLWLGYDVCIDAPSS
>Pherquei29812_03322
MPTSWRHFHARVLTILTLIVLTSFSHAYQLFDAAPSGLPTACGNALAANISCDQLFSASYIAGGGYVSATALDDVCSTSCTSSLLSFQADIDDACGNTTYNFPGNISQTAQAIVNPLVWALDTACIMIGSIYCLPAVVMGNVSDCSTCMYMYEAAMLDSSYGQVRYSPDTYSSLLSSCGATGSSYPYTDTAVATVLPSPIATATVSAVATATCSSYYTVESGDTCQSIATANSISTANFVIDNNLSTLNCSVQVGQQVCLGAVCAFPPGTSSWVVPSTNITTSWDVTLVIPPTAFTTLPAQPTTFPAFNTSDIAWPVTTIVPTVQNMTLNSSAVALYFELTQYCPITEDDTSNGWTIWDLPTACEDLLEEYCDPPANATIPMSTVLPASCSPAYWISSNYITSGTTVTSSSTSVSRAPEQTGIAANCELLFPTRDFSGLPLSVLTNSGDAYYVVQSNDTCAGIVAEFGNFTLSEFYSWNPAVGSSCTYLDVGDAVCIGKTSSTNTSASSVTVTATSTTASGTEEPSTDPSCTTFHKVVSGDTCVSIEEEYGITAAEFLAWNPNVGSTCESLWLGYLVCVDAPYTITSSATPIATSTVTASSTSTAVEVEPSTVADCTEYHLVVDGDDCASIEAQYDITAAEVCTPFQMSFLIPPIG
>Plapatayae16267_00528
MPTFCRHFHARAATLLLTLAVFTPLGRAYNFFDVAPTGIPTACGNALAANISCGQLFSASYIAGGGYVSAIALDDVCSTNCTTSLLNFQADVDDACGNTTYIFPGNVSQTVQSFGAHRLGPGGRYHERVGLLLASRGNSNVSDCSPCMYEYEAAMLDSPYGQVRYSPDTYSSLLSSCGAVASDYPFTDSAVATVLPTATATATVSAMATATCSSYYTVASGDTCQSIATANSISTANFIIDNNLSMLNCSVQIGQQICLGAECALYQVQTNDSCSSILQNQTFYQVQLTSWNPTLWTDCGNLDSMVGDYICVSPPGTSSWIVPTTNITTSWNVSWVIPPTAFTTLPTQPTTFPIFNTSDIAWPVTTIVPTVSNITWNDTAVPLYLNLTQYCPITQDDISNGWTIYDLPESCEDLLDEYCDPAANATIPASTVLPATCSPAYYMSSNTTATGATTSASISRAPEQTGIAANCDAYYVVKTNDSCAGIVEEFGNFTISQFYSWNPAVGSTCAYLDVGDAVCIGTTSSTSATSVAVTTTATTASETAEPSTDPSCTKYHEVVSGDSCVSIEEEYDITAAEFLAWNPTVGATCESLWLGYLVYVDAPYTATSSSTQTTTSTSTATATVPTNVEPSTVADCTEYHLVVSGDDCETIEAQYDITAAEFNAWNPYVGTGCSSLWLGYYVCVDAPSS
>Plongicatenatum33191_10281
MPTSWRNLQVSAAWLLTLAGLTPLSEAYSLFDAAPSGLPTACGNALAVNITCSQLFSASYIAKGGYVSVAALDDVCAANCPDSLLSFQADVNSACGNSTYTFPGNVSQTVQSFVDPLVWALDTACLKSNSVFCLPAVVNGNVSNCSPCMYKYEAAILNSPYGQVRYSPDSYSSLLFSCGINSATYSFTDTGYTTPSPTATGTNSASATSTCSSHYTVQSRDTCQSIATASSISPARFIDDNNLSTLDCSVRVGQQVCLGAKCALYEVKSNDTCSSVLQNQSFYQVQLTFWNPPPGTSSWVAPSTNVTTSWDVTWVIPPSSFATLPAQPSTFPVFNTSDISWPVTTITPTVSNQTTNVTAVPHYLQLTYYCPLTDDDIGNGWTIYDLPDTCLSLLEIYCDPPANATIPTSTTLPRTCSPAYCLSSASSTTNIASRTSISRAPTQTGIAANCDAFYVVKSNDTSQGIVTDFGNFTLDQFYGWNPAVGSSCRHLETNVAVCIGTPNSTVTSVTGTATANATTSATAEPSTDANCTKYHKVVDGDSCASIEK
>Pmalachiteum13176_03283
MMPPSWRHIYSRVAAILTLAIFTPFGRAYQLFDAAPSGLPATCGTALAANISCDQLFSASYIAGGGYVSVAALDDVCSTSCTSSLLSFKADVDGACGNTTYNFPGNVSQTVQTILEPLVWALDTACITSGSTFCLPEVVTGNVSDCSPCMYMYEAAMLDSPYGQVRYSPDTYSSLLSSCGAVASSYPFTDTASATVLPSAGASLTVSAIATATCSSYYTVESGDTCQSIATANSISTANFVIDNNLSTLKCSVQVGQEVCLGAECALYEVQSNDTCSSILQNQTFDQVQLTSWNPPPGTSSWVVPSTNITTSWDITWVIPPTAFTTLPSQPTSFPVFNTSDIAWPVTRLTPPVQNLTWDSSYTALYANLTEYCPITPDEASNGWTINDLPYNCTDLLEEYCNPSANATMPASTVLPATCSPAYWISSDYVTSTTVTGSSTFVSRAPEQTGIAANCDAYYVVKSNDTCAGIVSEFGNFTLAEFYSWNPAVGTSCAYLDVGDTVCIGTTTSNSTSATSVTVTATTSTISGTVEPSTDPSCTKYHEVVSGDSCVGIEEEYNITAAEFLAWNPTVGSTCESLWLGYLVCVDAPYTITSSATPTATATTTSTSTSTAVEVEPSTVADCTKYHIVVDGDDCESIEAEYDITAFNEWNPYVGTGCADLWLGYDVCVDAPSS
>Pmalachiteum17514_05236
MMPISWWRFHARLEAAAILTLAIFTPFGRAYQLFDAAPSGLPAACGTALAANISCDQLFSASYIAGGGYISVSALDDVCATSCTSSLSSFQADVDDACGNTTYNFPGNFSQTVQTIIEPLVWALDTACITSGSVYCLPDVVTGNVSDCSPCMYKYEAAMLDSPYGQVRYSSDTYSSLLSSCGEVVFSYPFTDIAPATVLPSVAASATVSAIATATCSSYYTVESGDTCQSIATNNSISTANFIMDNNLSTVNCSVQVGQQVCLGAECALYEVQENDTCTSILQNKTFYQVQLTSWNPTLWTDCDNLDGMVGEYICISAWVIPSTAFTTLPSQPTSLPAFNTSDIVWPVTTLTPPNQNMTWDETYVDLYVNLTQYCPITEDETSNGWTIYDLPENCTDLLEEYCNPDANATMPVSTVLPATCSPAYWISSDSVTSGTTATGTSTSVSRAPEQTGVAANCDAYYVVKSNDTCAGIVAEFGNFTLAEFYSWNPAVGSSCAYLDVGGAVCIATTSTISGTVEPSTDPSCTKYHEVVEGDSCVGIEEEYNITAAEFLAWNPTVGATCESLWLGYLVCVDAPYTITSSATPTATATTTSTSTSTAVEVEPSTVADCTKYHLVVDGDDCESIEAEYNITAAEFNEWNPYVGTGCADLWLGYEVCVDAPSS
>Pmalachiteum17514_07314
MGKSSSSLRHLLIVAALCLQTSALQLFNTTPSGVLSACGDALTTNITCDELISVPVISNQQYIGNTTLESLCAADCRESLYKFRNRAESACGTDVYSFSGVNQTVQSFLDPLTWAYNVSCLTSGDEFCYSDIMNRNTSIEPCSDCFLQYEAAMLGSTYGQQRIDSVAFSSLLSSCSVPASSYPYFTPTATSATLSSTTVTAVATCTGTTYTVESGDTCESISSAHSIAIDRFITENHLDSNCTTLKTGDDVCLGESCTLYEVKANDTCRSILADKPFYLNQLLSWNPPPGSEWNVTTTNFTTSWNVTFVLPPTSFTTLPPQTAAPNYTTSWFKSSSTITNYTVTGTASSYAVASAYNDLLKYCPITFEDEMSGWDLSSLPEDCYDGLVKYCDPPFNATMPASTKFPATCSPAYYESTSTPSSSRVSPSATTTSPPTQSGIASNCDAFYVVKTNDTCANIVSSFGNFTLTQFYTWNPAIGTDCKHLDVGKSIGQLMAPSGEKMPAYGFTDDAVCIGVPGASSITTTATASTTSSTSATPSPLMPDTVADCTKYYYVVKGDTCDSIEEAYGITSDQFSEWNPYVSNGTDCQNLWLDTYICVGAPDSSSSTKDESTSLPSATTATQTATVTVPSPLIPSTDADCTKYHYVVDDEDCETIESQYGIIAAQFNAWNPYVGSDCGSLWLHYYVCVGV
>Pmalachiteum17515_07950
MPTSWRHFHARVLTILTLIVLTPFGQAYQLFDAAPSGLPTACGTALAANISCDQLFSASYIAGGGYVSAAALDGVCSTNCTSSLLSFQADVDDACGNTTYKFPGNISQTAQAIVNPLVWALDTACITSGSIYCLPAVVMGNVSDCSTCMYMYEAAMLDSSYGQVRYSPDTYSSLLSSCGAVGSSYPYTDTAVATVLPSPVATATASAVATATCSSYYTVESGDTCQSIATANSISTANFVIDNNLSTLNCSVQVGQQVCLGAVCALYKVQANDTCSSILQNQTFYQVQVTSWNPMVGDYICISPPGTSSWVVPSTNITTSWDVTWVIPPTAFTTLPAQPTTFPVFNTSDIAWPVTTIVPTVQNMTLNSSAVALYFELTEYCPITEDDTSNGWTIWDLPTACEDLLEEYCNPSANATIPTSTVLPASCSPAYWISSDYITSGTTVTSSSTSVSRAPEQTGIAANCDAYYVVKSNDTCAGIVAEFGNFTLSEFYSWNPAVGSSCTYLDVGDAVCIGTISSTNTSSSSVTVTATSTTASGTEEPSTDPSCTTFHKVVSGDTCVGIEEEYNITAAEFLAWNPTVGSTSVEVEPSTVADCTEYHLVVNGDDCASIEAQYDITAAEFNEWNPYVGTDCASLWLGYDVCVDAPSS
>Pmalachiteum17515_08921
MIHCWRRADVDDACGNTTYNFPGNVSQTGQTIVEPLVWALDTACITSGSIYCLPDVATGNVSDCLPCMHKYEAAMLDSPYGQMRYSPDTYSSLLSSCGAVASSYPFTDTAIATVLPSVVASATVSVSATATCSSYYTVESGDTCQSIATANSISTANFGIDNNLSTLNCSVQVDQQVCLGAECALYEVQENDTCSSILQNQTFYQVQLTSWNPPPGTSSWVVPSTNITTSWNVTWVIPPRPSRRCLPSRQRSPYSTLQTSHGLSPPLPHQLKACLTWNETFVPLYLNLTEYCPITQHELSNGWTIYDLPEGCEDLLDEYCNPLANATMSASTVLPETCSPSYWISFYPVTSGTTATSSSTSVSRAPEQTGIAANCDAYYVVKSNDTCAGIIAEFGNFTLTEFYSWNPAVGSSCAYLDVGDAVCIGTTTSNSTSTSSVTVTATTTTASGTAEPSTDSSCTEYRKVVDGDSCIGIEEEYNITAAEFLAWNPTVGTTCESLWLGYLVCVDAPYTITSSATPTATSISTSSTSTAVDVEPSTVADCTEYHLVVDGDDCESIEAEYDITAAELNEWNPYVGTDCASLWLGYDVCIDAPSS
>Pmanginii31320_04211
MLSFMARKGIVGLSLLLAGQGAFALQFWNNTNVFSSDMPQSCQNALTYDIACENYLVTAQDAANGAALPSTLAEEYCTKECHDSIESYQKVVHLACGNENFQFYENSSIRAVPGDIANGLMWAYSLNCIKDSSGFCLGDIYNHNKSACSDCTLQYSAVMASTDFGRKNFPLAAYASLLSSCGVPESSYPVEYTSSSPTTTSGSPSGSSSATPTPTCTGKTYVSKEDDTCESISESQSISTDRLVEINHLDYACKSLVQGTKLCIEKTCHTYKVKANQTCQNIVKGQSFGMVQLIGWNPPLGGGDFSLPGSNKSSTSRGLTSSMFSSWTPATPTTMATDISTSWYWPTQDLNYTPVPMSYGPNSTWTSLMAERTQYCWLAGDQMNNWEFDDSEEMPSDCTSLYSSYCDLGPTDPVPKSPASSIPKTCTPETSTEEPEPSTTATPTGITTPTPTQSGMADKCNKFYKVQKDDGCQKIADDNKISVASLVSWNPDIGKECRNIKYDFYVCVGRESTSTSTSATTTGVTTPTPTQTGMVDGCDKFHKVEKDEGCQKIADDFSISVNQLKEWNPDVGKECTNLKYDFYACVGRSSSSGTSATTTTSVKSTTTANASGTPTPTQEGMVSGCKKFHKVLKDEYCAKIADESKISLNDFLSWNPDVGSNCGNLKYDFYVCIGK
>PoxalicumSGAir0226_04727
MLLTSVGIAFVLSFFGQNIAAIQVWDSLDDIPTAVPSDCRNALTYNITCANSLVTAQDAVNGAALVGVAAKTYCTKECHDSLQTFQESIFSACGKKQYQLYKNSTTTQSPAVVADGLVWAYSLMCIQDASGYCLADLYNRTKAPCSDCTLNYGSVMMSSDYGRNKFPPAAFSSLLSSCSVPASSYPYTYTPLPTATTTVSTPTGATSTTAPPTCTGHTYISIEGETCKSISKAKSVSTDQLIKVNKLDYSCSMLAPGTPLCIQDTCTVFTVQQNQTCNDIIKAHSFGLVQLIGWNPTIHQNCDNLDAMVGRSICISPPGGGEFNLPNSTNKTSTGLPSSLITSWVPGTPVTTMDNITTSWYSPIIDPNYTPSIPTFTPNATLSSLLAERTKYCWITAEDENNGFIPEDDLSDKCYSLYETYCDLGPTDPIPSASPSAIPTSCTPTSSSASTTDGSPATTTTSGIATPTPTQPNMTKGCTKFHKVVDGDNCAAISKEYGISQADFLTWNPDVGADCTNLWLGNYACVEASPSSNPSPTTTLSPSPTSEVTPTPTLPNMVDGCIQFHKVENGDICASIATQYGISQADFLAWNPYVGDGCKNLWLGYYVCVGKQ
>Ppsychrosexuale29551_03899
MLRPLVNVVILGLFLLVREAAAIQLWNNTDSFSDDVPAVCQNALTFDVKCANYLVTARDAANGAALVGDLVNQYCTQECHDSIENFQRSSHLSCGTKAYILFKNSTARVVPGDIVNGLAWAYELNCIQDSTGYCLTGIYDDTKTACSDCTLKYGAVMASSDYGRKQFPPEAFSSLLSSCHVPASSYTYEYTSSNPTTTSGSVSVSSSVTPTPTCTGKTYVSKEGDTCKSISEAQSISTDRLVEINHMDYSCSSLTSGTEICIEKTCTVYTVQANQTCGDIVRGHSFGLVQLIGWNPTIHQNCDNLDSMVGRSICVSPPGGGEFTVPTENSTTSKGLTSSMFSSWLPGETTTMTANITTSWYYPTYDPNYTQPPLVGQPNATWSSLMAERTQYCWLTDDQANGEGFYPDEDLSSDCLSLYEAYCDIGPTDPVPNSPVSSIPQSCTPQSSNSIPESSTPVTPTSTSVVTPTPTQTGMADGCNKFHKVARDEGCQQIADDNSISLGDLLAWNPDVGSDCRNLKYDYFVCVGKKSTSTATPTATGIITPTPTQKGMPAGCASFHKVVQDEGCQQIADDNSVSLSDFLAWNPDVGNDCRNLKYDYYVCVGKKSTSPPTTKTSTTKTTTAAYGTPTPTQTGMVTGCEKFHKVLQGEYCAQISDDSGVPLSDFLAWNPDVGSDCRNLKYDFYVCVGK
>Pscabrosum17219_11343
MLRPLVNVVILGLFLLVQEAAAIQLWNNTDSFSDDVPAVCQNALTFDVKCANYLVTARDVANGAALVGDLVNQYCTQECHDSIENFQRSSHLSCGTKAYVLFKNSTARVVPGDIVNGLAWAYELNCIQDSTGYCLTGIYDHTKTACSDCTLKYGAVMASSDYGRKQFPPEAFSSLLSSCNVPASSYTYEYTSSNPTTTSGSVSVSSSVTPTPTCTGKTYVSKEGDTCKSISEAQSISTDRLVEINHMDYSCSSLTSGTEICIEKTCTVYTVQANQTCGDIVRGHSFGLVQLIGWNPTIHQNCDNLDSMVGRSICISPPGGGEFTVPTENSTTSKGLTSSMFSSWLPGETTTMTANITTSWYYPTYDPNYTQPPLVGQPNATWSSLMAERTQYCWLTDDQANGEGFYPDEDLSSDCLSLYEAYCDIGPTDPVPNSPVSSIPQSCTPQSSNSVPESSTPVTPTSTSVVTPTPTQTGMADGCNKFHKVARDEGCQQIADDNSISLGDLLTWNPDVGSDCRNLKYDYFVCVGKKSTSTATPTATGIITPTPTQKGMPAGCASFHKVVQDEGCQQIADDNSVSLSDFLAWNPDVGNDCRNLKYDYYVCVGKKSTSPPTTKTSTTKTTTAAYGTPTPTQTGMVTGCEKFHKVLQGEYCAQISDDSGVPLSDFLAWNPDVGSDCRNLKYDFYVCVGK
>Pscabrosum22717_06797
MEVPLNFISLALVVNLIIAPVYSVQIRNSSGAPPEGIAVGCWNALSTNITCSQLVPAYKVSQQVLYSNTDLSKLCTTTCSNSLHEFQEDVYESCGDATLSFDGRNTTAAELVDPLVWAYNVTCLQDSSGFCNPQIFNSSYFLDGCSDCVLSYIARMLESDYGRVRFNDKGFSSQLSSCGVPATKYPYTTPTSSPLSSSTAPGSASSTPTTRACSGDSYTVGEDDSCESIAEANSIPIGTFLADNGIDQNCTTLKPGSEVCLSPSCTLYKVKEGDTCKTILEGKGYYKNQLLSWNPTLRTNCDNLETVVGQGICISPPGSSTWDVTTTNRTSTMIFTMFPGDWETGPAPTQVTESPTYTALPTNFSPITSTYTVNQTAQSMIEDYSKYCPILDEDYEDGFRWEDLSDTCQDLLDPYCSPDIHSPSPKSTEFPGSCTPTVSATPTASSTPAPSPTLDGTTARCNKYHYVVANDTCPAVVKRYGITLTDFYSWNPGVGPDCRTLKTEYYVCVGVSGTSTPTNTMGTTSATATTTAGDQCFDLAKKYNITLNEFYDWNPAVGEGCKSLKTEYYVCVGVKGGTVPSTTTSKPTSTGGGTTTSPSETLPGTIETCKKYYKVGEDDGCYDIAAAHDITLKNFYAWNPSVKDDCSGLKFDTYVCVGI
>Psoppii18220_06752
MAVHARSISALGSVAVALLLAVDTTALQLFNATPSGIPSACGDALVTNITCDQLYSVSAVSNQQFIGSKTLEAICVSNCRDSLYDYHDQVESACGTEVYDFAGVNQTVQNFLDPLTWAFNVSCLTNGDEYCYSDITNRNTSIEPCSDCFLQYEAAMLGSASPTSLSATSSPTTTCTGTTYTVKQGDSCDTIAAAHDVATGKFITENHFDANCTAMSVGDDVCIGTSCSLYQVQPGDTCSSILANYTFYMNQLLSWNPTIHTNCDNLDTMVGDQICVGPPGEEDWNVTTTNFTTVWNVTFVLPTTAFTTLPAQTGAPNYTTSWFVTTSTISNYTQTATALSSSVVSSYNDLTTYCPISFNDAMSGWDITSLPDDCYAGLLKYCEPSLNATMPASTKFPNTCSPAYYQATASSTTATSTKSSPPTQSGIANNCDALYVVKTNDTCASIVKVYGNFTLTQFYTWNPAVGTSCKYLDAGDAVCVGVPSTSATPTSSGATSTATSTKPSPVMPSTAADCTKYYYVVENDSCESIETAHDITAAEFSKWNPYVSNGTDCQHLWLDTYVCVDAPDSSSSTATTSIANTATQTVTSTSTIPSPVMPSTVADCTKYHYVVTDDTCESIEGANDITAAQFSTWNPYVADGTDCQNLWLDTYVCVDAPDQSSATTASVTTTTHTASSTTPSPLIPSTDADCAKFHYVVADEDCESIESEYSITAAQFNTWNPYVGSDCAGLWLNYYVCVGV
>Psolitum12_11627
MKVPISLPSLALLLSLATAPVWSVQLWDSPTDLPETIPQECRNALSKNITCPQLVPASKVTNQVLYSKADLTELCTTTCANSLNAFQQNVHDSCGDATLSYGSVNTTGARLTDPLLWAYNVTCLQDLKGFCNSQMFNTSSTLLDACSDCVLSYVSRMLESEYGRVRFNDQSFSRQLSSCGASATKYPYTTPTSAPSSRTASGSASPTTTGLVCSGDSYTVGKDDTCTSIAEANSIPYGTFLADNGIDQNCTTLKTGSEVCLSPACTLYKVAEGDTCKSILKGKGFYRNQLLSWNPTLHTNCDNLKTMIGQGICVSPPGSSDWDVITTNRTSTMTFTMFTGDWETGPAPTQVTESPTYAALPTNFTTFTTTYTINQTVQSILADYSKYCPISNEDYEDGFQWVDLPENCQDLLEPYCVPDINAPSPKSTKFPGSCTPALVSATTTGSATPTSTVPSPTLPGTSSKCNKFHYIVQGDGCPAIATKYGISLDDFYLWNPGVGSDCRTLKTDFYICVGVSGSSNPTKTTSASPKATTSGSSKPSPTQGGVASNCDGWHYVRDGDGCFDLANEYNITLNDFYIWNPAVGEGCGSLKTEYYVCVGVSGDMILSTTTKMTTTTSDGGRVTPTETFPGTIDTCKKYYKVVRGDGCYDIAADHGISLANFYSWNPSVKDDCSELKFDSYVCVGI
>Pviridicatum34249_08097
MLQPLLGAALIAVSLFGQYSTAIQLWTSPSYFPTTVPAACRAALTYNITCANYLVTAQDARNGASLVGNLTSEYCTKDCQSSLQEFQSKTRSACGSDAYELHKNGTAKQSPLAIADGLLWAYKLSCIQDTSGYCLADLYGGNKSACSDCTLKYGAVMVSSDYGRQNFPPTAYSSLLSSCSIPASSYPYDYTPFPTATSTSGTPTGSTPATPTATCGGILYVSKNGDTCQSVSKAQSMSSDRFVELNHLEYNCSSLTPGTELCIEKACTLYTVQKNQTCQDIVKGQSFGIVQLIGWNPTIHQNCDNLDSMVGRSICVSPPGGGDFTMPQNRTTTSKGLSSSMFTSWVSGETTTLGNITTSWYSPTIDPNWMPTVTTYTANTTWSSLMAERTQYCWLTGDEDSNDDGDVFIPEDDLSEECYSLYESYCDIGPEDPIPQSPKSTIPKTCTPVPSTEVPSLTMSTPTSTGVTTPTPTLSGMTQGCSKFHKVVKDEGCQSIADDAGISETDFLSWNNIDDDCTNLKYDYYVCIGKPASTSETATSTGITTPKPTQTGMAEGCDRFHKVLKDEGCQSIADDSKISLDDFLSWNPDVGGTCTNLLYDFYVCVHRNPSLATSTNVGPTLTTTTGGTTPTPTQTGMVAGCTAFHKVEQGEWCQLIADDSKISLKDLLAWNPDVGSDCTNLKYDFYVCVGQ
