# Supplementary material for: Comparative genomic study of the Penicillium genus elucidates a diverse pangenome and 15 lateral gene transfer events
Source: IMA Fungus. 2023 Feb 1;14:3. doi: 10.1186/s43008-023-00108-7 (PMC9893605; doi:10.1186/s43008-023-00108-7)
Supplement: Supplementary file 6 — Additional file 6. Orthogroups. [file 43008_2023_108_MOESM6_ESM.zip › get_homologues_pangenome_all_orthogroups/105524_Patrosanguineum31633_10567.faa]

>Patrosanguineum31633_10567
VSIPSTESEEDLSDLLDTHQDRPTEVRRQDQTETQTPQAARVTVEAGVKGLHFRASRTYSHQQGWRFCGSFKELRKGTSTLK
>Pbovifimosum22155_01564
MEEDLSDLLDTHQDRPTEVRRRDQTETQTLRTARVTVEAEVKRFHFRASRTCSHQQGWRFCGSFKELRKGTSTLK
>Pcapsulatum21917_01682
MYKKKFNWVYSKKTPASLTPNIKGEEKKAPFRPPRHPPGPADRSQTPRPVRVTHEAGVHGFTLGHRGHSSHQQGWRFCGSFKELRKRTSTLK
>Pcfviridicatum20477_10577
MSYAPNLSTEMEEDLSDLHDTHQDRPTEIRRRDQTETQTLRTARVTVEAGVKRLHFRASRTCSHQQGWRFCGSFKEFRKGTSTLK
>Pcoprophilum35676_01364
MAINQFLLRRPDGEGCEQYERFPISTKLEENLSDLLDTHQDRPTEVRRRDQVKIITTPWTETQTLRAARVTVEAGVKRFHFRASRTCSHQQGWRFCGSFKEFRKGTSTLK
>Pcrustosum35664_06662
MEEDLSDLLDTHQDRPTEVRRRDQTETQTLRTARVTVEAGVKRLHFRASRTCSHQQGWRFCGSFKEFRKGTSTLK
>Pexpansum35385_11883
MTPSQRSIPSTNTSSTPTRTDRPKSRRRDQVKIITTPWTETQTLRTARVTVEAGVKRFHFRASRTCSHQQGWRFCGSFKEFRKGTSTLK
>Pfimorum29495_09578
MTLLAGIPNLPKFSITTKVEEDLSDLLDTHQDRPTEVRRRDQVKIITTPWTETQTLRAARVTVEAGVKRFHFRASRTCSHQQGWRFCGSFKEFRKGTSTLK
>Pgraminicola19332_03157
MNRCRLNDWANWIKHVTRIFFILLSARYLAQFSNPSIETEEDLSDLLDTHQDRLTEVRRRDQVKIITTPWTETQTLQAARVTVEAGVKGFHFRASRTCSHQQGWRFCGSFKELRKGTSTLK
>Pgraminicola6001_08952
MNRCRLNDWANWIKHVTRNLFILLSARYLAQFSKPSIETEEDLSDLLDTHQDRPTEVRRRDQVKIITTPWTETQTLQAARVTVEAGVKGFHFRASRTCSHQQGWRFCGSFKELRKGTSTLK
>Phispanicum35686_04610
MIPRENQNYVHIAASNDRARTSRPKSRRRDQVKIITTPWTPKRRYPEARVTGRGGSPNGFTLGHRGHSSHQQGWRFCGSFKELRRGRLL
>Pmalacaense29712_02047
MYKKKFNWVYSKKTPASLTPNIKGEEKKAPFRPPRHPPGPADRSQTPRPVRVTHEAGVHGFTLGHRGHSSHQQGWRFCGSFKELRKRTSTLK
>Ppsychrosexuale29551_08704
MEEDLSDLLDTHQDRPTEVRHRDQTETQTLRTARVTVEAGVKRFHFRASRTCSHQQGWRFCGSFKEFRKGTSTLK
>Probsamsonii29466_10238
MIQLAKVEEDLSDLLDTHQDRPTEVRRRDQVKIITTPWTETQTLRTARVTVEAGVKRFHFRASRTCSHQQGWRFCGSFKEFRKGTSTLK
>Pvulpinum29486_05082
MTNSLLGSTKTVHIQRIQLGQDSGAEVELSIPTTKTEEDLSDLLDTHQDRPTEIRRRDQVKIITTPWTETQTLQTARVTVEAGVKRLHFRASRTCSHQQGWRFCGSFKEFRKGTSTLK
